# Supplementary material for: Abscisic acid transcriptomic signaling varies with grapevine organ
Source: BMC Plant Biol. 2016 Mar 22;16:72. doi: 10.1186/s12870-016-0763-y (PMC4802729; doi:10.1186/s12870-016-0763-y)
Supplement: Additional file 1: — Annotation, transcript abundance values, and statistics of all genes on the NimbleGen Grape Whole-Genome microarray for the different organs of Cabernet Sauvignon. Adj means p-values after FDR correction at the 0.05 level. Transcript values are the mean log2 values of each probe set for each treatment. (XLS 16032 kb) [file 12870_2016_763_MOESM1_ESM.xls]

## Sheet: Additional file 1 
Additional file 1 - Annotation, transcript abundance values, and statistics of all genes on the Nimblegen Grape Whole-Genome microarray for the different organs of Cabernet Sauvignon. Adj means p-values after FDR correction at the 0.05 level. Transcript values are the mean log2 values of each probe set for each treatment.
Nimblegen_probe_ID	Current V1 ID	Old V1 ID1	Old V1 ID2	UniProt ID	Annotation by Grimplet et al. (2012)	# of Probes with Cross Hybridization	Old ID1 that hybridize to probe set	Berry Control	Berry ABA	Shoot Control	Shoot ABA	Leaf Control	Leaf ABA	Root Control	Root ABA	CellCulture Control	CellCulture ABA	Trt	Organ	Trt*Organ	AdjTrt	AdjOrgan	AdjTrt*Organ
CHR8_JGVV7_781_T01	VIT_08s0007g00740	JGVv7.781	Vv08s0007g00740	F6HL85	Hsp70-interacting protein	0	JGVv7.781	11.8088	11.6599	11.5962	11.5257	11.7993	11.8963	10.7689	13.2682	11.525	11.6737	2.51664e-09	0.000466309	8.76948e-14	1.16326e-05	0.000500524	2.59138e-09
CHR3_JGVV88_82_T01	VIT_03s0088g00320	JGVv88.82	Vv03s0088g00320	D7T3P7	Peptidase M50	0	JGVv88.82	11.9373	11.9993	11.524	11.581	12.4531	12.8216	8.69662	13.7009	7.87963	8.13165	9.04028e-10	4.14585e-18	5.73582e-13	6.6785e-06	6.78725e-17	8.47468e-09
CHR4_JGVV8_100_T01	VIT_04s0008g01110	JGVv8.100	Vv04s0008g01110	F6H3M7	Heat shock transcription factor A6B	0	JGVv8.100	13.1696	12.8295	11.9894	11.779	13.627	13.7677	8.94793	14.8009	11.0722	11.3435	7.01213e-07	7.64535e-11	7.00411e-12	0.000518021	1.39182e-10	6.89904e-08
CHR12_RANDOM_JGVV99_3_T01	VIT_12s0142g00110	JGVv99.3	Vv12s0142g00110	D7TR31	Splicing factor, arginine/serine-rich 2	0	JGVv99.3	11.5656	11.5578	10.6852	10.7355	12.147	12.1449	10.0357	12.8058	12.5494	12.5383	3.99849e-08	1.12374e-13	1.06922e-11	8.43967e-05	3.56867e-13	7.89887e-08
CHR17_JGVV0_494_T01	VIT_17s0000g04840	JGVv0.494	Vv17s0000g04840	F6GTF0	Sterile alpha motif (SAM) domain-containing	0	JGVv0.494	9.48929	9.37844	9.54161	9.71178	9.3925	9.55712	7.79262	10.5908	9.85481	9.68776	5.76479e-08	1.51745e-06	1.86651e-11	0.000106468	1.8245e-06	1.10311e-07
CHR6_JGVV4_281_T01	VIT_06s0004g05460	JGVv4.281	Vv06s0004g05460	D7SK82	Protein phosphatase 2C DBP	0	JGVv4.281	13.0543	13.165	11.423	11.8627	14.355	14.4384	14.5756	14.9659	9.67777	12.5648	1.34997e-10	1.07745e-19	2.69987e-11	1.99458e-06	3.89421e-18	1.32969e-07
CHR2_JGVV154_43_T01	VIT_02s0154g00490	JGVv154.43	Vv02s0154g00490	D7TN48	Heat shock 22 kDa protein mitochondrial	1	JGVv154.43.t01; JGVv154.42.t01	4.31354	4.24118	4.26791	4.44669	4.52327	4.62001	4.61674	9.37738	5.14407	6.91706	1.81711e-09	7.96951e-12	3.59679e-11	1.07391e-05	1.70478e-11	1.51836e-07
CHR4_JGVV8_146_T01	VIT_04s0008g01570	JGVv8.146	Vv04s0008g01570	F6H3Q8	Heat shock protein 17.6 kDa class II	4	JGVv8.146.t01; JGVv8.138.t01	9.53557	8.41057	9.5046	9.27316	9.45408	11.8171	6.95499	14.1704	9.88337	10.2086	1.60586e-08	8.45985e-06	4.244e-11	4.31392e-05	9.75755e-06	1.56763e-07
CHR17_JGVV0_315_T01	VIT_17s0000g06810	JGVv0.315	Vv17s0000g06810	F6GT35	Myb family transcription factor / ELM2 domain-containing	0	JGVv0.315	11.9933	12.0328	12.1008	12.1962	12.9188	13.0266	13.0533	12.8946	10.662	9.14008	4.32273e-07	8.11659e-22	4.93017e-11	0.000346172	1.2243e-19	1.61874e-07
CHR8_JGVV58_114_T01	VIT_08s0058g00210	JGVv58.114	Vv08s0058g00210	F6GXV0	Chaperone	2	JGVv58.114.t01; JGVv19.211.t01; JGVv19.215.t01; JGVv19.227.t01; JGVv19.219.t01; JGVv19.226.t01; JGVv19.220.t01; JGVv19.229.t01; JGVv19.217.t01; JGVv19.207.t01	7.94645	7.2659	7.28819	7.13882	8.80191	9.86117	8.21666	13.8702	8.19746	8.49748	1.07116e-07	1.8775e-12	6.35124e-11	0.000118381	4.53047e-12	1.87679e-07
CHR13_JGVV19_380_T01	VIT_13s0019g00860	JGVv19.380	Vv13s0019g00860	A5BIM9	Small heat-shock protein HSP17.5 Cytosolic class I	0	JGVv19.380	8.37915	8.26925	9.10552	9.20821	9.69285	9.68221	8.1091	14.2891	11.8066	12.1684	4.28206e-07	2.10805e-12	7.07823e-11	0.000346172	5.03948e-12	1.90147e-07
CHR13_JGVV19_296_T01	VIT_13s0019g02200	JGVv19.296	Vv13s0019g02200	F6HNU4	Protein phosphatase 2CA AHG3 PP2CA	0	JGVv19.296	12.6573	12.657	12.3209	12.601	14.6249	14.7249	14.6229	15.0566	9.90885	12.2636	4.56394e-10	9.64654e-21	8.11577e-11	4.49548e-06	6.37708e-19	1.99851e-07
CHR14_JGVV108_139_T01	VIT_14s0108g01500	JGVv108.139	Vv14s0108g01500	F6H5M5	APG6/CLPB-P/CLPB3	0	JGVv108.139	12.0547	11.8548	12.4851	12.3971	13.7074	13.682	11.4256	14.4934	12.3298	12.4284	4.75137e-06	1.35167e-10	1.13208e-10	0.00177725	2.37877e-10	2.57331e-07
CHR7_JGVV5_105_T01	VIT_07s0005g01080	JGVv5.105	Vv07s0005g01080	D7U2F0	Unknown protein	0	JGVv5.105	7.19468	6.70585	7.63297	7.76232	8.53412	9.30825	6.53713	14.0335	6.05108	6.62141	1.01268e-07	1.91112e-10	1.60107e-10	0.000118381	3.2958e-10	3.3464e-07
CHRUN_JGVV1286_1_T01	VIT_00s1286g00010	JGVv1286.1	Vv00s1286g00010	F6I2J2	Stress-induced-phosphoprotein 1	2	JGVv2851.1.t01; JGVv1286.1.t01	10.5437	10.4812	10.6743	10.7289	10.8454	10.4364	10.0266	13.9461	9.71305	9.91905	1.83624e-06	6.20621e-10	1.69868e-10	0.000968942	9.98495e-10	3.3464e-07
CHR18_JGVV41_102_T01	VIT_18s0041g01230	JGVv41.102	Vv18s0041g01230	F6I3V5	Heat shock protein 70	2	JGVv41.102.t01; JGVv0.632.t01; GSVIVT00012559001.t01	12.2234	11.766	10.755	10.808	12.0729	12.43	9.20224	14.4459	11.0237	11.077	4.35534e-06	7.63025e-07	2.65697e-10	0.00167143	9.32442e-07	4.9071e-07
CHR4_JGVV8_139_T01	VIT_04s0008g01500	JGVv8.139	Vv04s0008g01500	F6H3Q1	Heat shock protein 17.6 kDa class II	4	JGVv8.139.t01; JGVv8.138.t01; JGVv8.140.t01; JGVv8.146.t01; JGVv8.144.t01; JGVv8.147.t01; JGVv8.145.t01; JGVv8.142.t01; JGVv8.141.t01; JGVv8.148.t01	8.05323	8.02511	8.3854	8.25948	10.2998	12.441	7.89165	14.8345	9.08635	9.41153	2.06032e-08	6.63968e-11	3.13694e-10	4.68326e-05	1.2191e-10	5.45274e-07
CHR1_JGVV146_14_T01	VIT_01s0146g00150	JGVV146.14	Vv01s0146g00150	F6I1N1	BCL-2-associated athanogene 5	0	JGVV146.14	12.0527	11.7264	10.7564	11.0088	11.1851	11.861	8.50579	14.999	10.6671	11.0248	9.97686e-08	0.000160383	3.95359e-10	0.000118381	0.000174967	6.49047e-07
CHR11_JGVV16_365_T01	VIT_11s0016g04080	JGVv16.365	Vv11s0016g04080	F6HH28	Multiprotein-bridging factor 1c MBF1C	0	JGVv16.365	12.1785	11.8261	9.49775	9.55857	12.0868	12.5275	8.15297	14.7257	9.22501	10.2207	7.6215e-08	5.40523e-10	6.77402e-10	0.000118381	8.76116e-10	1.05354e-06
CHR17_GSVIVT00008664001_T01	VIT_17s0000g00080	GSVIVT00008664001	Vv17s0000g00080	D7SH91	Pentatricopeptide (PPR) repeat-containing protein	0	GSVIVT00008664001	10.2239	10.3195	9.45586	9.58773	10.6179	10.6339	8.87349	11.8067	9.04453	8.83023	6.26274e-06	1.03808e-10	7.57357e-10	0.00215191	1.85641e-10	1.11899e-06
CHR8_JGVV217_9_T01	VIT_08s0217g00090	JGVv217.9	Vv08s0217g00090	F6GY70	DnaJ homolog, subfamily B, member 9	0	JGVv217.9	11.0718	10.7657	9.96535	10.0809	9.97429	10.5361	8.16904	13.1336	9.92551	10.1877	1.57578e-06	0.000343101	1.09523e-09	0.000862302	0.000370158	1.54115e-06
CHR5_JGVV20_41_T01	VIT_05s0020g00480	JGVv20.41	Vv05s0020g00480	D7T662	Mitochondrial substrate carrier family protein	0	JGVv20.41	9.804	9.46165	8.63083	8.78675	8.43941	8.71989	7.94045	11.6097	9.61476	9.71901	4.2333e-06	4.94679e-07	1.35005e-09	0.00164598	6.11162e-07	1.81336e-06
CHR5_JGVV102_55_T01	VIT_05s0102g00620	JGVv102.55	Vv05s0102g00620	F6HYT5	No hit	2	JGVv102.55.t01; JGVv102.53.t01; JGVv102.59.t01	13.3944	13.1561	13.0974	13.1978	11.0315	11.314	10.1017	13.9781	12.894	13.0835	1.17623e-06	1.56959e-10	2.81886e-09	0.000699247	2.73766e-10	3.47072e-06
CHR7_JGVV185_3_T01	VIT_07s0185g00040	JGVv185.3	Vv07s0185g00040	F6HRF0	Unknown protein	0	JGVv185.3	9.00965	8.67876	7.2651	7.48693	8.5996	8.93644	6.99547	11.1427	8.96619	8.97347	8.85554e-06	2.1826e-08	2.72064e-09	0.00280957	2.99632e-08	3.47072e-06
CHR8_JGVV7_472_T01	VIT_08s0007g04000	JGVv7.472	Vv08s0007g04000	F6HKH0	Unknown protein	0	JGVv7.472	6.01749	5.43828	5.98097	6.12946	6.8978	8.1101	7.43025	14.5277	6.55634	8.20744	1.77034e-08	8.38913e-11	4.82952e-09	4.35947e-05	1.51759e-10	5.7085e-06
CHR1_JGVV26_21_T01	VIT_01s0026g02540	JGVV26.21	Vv01s0026g02540	F6HPQ9	Zinc finger (C3HC4-type ring finger)	0	JGVV26.21	12.6276	12.3827	12.1459	12.2815	13.1142	13.3535	9.9772	13.1396	12.8513	12.6429	0.000124981	1.57668e-07	5.94362e-09	0.0153883	2.01587e-07	6.75516e-06
CHR13_JGVV47_78_T01	VIT_13s0047g00110	JGVv47.78	Vv13s0047g00110	A5AKK7	Ripening regulated protein DDTFR8	0	JGVv47.78	7.45956	7.5059	7.11156	7.30601	7.55438	7.1834	7.26557	12.9694	9.50376	9.56534	1.74686e-05	8.80774e-10	8.60016e-09	0.00413271	1.39092e-09	9.4124e-06
CHR8_JGVV7_837_T01	VIT_08s0007g00130	JGVv7.837	Vv08s0007g00130	F6HLD8	Heat shock protein 70	3	JGVv7.837.t01; JGVv4.371.t01; JGVv19.350.t01; JGVv4.367.t01; JGVv254.2.t01; JGVv37.46.t01	15.1584	15.0191	15.129	15.0854	14.8	14.6893	13.9249	15.3579	14.5037	14.5969	0.00010244	6.46227e-07	9.76812e-09	0.0134538	7.93057e-07	1.03089e-05
CHR19_JGVV85_19_T01	VIT_19s0085g01050	JGVv85.19	Vv19s0085g01050	A5AND9	Heat shock protein 17.6 kDa class I	0	JGVv85.19	9.09187	8.38464	7.3849	7.5917	7.55941	10.2358	6.47203	14.2222	7.49323	9.06876	1.08165e-07	1.14663e-05	1.56043e-08	0.000118381	1.31339e-05	1.58685e-05
CHRUN_JGVV179_13_T01	VIT_00s0179g00150	JGVv179.13	Vv00s0179g00150	F6HBI2	Heat shock transcription factor A6B	0	JGVv179.13	9.73818	9.43832	11.5956	11.6084	13.1707	13.211	10.3803	14.3646	10.1585	10.7447	3.85633e-06	6.44824e-13	1.61101e-08	0.00153993	1.71493e-12	1.58685e-05
CHR13_JGVV19_288_T01	VIT_13s0019g02280	JGVv19.288	Vv13s0019g02280	F6HNU1	Regulator of chromosome condensation (RCC1)	1	JGVv19.288.t01; JGVv7.762.t01	11.1837	11.2163	12.0481	12.1199	11.9885	12.3402	7.81415	11.5666	11.1226	11.391	1.59546e-07	3.54956e-11	1.78726e-08	0.000168378	6.8057e-11	1.70366e-05
CHR1_JGVV10_165_T01	VIT_01s0010g02290	JGVV10.165	Vv01s0010g02290	A5B868	Heat shock protein 26a, chloroplast	0	JGVV10.165	12.6334	11.8098	11.3696	11.4238	13.5343	14.2221	10.1652	14.9929	13.0494	13.103	5.77054e-05	1.49878e-07	2.86688e-08	0.00911869	1.91918e-07	2.64739e-05
CHR2_JGVV25_26_T01	VIT_02s0025g00280	JGVv25.26	Vv02s0025g00280	F6HUM9	Heat shock protein 90-1	0	JGVv25.26	12.6048	12.0273	12.0604	12.1018	12.1257	13.5614	10.739	14.7338	10.7205	11.1925	7.89468e-07	9.55291e-08	3.1616e-08	0.00052982	1.24334e-07	2.7478e-05
CHR4_JGVV8_141_T01	VIT_04s0008g01520	JGVv8.141	Vv04s0008g01520	F6H3Q3	Heat shock protein 17.6 kDa class II	2	JGVv8.141.t01; JGVv8.148.t01; JGVv8.146.t01; JGVv8.140.t01; JGVv8.142.t01; JGVv8.147.t01; JGVv8.144.t01; JGVv8.139.t01; JGVv8.145.t01; JGVv8.138.t01	10.7816	9.50416	11.0243	10.7019	12.0075	12.7171	9.68867	15.2859	10.5392	10.7673	0.00121227	2.94708e-07	3.13291e-08	0.0576854	3.69903e-07	2.7478e-05
CHR1_GSVIVT00010384001_T01	VIT_01s0010g03010	GSVIVT00010384001	Vv01s0010g03010	D7TAS5	Calcium-binding EF-hand	4	GSVIVT00010384001.t01; JGVv10.225.t01; JGVv10.229.t01; JGVv10.227.t01; JGVv10.226.t01; JGVv10.228.t01; JGVv10.224.t01; JGVv10.222.t01; JGVv10.221.t01; JGVv10.220.t01; JGVv10.223.t01	7.19845	6.90105	7.21762	7.44777	6.80412	7.21655	9.07431	13.4082	9.9368	10.2974	9.74379e-06	3.18233e-14	3.70569e-08	0.00293805	1.17166e-13	3.12866e-05
CHR16_JGVV50_145_T01	VIT_16s0050g01150	JGVv50.145	Vv16s0050g01150	F6H6C3	Heat shock protein 90-1	3	JGVv50.145.t01; JGVv194.3.t01; JGVv25.26.t01	10.0656	10.1015	10.2228	10.2573	10.7522	13.201	9.85381	15.0428	11.3622	11.583	8.79825e-08	2.44113e-08	4.47248e-08	0.000118381	3.33914e-08	3.67116e-05
CHR3_JGVV63_85_T01	VIT_03s0063g00930	JGVv63.85	Vv03s0063g00930	F6HQE5	EMB2745	0	JGVv63.85	11.0175	11.1555	10.2556	10.252	10.2072	10.2969	9.35366	8.9981	8.9912	8.11423	1.2662e-05	8.16947e-21	4.69665e-08	0.00337409	5.80307e-19	3.75097e-05
CHR2_JGVV154_42_T01	VIT_02s0154g00480	JGVv154.42	Vv02s0154g00480	D7TN47	Heat shock protein MTSHP	2	JGVv154.42.t01; JGVv154.43.t01	10.6361	10.0291	10.2616	10.32	10.2513	12.4512	9.45567	14.3311	13.0043	13.4545	7.79446e-07	1.74948e-09	5.2416e-08	0.00052982	2.66934e-09	3.97152e-05
CHR4_JGVV8_144_T01	VIT_04s0008g01550	JGVv8.144	Vv04s0008g01550	F6H3Q6	Small molecular heat shock protein 17.5	1	JGVv8.144.t01; JGVv8.140.t01	10.256	9.5224	10.6367	10.333	11.1412	13.0484	8.04463	13.8272	9.77557	10.3445	6.70104e-06	9.08903e-06	5.23636e-08	0.00227604	1.04641e-05	3.97152e-05
CHR2_JGVV25_366_T01	VIT_02s0025g04060	JGVv25.366	Vv02s0025g04060	D7TW42	Rab/Ypt GTPase Ara4-interacting protein	2	JGVv25.366.t01; JGVv25.365.t01	10.8396	10.2021	8.68513	8.94129	10.252	10.6474	8.79456	13.8931	10.8994	11.4393	3.7733e-05	5.27444e-08	5.47342e-08	0.00679885	7.0087e-08	4.04349e-05
CHR5_JGVV102_53_T01	VIT_05s0102g00600	JGVv102.53	Vv05s0102g00600	F6HYT3	No hit	0	JGVv102.53	11.5994	11.4431	11.9317	11.9119	10.1488	10.4316	9.29169	11.8043	11.6974	11.8563	7.87366e-06	2.58028e-10	5.77836e-08	0.00261423	4.36696e-10	4.16465e-05
CHR5_JGVV20_312_T01	VIT_05s0020g03330	JGVv20.312	Vv05s0020g03330	F6HDP6	Heat shock protein 70	0	JGVv20.312	8.42197	8.61163	8.03108	8.31176	9.72641	9.95607	8.73118	13.7022	8.86657	8.75033	4.29554e-05	5.27645e-09	7.02249e-08	0.00725333	7.66338e-09	4.9091e-05
CHR9_JGVV2_48_T01	VIT_09s0002g00640	JGVv2.48	Vv09s0002g00640	F6HXP8	Small heat stress protein class CIII	0	JGVv2.48	12.0423	11.8241	11.4131	11.5782	12.4471	13.0235	10.1934	14.5845	12.5445	13.3039	8.04138e-07	1.3191e-05	7.14353e-08	0.00052982	1.50663e-05	4.9091e-05
CHRUN_GSVIVT00007070001_T01	VIT_00s0477g00020	GSVIVT00007070001	Vv00s0477g00020	D7UE70	No hit	0	GSVIVT00007070001	4.72475	4.743	4.76369	4.90603	5.29472	5.28477	6.0396	8.69915	5.36551	5.11519	0.00389254	1.25492e-11	8.06797e-08	0.100248	2.59867e-11	5.41838e-05
CHR4_JGVV8_147_T01	VIT_04s0008g01580	JGVv8.147	Vv04s0008g01580	F6H3Q9	Heat shock protein 17.6 kDa class II	4	JGVv8.147.t01; JGVv8.144.t01; JGVv8.145.t01; JGVv8.148.t01; JGVv8.142.t01; JGVv8.139.t01; JGVv8.141.t01; JGVv8.146.t01; JGVv8.140.t01; JGVv8.138.t01	11.1014	10.6434	10.9867	10.8495	11.3784	12.4763	9.86472	14.5947	11.4147	11.7288	2.86093e-05	7.63959e-05	9.21274e-08	0.00559871	8.44272e-05	6.0497e-05
CHR14_JGVV60_30_T01	VIT_14s0060g02340	JGVv60.30	Vv14s0060g02340	F6I4L5	Heat shock protein 70	0	JGVv60.30	8.84879	8.81253	6.9338	7.05947	9.71662	9.48442	8.47282	13.6245	8.33963	8.65211	9.1725e-05	5.42146e-10	1.00715e-07	0.0126658	8.78638e-10	6.46984e-05
CHR13_JGVV84_30_T01	VIT_13s0084g00310	JGVv84.30	Vv13s0084g00310	F6HVB1	ACI112	0	JGVv84.30	12.9356	12.981	13.0051	13.075	12.7066	12.6767	9.48982	12.0125	12.4037	12.7159	5.73312e-06	2.69487e-12	1.14204e-07	0.00204113	6.3151e-12	7.1803e-05
CHR9_JGVV18_121_T01	VIT_09s0018g01690	JGVv18.121	Vv09s0018g01690	D7T433	No hit	0	JGVv18.121	7.09306	6.76722	7.1715	7.64643	7.76657	7.53323	7.43164	12.4211	6.81651	6.46029	0.000438604	1.98888e-08	1.27248e-07	0.0346544	2.73995e-08	7.83373e-05
CHR5_JGVV20_189_T01	VIT_05s0020g02040	JGVv20.189	Vv05s0020g02040	D7T6K6	Pentatricopeptide (PPR) repeat-containing	0	JGVv20.189	7.80029	7.23193	7.67968	7.88784	8.57027	8.75534	6.89427	10.5673	6.73937	6.1292	0.007796	2.61221e-08	1.38961e-07	0.141555	3.56654e-08	8.38023e-05
CHR5_JGVV20_44_T01	VIT_05s0020g00510	JGVv20.44	Vv05s0020g00510	F6HE25	Glycosyl hydrolase family 3 protein	1	JGVv20.44.t01; JGVv20.45.t01; JGVv20.46.t01; JGVv3.271.t01; JGVv20.47.t01	5.03331	4.96769	5.12396	5.24692	5.05555	4.9833	5.10925	7.52738	5.17234	4.73021	0.0185922	1.56915e-06	1.52508e-07	0.211796	1.88505e-06	9.01324e-05
CHR10_JGVV42_88_T01	VIT_10s0042g01150	JGVv42.88	Vv10s0042g01150	F6HIT4	ARGONAUTE 2 (AGO2)	4	JGVv42.88.t01; JGVv42.91.t01; JGVv42.93.t01	11.7424	11.5426	11.2108	11.2654	11.694	11.3313	10.3145	12.8125	10.774	11.375	0.000101564	0.00524946	1.56374e-07	0.0133983	0.00545895	9.06052e-05
CHR16_JGVV50_27_T01	VIT_16s0050g02520	JGVv50.27	Vv16s0050g02520	E0CUJ7	RNA polymerase sigma subunit SigE (sigE)	0	JGVv50.27	12.2609	12.2905	12.0407	11.9349	13.8308	14.2167	9.15826	11.1118	12.2027	12.0344	3.56501e-05	7.13882e-17	1.64991e-07	0.00661106	6.59981e-16	9.19904e-05
CHR16_JGVV98_88_T01	VIT_16s0098g01060	JGVv98.88	Vv16s0098g01060	E0CVB4	Heat shock protein 26a, chloroplast	0	JGVv98.88	7.82487	7.87174	9.16403	9.14836	10.7324	12.1065	9.98925	14.982	9.31657	8.80228	6.32697e-05	5.28679e-11	1.63592e-07	0.0098401	9.85644e-11	9.19904e-05
CHR7_JGVV104_140_T01	VIT_07s0104g00350	JGVv104.140	Vv07s0104g00350	F6HQ66	Circadian clock coupling factor ZGT	0	JGVv104.140	7.13918	7.00727	7.34428	7.58717	11.8085	12.3992	12.294	13.6426	6.51418	8.76457	8.99598e-08	8.00421e-22	1.84263e-07	0.000118381	1.2243e-19	0.000100833
CHR13_JGVV19_239_T01	VIT_13s0019g02780	JGVv19.239	Vv13s0019g02780	F6HNR0	Heat shock protein 17.6 kDa class I	4	JGVv19.239.t01; JGVv19.233.t01; JGVv19.241.t01; JGVv19.236.t01; JGVv19.240.t01; JGVv19.243.t01; JGVv19.234.t01; JGVv19.226.t01; JGVv19.220.t01; JGVv19.211.t01; JGVv19.205.t01	11.7962	11.7833	10.5026	10.6928	12.4078	13.4576	8.57161	14.9193	9.55334	11.2142	6.62541e-08	5.31974e-06	2.04812e-07	0.000115165	6.19794e-06	0.000107526
CHR19_JGVV14_311_T01	VIT_19s0014g03480	JGVv14.311	Vv19s0014g03480	E0CSR7	Unknown protein	0	JGVv14.311	9.04056	8.60132	8.15291	8.06739	10.145	10.1623	8.22712	11.9515	11.595	11.8073	0.00120167	2.55864e-11	2.0514e-07	0.0574587	5.01778e-11	0.000107526
CHR8_JGVV7_245_T01	VIT_08s0007g06440	JGVv7.245	Vv08s0007g06440	D7TIE6	No hit	0	JGVv7.245	6.28258	6.02957	6.35577	5.97773	5.99624	6.53217	7.92169	10.8922	5.55061	4.96462	0.00211254	1.13125e-13	2.0741e-07	0.0755759	3.59099e-13	0.000107526
CHR17_JGVV0_289_T01	VIT_17s0000g07100	JGVv0.289	Vv17s0000g07100	F6GT18	UDP-glucosyltransferase HRA25	0	JGVv0.289	4.5125	4.74472	4.7711	4.84598	4.75497	4.78232	7.945	5.81408	5.31192	4.49988	0.000128875	1.4611e-11	2.32875e-07	0.0156719	2.98751e-11	0.000115849
CHR4_JGVV8_548_T01	VIT_04s0008g05870	JGVv8.548	Vv04s0008g05870	D7SUY2	CLPB-M/CLPB4/HSP98.7	0	JGVv8.548	10.6052	10.1872	10.6282	10.5268	10.6573	10.7319	10.0229	12.6916	10.8524	10.9749	0.00247369	0.0027283	2.35227e-07	0.0818213	0.00285912	0.000115849
CHR6_JGVV61_126_T01	VIT_06s0061g00270	JGVv61.126	Vv06s0061g00270	F6GWA8	Chaperonin GroEL	0	JGVv61.126	14.2632	14.2144	14.5902	14.6247	14.983	15.045	12.9419	14.3727	14.3708	14.3187	9.91995e-05	7.03668e-11	2.33011e-07	0.0132043	1.28784e-10	0.000115849
CHR16_JGVV22_171_T01	VIT_16s0022g00510	JGVv22.171	Vv16s0022g00510	A5AFX4	Heat shock 22 kDa protein	1	JGVv22.171.t01; JGVv154.43.t01; JGVv154.42.t01	13.8012	13.5606	12.9903	13.0237	13.3968	13.4192	11.5862	14.8023	13.3818	13.6989	0.000211275	0.0219744	2.46328e-07	0.0213077	0.0225302	0.000119328
CHR4_JGVV8_140_T01	VIT_04s0008g01510	JGVv8.140	Vv04s0008g01510	F6H3Q2	Heat shock protein 17.6 kDa class II	1	JGVv8.140.t01; JGVv8.147.t01; JGVv8.142.t01; JGVv8.148.t01; JGVv8.146.t01; JGVv8.141.t01; JGVv8.145.t01; JGVv8.144.t01; JGVv8.139.t01; JGVv8.138.t01	7.6859	7.20832	8.5009	8.31801	9.31038	10.1874	6.65208	13.8357	6.89634	7.18429	9.15888e-06	1.66437e-06	2.73412e-07	0.00284889	1.99611e-06	0.000130312
CHR15_JGVV21_4_T01	VIT_15s0021g02790	JGVv21.4	Vv15s0021g02790	F6GV51	ATELC/ELC	0	JGVv21.4	11.0761	10.9273	10.6957	10.8847	12.9587	12.9666	12.0356	13.8811	11.9409	12.6533	1.209e-06	9.43753e-15	2.8513e-07	0.000700506	4.02539e-14	0.00013374
CHR5_PDVV77_67_T01	VIT_05s0077g00900	PDVv77.67	Vv05s0077g00900	F6H721	glycine-rich cell wall structural protein	0	PDVv77.67	8.51542	4.89831	4.764	4.79973	9.5479	9.21879	4.50819	4.52427	4.77921	5.02304	0.00064488	3.96605e-13	3.17888e-07	0.0411066	1.10521e-12	0.000146775
CHR15_JGVV46_228_T01	VIT_15s0046g01210	JGVv46.228	Vv15s0046g01210	F6I6A7	Arbutin synthase	4	JGVv46.228.t01; JGVv46.230.t01	11.9505	12.0716	12.1048	11.7623	13.6585	13.6141	12.4117	12.3124	7.58271	9.10347	0.00351086	5.99795e-21	3.28475e-07	0.0965077	4.71918e-19	0.000147755
CHR4_JGVV8_148_T01	VIT_04s0008g01590	JGVv8.148	Vv04s0008g01590	F6H3R0	Heat shock protein 17.6 kDa class II	3	JGVv8.148.t01; JGVv8.138.t01; JGVv8.146.t01; JGVv8.144.t01; JGVv8.147.t01; JGVv8.145.t01; JGVv8.141.t01; JGVv8.142.t01; JGVv8.139.t01; JGVv8.140.t01	9.17299	8.72183	8.26112	8.3749	8.65213	9.69842	7.52985	14.641	7.93456	8.1843	2.76441e-05	5.9546e-06	3.30012e-07	0.00555703	6.92177e-06	0.000147755
CHR10_JGVV3_25_T01	VIT_10s0003g00260	JGVV3.25	Vv10s0003g00260	F6HM35	DnaJ homolog, subfamily B, member 4	0	JGVV3.25	14.1052	13.8421	13.4572	13.4631	13.8164	13.8344	11.4363	14.6956	12.8344	13.1826	0.000363361	0.000696781	3.79863e-07	0.0305906	0.00074321	0.000167537
CHR13_JGVV19_243_T01	VIT_13s0019g02740	JGVv19.243	Vv13s0019g02740	F6HNR4	Heat shock protein 17.6 kDa class I	3	JGVv19.243.t01; JGVv19.239.t01; JGVv19.241.t01; JGVv19.240.t01; JGVv19.236.t01; JGVv19.234.t01; JGVv19.233.t01	10.9509	10.528	9.0507	9.2103	11.9749	12.7662	8.05073	14.0441	9.49291	10.5987	1.38481e-06	8.57314e-07	3.86375e-07	0.000772095	1.04499e-06	0.000167903
CHR4_JGVV8_138_T01	VIT_04s0008g01490	JGVv8.138	Vv04s0008g01490	A5AQ47	Heat shock protein 17.6 kDa class II	4	JGVv8.138.t01; JGVv8.141.t01; JGVv8.140.t01; JGVv8.139.t01; JGVv8.148.t01; JGVv8.147.t01; JGVv8.146.t01; JGVv8.145.t01; JGVv8.144.t01; JGVv8.142.t01	12.1488	11.6458	11.2815	11.3669	12.5831	12.7839	9.71641	13.8566	12.8813	12.8532	0.00118143	3.19064e-05	3.98443e-07	0.0568586	3.58043e-05	0.000170637
CHRUN_JGVV179_12_T01	VIT_00s0179g00140	JGVv179.12	Vv00s0179g00140	F6HBI1	Protein phosphatase 2C / PP2C	0	JGVv179.12	7.82271	8.13713	7.77137	7.70464	8.82358	8.88436	8.19083	10.8832	6.76973	6.52453	0.000132364	8.12799e-11	4.45191e-07	0.0159433	1.47279e-10	0.000187934
CHR18_JGVV1_165_T01	VIT_18s0001g02690	JGVv1.165	Vv18s0001g02690	F6H0L0	Unknown protein	0	JGVv1.165	10.4292	9.99235	9.47201	9.56417	9.167	9.44056	9.89401	13.3677	13.4849	13.5095	0.000562335	3.93579e-13	4.53237e-07	0.0388091	1.09771e-12	0.000188636
CHR14_JGVV66_172_T01	VIT_14s0066g01880	JGVv66.172	Vv14s0066g01880	D7TWV4	Zf AN1 domain-containing stress-associated protein 12 (SAP12)	0	JGVv66.172	9.584	9.23537	9.59118	9.93807	10.8471	10.7108	9.04619	12.2657	13.2848	13.7928	0.000114407	6.79667e-14	4.69936e-07	0.0145095	2.29021e-13	0.000191973
CHR7_JGVV151_53_T01	VIT_07s0151g00280	JGVv151.53	Vv07s0151g00280	D7TE15	Bax inhibitor	0	JGVv151.53	12.6985	12.4885	12.083	12.1218	12.6584	12.652	12.7114	14.5267	11.8552	11.9543	0.000318747	1.05649e-10	4.74248e-07	0.0284561	1.88728e-10	0.000191973
CHR10_JGVV3_46_T01	VIT_10s0003g00490	JGVV3.46	Vv10s0003g00490	D7TJF6	Unknown protein	0	JGVV3.46	9.24154	8.94883	9.43134	9.40613	9.75583	9.82833	9.84671	11.3576	11.2573	11.3627	0.000744775	1.6511e-14	4.89895e-07	0.0439283	6.5746e-14	0.000195627
CHR11_JGVV16_299_T01	VIT_11s0016g03360	JGVv16.299	Vv11s0016g03360	D7TBI4	Lipase-related	0	JGVv16.299	12.0256	11.9984	11.9807	12.0658	10.4189	10.422	11.5653	12.662	10.2985	10.0764	0.00131493	2.29392e-17	5.51299e-07	0.0595132	2.64683e-16	0.000217212
CHR6_JGVV4_233_T01	VIT_06s0004g06010	JGVv4.233	Vv06s0004g06010	F6GUU8	Transformer serine/arginine-rich ribonucleoprotein	0	JGVv4.233	13.9361	13.6225	13.9988	14.0188	14.8251	14.7714	13.9763	14.9536	13.6877	13.8255	0.00350358	1.00407e-11	5.82461e-07	0.0965077	2.11101e-11	0.000223529
CHR6_JGVV9_103_T01	VIT_06s0009g02570	JGVv9.103	Vv06s0009g02570	F6HAC6	Pectinesterase family	4	JGVv9.103.t01; JGVv9.104.t01; JGVv9.101.t01; JGVv9.99.t01; JGVv9.102.t01; JGVv48.235.t01	5.66115	5.76342	5.7061	5.93035	5.73459	5.89685	9.25542	6.41444	8.8548	9.47799	0.147807	1.03691e-13	5.79393e-07	0.51204	3.3233e-13	0.000223529
CHR15_JGVV46_195_T01	VIT_15s0046g01570	JGVv46.195	Vv15s0046g01570	D7UCJ5	Acidic endochitinase (CHIB1)	2	JGVv46.195.t01; JGVv46.194.t01; JGVv46.193.t01; JGVv46.191.t01	9.04957	8.6963	9.4046	8.79935	10.8669	10.8725	9.25964	13.4296	7.76336	7.54503	0.0301497	1.7978e-10	6.14908e-07	0.265938	3.11036e-10	0.000232956
CHR15_JGVV24_138_T01	VIT_15s0024g00040	JGVv24.138	Vv15s0024g00040	Q6Y0E5	LHCA3 (Photosystem I light harvesting complex gene 3)	0	JGVv24.138	14.604	14.675	14.5532	14.5042	15.1608	15.251	7.68687	9.39195	11.4244	11.6105	4.75185e-09	2.90091e-23	6.62626e-07	1.55769e-05	1.3394e-20	0.000247856
CHR14_JGVV60_184_T01	VIT_14s0060g00730	JGVv60.184	Vv14s0060g00730	D7UA71	Galactinol synthase	4	JGVv60.184.t01; JGVv60.180.t01; JGVv60.177.t01; JGVv60.178.t01; JGVv60.176.t01; JGVv60.181.t01	6.17024	6.43143	6.71829	6.91957	10.4465	10.9657	11.2747	12.4458	6.36352	8.44165	2.84322e-11	6.67129e-21	6.75417e-07	8.40171e-07	5.01023e-19	0.000249482
CHR18_JGVV1_68_T01	VIT_18s0001g01030	JGVv1.68	Vv18s0001g01030	F6H0E3	Protein disulfide isomerase	0	JGVv1.68	11.1223	11.1173	11.8006	11.9066	13.3545	13.5025	13.0056	13.5525	6.4752	8.54203	0.00394816	3.94909e-20	7.43061e-07	0.101089	1.84062e-18	0.00027108
CHR1_JGVV146_19_T01	VIT_01s0146g00210	JGVV146.19	Vv01s0146g00210	D7U5Z2	Auxin responsive SAUR protein	0	JGVV146.19	4.72838	4.99953	4.89094	4.96123	5.95459	6.16108	5.74026	5.41562	9.41267	6.79459	5.86873e-05	1.74186e-12	9.19793e-07	0.00922451	4.23219e-12	0.000331462
CHR18_JGVV1_715_T01	VIT_18s0001g10500	JGVv1.715	Vv18s0001g10500	F6H1D3	ABA 8'-hydroxylase CYP707A1	2	JGVv1.715.t01; JGVv63.36.t01	11.7871	12.0356	10.3111	10.697	11.7911	11.4084	6.10849	9.60845	5.50531	6.57322	3.75134e-06	2.0924e-16	1.04831e-06	0.00153107	1.60137e-15	0.000367495
CHR4_JGVV8_655_T01	VIT_04s0008g07040	JGVv8.655	Vv04s0008g07040	F6H3K2	Peroxidase	0	JGVv8.655	9.76456	7.35744	10.5503	10.6338	5.79566	5.82027	5.96992	6.122	5.16291	5.49686	0.0335286	1.31235e-17	1.0579e-06	0.278124	1.69282e-16	0.000367495
CHR9_JGVV2_47_T01	VIT_09s0002g00630	JGVv2.47	Vv09s0002g00630	F6HXP7	No hit	0	JGVv2.47	11.3244	11.1258	10.7463	10.9819	11.9909	12.0016	9.52183	13.8579	12.4295	13.1835	5.66988e-05	1.15574e-05	1.06953e-06	0.00900779	1.32357e-05	0.000367495
CHRUN_JGVV1569_1_T01	VIT_00s1569g00010	JGVv1569.1	Vv00s1569g00010	F6GZH5	Heat shock protein 81-2 (HSP81-2)	0	JGVv1569.1	14.9157	14.883	15.0371	15.018	14.008	13.9213	13.3469	14.3155	14.8616	14.821	0.00263338	7.10896e-14	1.05893e-06	0.0850281	2.38228e-13	0.000367495
CHR11_JGVV16_168_T01	VIT_11s0016g02000	JGVv16.168	Vv11s0016g02000	D7TB58	No hit	0	JGVv16.168	7.43019	7.4623	7.34569	7.87651	8.91097	8.973	7.01964	9.73348	8.10397	8.64148	2.9074e-06	9.09857e-08	1.30332e-06	0.00130172	1.18578e-07	0.000432732
CHR7_JGVV5_191_T01	VIT_07s0005g01970	JGVv5.191	Vv07s0005g01970	F6HZC7	Galactinol synthase	0	JGVv5.191	8.41254	8.52987	5.87127	5.86083	10.9584	12.0529	10.5788	14.5977	11.1189	11.9791	6.40926e-07	1.49779e-15	1.30324e-06	0.000485625	8.21297e-15	0.000432732
CHR9_JGVV18_78_T01	VIT_09s0018g01190	JGVv18.78	Vv09s0018g01190	F6HBS8	Anthranilate N-benzoyltransferase	0	JGVv18.78	14.0094	13.883	14.2567	14.1709	14.232	14.0369	14.2072	14.4022	10.6479	11.499	0.00948272	8.85489e-22	1.29356e-06	0.155549	1.3018e-19	0.000432732
CHR13_JGVV19_236_T01	VIT_13s0019g02820	JGVv19.236	Vv13s0019g02820	F6HNQ8	Heat shock protein 18.2 kDa class I	3	JGVv19.241.t01; JGVv19.240.t01; JGVv19.236.t01; JGVv19.234.t01; JGVv19.243.t01; JGVv19.233.t01; JGVv19.239.t01; JGVv19.211.t01; JGVv19.205.t01; JGVv19.226.t01; JGVv19.220.t01; JGVv4.256.t01;JGVv19.236.t01; JGVv19.241.t01	7.67334	7.15696	6.60689	6.80707	9.95085	11.4531	6.77712	13.8649	6.92209	7.98059	2.25199e-06	7.00717e-08	1.36657e-06	0.0011091	9.22817e-08	0.000448691
CHR1_JGVV11_392_T01	VIT_01s0011g02610	JGVV11.392	Vv01s0011g02610	D7T9C5	No hit	1	JGVv11.392.t01; GSVIVT00011993001.t01	4.60745	4.67868	4.53328	4.53052	4.80728	4.71891	6.78635	6.89622	6.25059	4.38747	0.0399339	1.2093e-12	1.40147e-06	0.298595	3.03944e-12	0.000455094
CHR14_JGVV60_72_T01	VIT_14s0060g01900	JGVv60.72	Vv14s0060g01900	D7U9X8	Unknown	0	JGVv60.72	6.99222	6.73848	6.87382	6.70432	6.00284	6.42617	5.65827	5.87093	8.40341	6.72843	0.000754094	5.63686e-11	1.42058e-06	0.0441257	1.04668e-10	0.000456285
CHR15_JGVV24_54_T01	VIT_15s0024g01170	JGVv24.54	Vv15s0024g01170	D7UB60	No hit	1	JGVv24.54.t01; JGVv153.6.t01	10.2973	10.2049	9.9807	10.7794	9.65642	9.15939	8.43142	13.1029	10.1323	10.845	1.02777e-05	0.000985109	1.49425e-06	0.00300699	0.0010455	0.000474786
CHR1_JGVV137_80_T01	VIT_01s0137g00030	JGVV137.80	Vv01s0137g00030	F6GVL2	ATA1 (Arabidopsis TAPETUM 1)	0	JGVV137.80	7.14763	7.27905	7.00089	7.0531	7.21605	6.48799	6.37374	8.28526	6.99818	7.11429	0.0320403	0.157375	1.59243e-06	0.272814	0.158859	0.0005006
CHR19_JGVV14_142_T01	VIT_19s0014g01650	JGVv14.142	Vv19s0014g01650	F6H1Y0	Global transcription factor group E 4	0	JGVv14.142	10.6147	10.6865	10.3694	10.4621	10.8055	10.7896	10.8757	10.7854	9.38677	8.61774	0.0010236	4.48806e-18	1.74653e-06	0.0527293	7.23709e-17	0.000543264
CHR14_JGVV83_94_T01	VIT_14s0083g01060	JGVv83.94	Vv14s0083g01060	D7SMN9	Myb domain protein 121	0	JGVv83.94	5.97792	5.58757	6.34971	6.08603	5.50395	5.71889	9.89951	13.2988	5.42344	6.11962	9.30668e-06	1.13824e-15	1.78423e-06	0.00286471	6.51969e-15	0.000549208
CHR17_JGVV0_203_T01	VIT_17s0000g08080	JGVv0.203	Vv17s0000g08080	F6GSS2	Armadillo/beta-catenin repeat protein / U-box domain-containing protein	0	JGVv0.203	8.86257	8.70038	7.50917	8.45885	12.8281	13.3953	13.373	14.4068	5.71925	9.30551	1.884e-07	8.53468e-18	1.95468e-06	0.000191973	1.20095e-16	0.000595472
CHR17_JGVV0_125_T01	VIT_17s0000g08960	JGVv0.125	Vv17s0000g08960	D7SHL8	Raffinose synthase	0	JGVv0.125	8.40687	8.54351	12.2276	12.1278	8.00035	8.35465	8.89646	13.4505	6.87775	7.2203	0.000112893	3.9173e-13	2.05899e-06	0.0143793	1.09307e-12	0.000620848
CHR5_JGVV62_25_T01	VIT_05s0062g00310	JGVv62.25	Vv05s0062g00310	F6I4D3	UDP-glucoronosyl/UDP-glucosyl transferase UGT75C1	3	JGVv62.25.t01; JGVv62.24.t01; JGVv62.22.t01; JGVv62.52.t01; JGVv62.28.t01; JGVv62.53.t01; JGVv62.48.t01; JGVv62.49.t01; JGVv62.29.t01; JGVv62.42.t01	10.4536	10.1508	8.53772	8.56762	9.95576	10.1521	10.796	8.0496	6.12558	8.30672	0.640314	8.5893e-09	2.16641e-06	0.87467	1.22243e-08	0.000646642
CHR11_GSVIVT00029292001_T01	VIT_11s0052g00250	GSVIVT00029292001	Vv11s0052g00250	D7SQG5	No hit	3	GSVIVT00029292001.t01; GSVIVT00029294001.t01	5.04192	5.17996	5.27345	5.45509	4.91603	4.68698	7.39865	6.12569	5.49243	7.04986	0.845566	4.48158e-10	2.24019e-06	0.952373	7.33729e-10	0.000655421
CHR11_JGVV16_47_T01	VIT_11s0016g00670	JGVv16.47	Vv11s0016g00670	F6HGN1	ORA transcription factor47	0	JGVv16.47	6.47656	5.6423	6.4365	7.9772	7.82272	8.71052	9.3271	11.2568	5.15386	4.80766	8.71661e-05	1.09311e-15	2.23811e-06	0.0125252	6.31133e-15	0.000655421
CHR6_JGVV4_750_T01	VIT_06s0004g00240	JGVv4.750	Vv06s0004g00240	D7SLM9	Chaperonin GroEL	1	JGVv4.750.t01; JGVv2.358.t01; JGVv10.58.t01	14.1646	14.0776	14.4926	14.406	14.6296	14.5854	12.8956	13.9453	14.149	14.1853	0.00377291	3.55524e-11	2.32684e-06	0.0988381	6.81483e-11	0.000674098
CHR11_JGVV206_12_T01	VIT_11s0206g00120	JGVv206.12	Vv11s0206g00120	Q38JC9	Lipocalin, Temperature-induced	0	JGVv206.12	14.6591	14.6776	14.0575	14.084	13.8912	14.0929	13.292	14.4487	14.378	14.6018	2.59905e-06	4.19784e-09	2.47222e-06	0.00122887	6.16102e-09	0.000709262
CHR13_JGVV19_289_T01	VIT_13s0019g02270	JGVv19.289	Vv13s0019g02270	D7TLN3	Unknown protein	0	JGVv19.289	5.81954	6.01836	6.34858	6.38929	6.85315	6.95394	6.51697	9.48894	6.94519	5.99681	0.0102308	1.92953e-06	2.55754e-06	0.160202	2.30505e-06	0.000715115
CHR15_JGVV46_194_T01	VIT_15s0046g01580	JGVv46.194	Vv15s0046g01580	F6I687	Acidic chitinase III	0	JGVv46.194	7.4772	7.43648	8.69878	8.42014	5.98667	5.83118	5.49353	7.8781	6.13551	6.24567	0.00775477	1.78322e-11	2.57018e-06	0.141365	3.58788e-11	0.000715115
CHR3_JGVV38_222_T01	VIT_03s0038g02440	JGVv38.222	Vv03s0038g02440	A5C6S4	Heavy-metal-associated domain-containing protein	0	JGVv38.222	13.3141	13.0561	12.6678	12.6745	14.4675	14.5914	14.2098	14.7007	11.9902	13.3025	3.4363e-05	4.5804e-15	2.58942e-06	0.00642676	2.14701e-14	0.000715115
CHR8_JGVV7_452_T01	VIT_08s0007g04200	JGVv7.452	Vv08s0007g04200	D7TIZ2	Late meristem identity1 HB51/LMI1	0	JGVv7.452	6.01446	6.29686	9.22226	9.46889	8.23034	7.43378	5.70786	8.93956	5.10172	5.15088	0.00066696	5.83461e-12	2.52861e-06	0.0416998	1.27912e-11	0.000715115
CHR8_JGVV40_128_T01	VIT_08s0040g01990	JGVv40.128	Vv08s0040g01990	F6HR15	fasciclin arabinogalactan-protein (FLA11)	1	JGVv40.128.t01; JGVv40.124.t01; JGVv40.126.t01; GSVIVT00025661001.t01; JGVv40.129.t01; JGVv0.580.t01; JGVv40.125.t01	5.05673	5.48595	9.90979	6.37845	6.02603	6.31246	6.15972	6.42181	6.32275	6.42694	0.0159209	1.74539e-07	2.77273e-06	0.198507	2.22408e-07	0.000758649
CHR13_JGVV19_205_T01	VIT_13s0019g03160	JGVv19.205	Vv13s0019g03160	F6HNM7	Heat shock protein 17.6 kDa class I	1	JGVv19.205.t01; JGVv19.211.t01	8.84827	8.70712	8.62524	8.96228	9.9514	10.7695	9.26571	14.5679	11.2479	11.5324	1.32206e-05	8.5718e-09	2.8428e-06	0.00342693	1.22e-08	0.000763681
CHR9_JGVV2_547_T01	VIT_09s0002g06070	JGVv2.547	Vv09s0002g06070	D7U0W9	Late embryogenesis abundant protein	0	JGVv2.547	6.93636	7.67571	7.00073	6.85927	7.69129	7.81722	8.84495	11.9937	6.33279	6.52935	4.02428e-07	2.77742e-12	2.82148e-06	0.000346172	6.48849e-12	0.000763681
CHR1_JGVV10_143_T01	VIT_01s0010g02020	JGVV10.143	Vv01s0010g02020	D7TAI3	Peroxidase (EC 1.11.1.7), anionic	4	JGVv10.143.t01; JGVv10.140.t01; JGVv10.139.t01; JGVv10.142.t01; JGVv10.138.t01; JGVv10.141.t01; JGVv10.134.t01; JGVv10.137.t01; GSVIVT00019085001.t01	5.3025	5.77056	5.84358	5.56935	6.07945	6.17464	13.7505	12.9879	8.74848	6.27432	0.000328885	2.60613e-20	2.93502e-06	0.0288384	1.32321e-18	0.000781349
CHR4_JGVV44_75_T01	VIT_04s0044g01230	JGVv44.75	Vv04s0044g01230	D7U4E7	Unknown	0	JGVv44.75	6.45554	5.89498	5.72694	6.39121	7.75422	8.53055	10.9432	13.1392	6.29041	9.48092	7.81035e-08	3.2107e-15	2.96577e-06	0.000118381	1.58444e-14	0.000782488
CHR7_JGVV104_139_T01	VIT_07s0104g00360	JGVv104.139	Vv07s0104g00360	F6HQ65	Early-responsive to dehydration	0	JGVv104.139	7.25867	6.43745	6.31391	6.19176	6.76073	7.02687	8.09688	11.5572	6.31401	6.38675	0.0865456	2.35619e-09	3.0967e-06	0.413287	3.54834e-09	0.000804786
CHRUN_JGVV189_4_T01	VIT_00s0189g00050	JGVv189.4	Vv00s0189g00050	D7T5A5	No hit	1	JGVv189.4.t01; JGVv29.95.t01	11.8514	11.4342	10.8652	11.0798	10.6755	10.4521	10.4265	13.0159	13.3189	13.4123	0.000448496	3.43245e-10	3.10476e-06	0.0347849	5.70499e-10	0.000804786
CHR18_RANDOM_JGVV82_99_T01	VIT_18s0001g05890	JGVv82.99	Vv18s0001g05890	A5BSM2	Ethylene-responsive transcription factor ERF021	0	JGVv82.99	7.93591	8.0569	7.32341	6.94225	6.0821	5.81829	7.88632	8.42687	6.49202	8.27295	0.000461238	6.33152e-11	3.14274e-06	0.0353098	1.16636e-10	0.000807548
CHR1_JGVV11_164_T01	VIT_01s0011g04990	JGVV11.164	Vv01s0011g04990	A5BL10	Chaperonin	2	JGVv11.164.t01; JGVv9.105.t01; JGVv40.209.t01	11.5127	11.0322	12.597	12.6452	9.73442	9.71234	9.54092	12.3086	13.5117	13.702	0.00178148	4.69318e-13	3.34259e-06	0.0688582	1.28387e-12	0.000845958
CHR1_JGVV11_210_T01	VIT_01s0011g04510	JGVV11.210	Vv01s0011g04510	F6HFK8	No hit	0	JGVV11.210	11.8494	11.7537	11.7902	11.7918	12.3208	12.3548	12.274	13.3336	11.4109	11.4765	0.000453721	2.47921e-12	3.34948e-06	0.035098	5.8543e-12	0.000845958
CHR8_JGVV7_395_T01	VIT_08s0007g04830	JGVv7.395	Vv08s0007g04830	D7TIT3	Myb domain protein 27	0	JGVv7.395	6.04023	6.25184	6.44211	6.00523	7.18237	6.95646	6.93381	9.82247	6.69642	6.4462	0.10128	2.51735e-07	3.73351e-06	0.439992	3.1749e-07	0.000930842
CHR8_JGVV7_762_T01	VIT_08s0007g00930	JGVv7.762	Vv08s0007g00930	A5BBG0	Regulator of chromosome condensation (RCC1)	0	JGVv7.762	12.4424	12.437	12.7342	12.7651	13.626	13.5022	10.1618	12.4981	12.0703	12.1761	0.000565895	6.82841e-10	3.74857e-06	0.0388091	1.09241e-09	0.000930842
CHR13_JGVV158_11_T01	VIT_13s0158g00130	JGVv158.11	Vv13s0158g00130	F6HHX1	Lactoylglutathione lyase	0	JGVv158.11	5.84785	5.34518	5.20103	5.13478	5.21043	5.34377	5.93743	8.74596	5.80879	5.42667	0.0717239	4.22022e-07	3.85647e-06	0.386901	5.24377e-07	0.000949656
CHR1_JGVV10_269_T01	VIT_01s0010g03600	JGVV10.269	Vv01s0010g03600	F6HGA5	Rubber elongation factor (REF)	0	JGVV10.269	14.1646	13.9718	14.1056	14.1627	13.778	13.9805	13.1139	14.6258	14.1285	14.2418	0.00015177	0.0223349	3.89012e-06	0.0175188	0.0228967	0.000950025
CHR13_JGVV67_125_T01	VIT_13s0067g01960	JGVv67.125	Vv13s0067g01960	F6HCA2	Dehydration-responsive element-binding protein 2H	0	JGVv67.125	8.1201	8.04031	6.81486	7.15268	10.3939	10.6803	8.99007	12.2648	9.02826	9.54641	7.8247e-05	2.83947e-12	3.92384e-06	0.0115035	6.62245e-12	0.000950405
CHR7_RANDOM_JGVV209_3_T01	VIT_07s0141g00340	JGVv209.3	Vv07s0141g00340	F6HWH9	Lipoxygenase	0	JGVv209.3	7.24028	7.75022	8.80165	8.79837	6.97849	6.74395	8.41143	8.21349	7.01274	5.75225	0.0157374	1.40904e-14	4.00798e-06	0.197553	5.73199e-14	0.000962892
CHR13_JGVV19_204_T01	VIT_13s0019g03170	JGVv19.204	Vv13s0019g03170	F6HNM6	Heat shock protein 16.9 kDa class I	1	JGVv19.204.t01; JGVv19.233.t01; JGVv19.241.t01; JGVv19.240.t01; JGVv19.236.t01; JGVv19.234.t01; JGVv19.239.t01	14.2032	14.0483	13.9658	14.1003	13.9385	13.9845	13.1153	14.9436	14.5076	14.4843	0.000701234	0.00672724	4.04116e-06	0.0425718	0.00698023	0.000963035
CHR1_JGVV10_228_T01	VIT_01s0010g03020	JGVV10.228	Vv01s0010g03020	F6HG76	Calcium-binding protein CML	2	JGVv10.228.t01; JGVv10.229.t01; GSVIVT00010384001.t01; JGVv10.227.t01; JGVv10.226.t01; JGVv10.225.t01; JGVv10.224.t01; JGVv10.221.t01; JGVv10.223.t01; JGVv10.222.t01; JGVv10.220.t01	6.92824	7.06065	6.78599	7.29076	6.6088	6.75121	9.37547	12.5318	8.73991	9.26342	1.05971e-05	7.89167e-14	4.10086e-06	0.00307005	2.61199e-13	0.000969443
CHR6_JGVV9_104_T01	VIT_06s0009g02560	JGVv9.104	Vv06s0009g02560	F6HAC7	Pectinesterase family	4	JGVv9.104.t01; JGVv9.101.t01; JGVv9.99.t01; JGVv9.102.t01; JGVv9.103.t01	4.82804	5.11092	5.3332	5.47037	6.02978	6.32218	11.2621	8.11349	9.58513	9.5679	0.0105951	2.5205e-13	4.15033e-06	0.163968	7.34379e-13	0.000973351
CHR4_JGVV8_145_T01	VIT_04s0008g01560	JGVv8.145	Vv04s0008g01560	F6H3Q7	Small molecular heat shock protein 17.5	4	JGVv8.147.t01; JGVv8.145.t01; JGVv8.148.t01; JGVv8.139.t01; JGVv8.146.t01; JGVv8.144.t01; JGVv8.142.t01; JGVv8.141.t01; JGVv8.140.t01; JGVv8.138.t01;JGVv8.145.t01; JGVv8.147.t01	12.1907	11.5983	12.1265	11.9175	13.2351	13.651	11.4239	14.6642	12.5339	12.8746	0.00129214	6.81926e-06	4.70284e-06	0.0591509	7.90387e-06	0.0010857
CHRUN_JGVV258_11_T01	VIT_00s0258g00130	JGVv258.11	Vv00s0258g00130	F6HD27	Receptor kinase homolog LRK10	4	JGVv258.11.t01; JGVv148.27.t01; JGVv148.23.t01; PDVv485.1.t01; JGVv388.5.t01; JGVv307.8.t01; JGVv50.251.t01; JGVv22.70.t01; PDVv307.6.t01; JGVv22.77.t01; JGVv22.75.t01; JGVv98.151.t01; JGVv50.67.t01; JGVv13.95.t01; JGVv13.85.t01; JGVv98.172.t01; JGVv13.93.t01; JGVv13.92.t01; PDVv13.117.t01; JGVv50.99.t01; JGVv98.173.t01	4.20195	4.34494	4.3981	4.18366	5.98624	5.96267	9.78777	11.7221	5.08521	4.95856	0.526042	8.77768e-20	4.69989e-06	0.820195	3.35117e-18	0.0010857
CHR13_JGVV19_211_T01	VIT_13s0019g03090	JGVv19.211	Vv13s0019g03090	F6HNN4	Heat shock protein class I (HSP17.8-CI)	0	JGVv19.211	7.28021	6.33542	5.26612	5.14139	7.39276	8.70685	9.13858	13.0323	7.44664	7.58625	8.55437e-06	4.90424e-12	4.85895e-06	0.00280869	1.09086e-11	0.00111304
CHR15_JGVV21_176_T01	VIT_15s0021g00830	JGVv21.176	Vv15s0021g00830	F6GVE3	Chaperonin 10, Chloroplast	0	JGVv21.176	13.63	13.4824	13.565	13.5514	13.5917	13.6537	11.4835	12.7308	14.4799	14.3937	0.00475242	2.82268e-14	5.00299e-06	0.111983	1.05303e-13	0.00113045
CHR18_JGVV76_16_T01	VIT_18s0076g00310	JGVv76.16	Vv18s0076g00310	F6GYV0	Translation initiation factor eIF-5B	0	JGVv76.16	13.2145	13.1845	13.5144	13.5709	13.5465	13.1037	13.5427	13.2707	13.4066	13.3245	1.18316e-06	1.7764e-07	5.01148e-06	0.000699247	2.26242e-07	0.00113045
CHR18_JGVV1_462_T01	VIT_18s0001g07760	JGVv1.462	Vv18s0001g07760	E0CNR0	Unknown protein	0	JGVv1.462	10.0648	10.1071	10.4312	10.4034	11.1843	11.0474	9.36985	10.4433	9.09942	9.342	0.00025294	2.88318e-14	5.05014e-06	0.0241889	1.07316e-13	0.00113054
CHR16_JGVV50_240_T01	VIT_16s0050g00120	JGVv50.240	Vv16s0050g00120	F6H6P8	B57	0	JGVv50.240	5.10517	5.65299	5.59254	5.72296	4.86657	5.02871	8.0576	11.2734	5.18268	5.31779	4.09382e-05	1.25385e-13	5.37976e-06	0.00711602	3.93285e-13	0.00119528
CHR9_JGVV2_396_T01	VIT_09s0002g04340	JGVv2.396	Vv09s0002g04340	D7U0I3	Glabra2	0	JGVv2.396	12.7582	12.7454	12.5048	12.4329	14.1685	14.0762	12.8297	13.1399	7.55009	6.39178	0.0092368	9.75774e-24	5.42451e-06	0.153341	6.42695e-21	0.00119623
CHR11_JGVV37_46_T01	VIT_11s0037g00510	JGVv37.46	Vv11s0037g00510	F6HYK6	Heat shock protein 70	1	JGVv37.46.t01; JGVv19.350.t01	12.3637	12.1343	11.5348	11.6815	12.3602	13.4578	11.2478	15.3589	11.8136	12.522	2.61992e-06	1.58521e-05	5.49936e-06	0.00122887	1.80373e-05	0.00120375
CHR10_JGVV3_317_T01	VIT_10s0003g03510	JGVV3.317	Vv10s0003g03510	D7TK67	HSP20 chaperone	0	JGVV3.317	13.0149	12.9627	13.1012	13.1516	12.5967	12.8028	12.0394	13.5177	13.8361	13.8211	0.000233922	2.2241e-08	5.70148e-06	0.0229113	3.0516e-08	0.00123881
CHRUN_JGVV160_23_T01	VIT_00s0160g00270	JGVv160.23	Vv00s0160g00270	F6HWK5	No hit	0	JGVv160.23	4.78888	4.32753	4.58791	4.53331	5.97261	5.68743	5.52637	5.28012	5.82001	7.61344	0.0629275	1.25188e-11	5.94759e-06	0.366874	2.59291e-11	0.00128286
CHR10_JGVV116_110_T01	VIT_10s0116g01810	JGVV116.110	Vv10s0116g01810	F6H7M5	Unknown protein	4	JGVv116.111.t01; JGVv116.110.t01;JGVv116.110.t01; JGVv116.111.t01	11.5061	11.4948	10.636	10.4366	12.7533	12.4832	12.492	13.1346	6.54359	8.75418	0.00066748	5.07393e-17	6.03324e-06	0.0416998	5.02125e-16	0.0012919
CHR5_JGVV49_206_T01	VIT_05s0049g02310	JGVv49.206	Vv05s0049g02310	F6H8V2	Biopterin transport-related protein BT1	0	JGVv49.206	8.22526	7.90155	8.31061	8.44508	8.713	8.01637	10.2314	12.268	9.98184	10.0755	0.638564	1.34735e-12	6.25308e-06	0.873591	3.35165e-12	0.00132934
CHR8_JGVV7_840_T01	VIT_08s0007g00100	JGVv7.840	Vv08s0007g00100	F6HLE0	Unknown	0	JGVv7.840	6.37509	6.43017	6.58163	6.70629	8.1588	7.92678	6.54024	9.11267	6.77343	6.70804	0.00570872	2.40855e-07	6.50332e-06	0.119895	3.04118e-07	0.00137266
CHR6_JGVV4_319_T01	VIT_06s0004g05050	JGVv4.319	Vv06s0004g05050	D7SKC6	ABA 8’-hydroxylase	0	JGVv4.319	5.92009	6.00725	8.07569	8.24818	6.73904	6.45037	7.12693	10.0996	4.87516	5.63574	3.42007e-05	8.03197e-12	6.72983e-06	0.00642676	1.71715e-11	0.0014104
CHR16_JGVV50_11_T01	VIT_16s0050g02680	JGVv50.11	Vv16s0050g02680		Protein phosphatase 2C	0	JGVv50.11	7.20762	7.41103	7.4876	8.24194	11.927	11.6863	12.7904	13.8426	9.76643	12.3478	5.57634e-07	2.48773e-18	6.9155e-06	0.000433634	4.54341e-17	0.00143911
CHR16_JGVV13_59_T01	VIT_16s0013g00730	JGVv13.59	Vv16s0013g00730	F6I2N0	Fe2+ dioxygenase-like	1	JGVv13.59.t01; GSVIVT00013888001.t01	5.17754	5.01981	4.92779	5.04464	5.11048	5.15318	4.67388	4.77936	7.05032	8.68014	0.000358146	1.12498e-15	7.1793e-06	0.0303244	6.46252e-15	0.00148356
CHR5_JGVV62_22_T01	VIT_05s0062g00270	JGVv62.22	Vv05s0062g00270	F6I4D1	UDP-glucose:flavonoid 7-O-glucosyltransferase	3	JGVv62.22.t01; JGVv62.24.t01; JGVv62.25.t01; JGVv62.53.t01; JGVv62.52.t01; JGVv62.49.t01; JGVv62.28.t01; JGVv62.29.t01	8.5126	9.5162	8.80379	9.11943	11.3531	11.4785	11.0161	8.04507	5.45726	7.78545	0.0688483	6.85047e-10	7.33151e-06	0.381344	1.09565e-09	0.00150449
CHR1_JGVV10_283_T01	VIT_01s0010g03750	JGVV10.283	Vv01s0010g03750	F6HGB4	Unknown protein	0	JGVV10.283	12.299	12.1724	12.9809	12.9372	10.7144	10.0667	12.4527	13.7859	14.858	14.816	0.00260704	9.28846e-17	7.4599e-06	0.0846109	8.15189e-16	0.00152028
CHR13_RANDOM_JGVV123_11_T01	VIT_13s0067g03270	JGVv123.11	Vv13s0067g03270	F6I5R6	Peptide transporter PTR2-B	0	JGVv123.11	4.44147	4.75141	4.50566	4.40948	4.4821	4.78471	4.63628	4.62648	4.59887	6.19539	0.000192108	1.69757e-05	7.74138e-06	0.020257	1.92891e-05	0.00156683
CHR10_JGVV3_263_T01	VIT_10s0003g02890	JGVV3.263	Vv10s0003g02890	A5BAI4	LHCII type I CAB-1	3	JGVv3.263.t01; JGVv3.264.t01; JGVv5.216.t01; JGVv28.325.t01; JGVv57.55.t01	15.225	15.2391	15.4731	15.3513	15.761	15.7156	8.81238	10.9457	13.7956	14.1109	0.326909	3.58363e-18	7.89602e-06	0.689922	6.03398e-17	0.00158726
CHR18_JGVV41_112_T01	VIT_18s0041g01090	JGVv41.112	Vv18s0041g01090	F6I3W3	F-box domain containing protein	0	JGVv41.112	5.18517	6.36408	5.30056	5.5666	5.05747	5.42396	4.9866	5.17949	6.23681	4.72624	0.212992	0.00129363	8.12575e-06	0.589411	0.00136778	0.0016224
CHR11_GSVIVT00015126001_T01	VIT_11s0016g01550	GSVIVT00015126001	Vv11s0016g01550	D7TCJ0	Ankyrin repeat protein family	0	GSVIVT00015126001	5.09698	5.41525	6.77998	6.19264	5.34258	4.83647	6.6143	5.50365	4.9786	6.64036	0.911502	4.29783e-06	8.39543e-06	0.975006	5.03293e-06	0.001665
CHR11_JGVV16_349_T01	VIT_11s0016g03910	JGVv16.349	Vv11s0016g03910	D7TBN6	Unknown protein	0	JGVv16.349	11.8296	11.7217	11.643	11.5741	13.5937	13.7711	11.4709	12.4131	11.6017	11.7369	0.000274366	5.29349e-17	8.48594e-06	0.0254953	5.20195e-16	0.00167173
CHR10_JGVV116_111_T01	VIT_10s0116g01820	JGVV116.111	Vv10s0116g01820	F6H7M9	Unknown protein	1	JGVv116.111.t01; JGVv116.110.t01	11.3109	11.2873	10.6767	10.2446	12.4916	12.3611	12.3829	12.7411	7.62338	9.31757	0.00747736	1.39865e-16	8.7696e-06	0.137925	1.14583e-15	0.00171617
CHR8_JGVV7_219_T01	VIT_08s0007g06710	JGVv7.219	Vv08s0007g06710	F6HLH5	Aha1 domain-containing protein	0	JGVv7.219	13.8839	13.8608	14.0768	14.0986	13.1141	13.0707	13.2895	14.4978	14.0792	14.0983	0.0011902	8.45511e-09	8.96258e-06	0.0570949	1.20397e-08	0.0017424
CHR1_JGVV10_229_T01	VIT_01s0010g03040	JGVV10.229	Vv01s0010g03040	F6HG77	Calcium-binding protein CML	4	JGVv10.229.t01; JGVv10.222.t01; JGVv10.227.t01; JGVv10.226.t01; JGVv10.221.t01; GSVIVT00010384001.t01; JGVv10.225.t01; JGVv10.220.t01; JGVv10.224.t01	5.98516	6.21586	6.02793	6.16693	5.53398	5.56982	7.93187	11.7879	8.94858	9.09077	0.000481084	2.94643e-12	9.25526e-06	0.0360813	6.84973e-12	0.00178754
CHR11_JGVV16_45_T01	VIT_11s0016g00650	JGVv16.45	Vv11s0016g00650	Q6B4V4	Chaperonin 21, Chloroplast	1	JGVv16.45.t01; JGVv0.604.t01	13.2835	13.1857	13.5442	13.5201	13.4743	13.6883	12.185	13.3881	13.6969	13.9018	9.98755e-05	1.45637e-08	9.58263e-06	0.0132346	2.03018e-08	0.00183368
CHR3_JGVV88_7_T01	VIT_03s0088g01220	JGVv88.7	Vv03s0088g01220	F6HBN0	Unknown protein	4	JGVv88.8.t01; JGVv88.7.t01;JGVv88.7.t01; JGVv88.8.t01	13.3823	13.4158	13.5717	13.6577	12.7519	12.4242	12.3619	13.4594	12.9321	13.0658	0.00346236	6.16737e-09	9.6183e-06	0.0961121	8.89525e-09	0.00183368
CHRUN_JGVV1553_1_T01	VIT_00s1553g00010	JGVv1553.1	Vv00s1553g00010	F6HDC7	Subtilisin-like proteinase AIR3	4	JGVv1553.1.t01; JGVv454.2.t01; JGVv454.1.t01; JGVv405.1.t01; JGVv454.3.t01	5.78028	7.76862	6.19188	6.03177	10.7439	10.8219	9.56209	8.9429	8.73166	7.22562	0.277528	6.24506e-14	1.04463e-05	0.649528	2.12502e-13	0.00197877
CHR5_JGVV20_101_T01	VIT_05s0020g01120	JGVv20.101	Vv05s0020g01120	A5BGK5	Rhomboid	0	JGVv20.101	13.0036	12.8465	12.2804	12.3464	12.576	12.6181	12.3293	14.0411	13.4388	13.524	0.000804723	3.66156e-07	1.08315e-05	0.0454676	4.56806e-07	0.00202576
CHR9_JGVV54_69_T01	VIT_09s0054g01040	JGVv54.69	Vv09s0054g01040	D7SRZ5	Unknown protein	0	JGVv54.69	8.37231	7.80029	8.55095	8.60652	6.22686	6.39195	6.29878	8.97861	6.91678	6.2456	0.0564454	1.10562e-08	1.08262e-05	0.348581	1.55621e-08	0.00202576
CHR16_JGVV98_150_T01	VIT_16s0098g00400	JGVv98.150	Vv16s0098g00400	F6H7C8	Receptor serine/threonine kinase PR5K-l	1	JGVv98.150.t01; JGVv148.16.t01	7.47598	8.74348	11.6289	11.4646	8.69915	8.82519	7.14982	7.20665	6.93944	5.84191	0.771787	1.31243e-17	1.25801e-05	0.926169	1.69282e-16	0.00233799
CHR14_JGVV219_30_T01	VIT_14s0219g00300	JGVv219.30	Vv14s0219g00300	F6GX70	No hit	0	JGVv219.30	8.58072	7.12454	8.24606	8.44331	6.17809	6.17223	6.40552	6.54213	11.4306	11.4225	0.0141835	7.56381e-20	1.30268e-05	0.19067	2.9604e-18	0.00240588
CHR13_JGVV67_127_T01	VIT_13s0067g01940	JGVv67.127	Vv13s0067g01940	F6HCA4	Abscisic acid receptor PYL12 RCAR6	0	JGVv67.127	6.34527	7.11699	5.91549	6.13075	6.81935	6.52736	7.87629	6.78206	9.65787	6.77215	0.000990671	1.5161e-06	1.35115e-05	0.0522108	1.8231e-06	0.00243453
CHR4_JGVV8_44_T01	VIT_04s0008g00540	JGVv8.44	Vv04s0008g00540	A5BPD9	Oleosin OLE-3	0	JGVv8.44	7.43051	7.29523	7.26773	7.48415	7.67873	7.50584	7.45022	9.4135	6.31661	6.69642	5.55761e-05	2.09376e-08	1.32873e-05	0.00887715	2.87891e-08	0.00243453
CHR5_JGVV62_27_T01	VIT_05s0062g00340	JGVv62.27	Vv05s0062g00340	F6I4D4	UDP-glucose:flavonoid 7-O-glucosyltransferase	4	JGVv62.27.t01; JGVv62.25.t01; JGVv62.24.t01; JGVv62.22.t01	8.18501	8.43895	7.88266	7.8392	11.0248	11.1007	10.4332	8.16617	5.27358	8.07403	0.299286	2.66817e-10	1.33733e-05	0.667127	4.50746e-10	0.00243453
CHR9_JGVV2_50_T01	VIT_09s0002g00670	JGVv2.50	Vv09s0002g00670	F6HXP9	Auxin responsive SAUR protein	0	JGVv2.50	12.0716	11.5717	6.29702	7.50875	10.9245	10.8141	7.58346	11.0853	5.26837	5.84316	0.00222515	2.30096e-14	1.34855e-05	0.0772657	8.81655e-14	0.00243453
CHR9_JGVV2_488_T01	VIT_09s0002g05420	JGVv2.488	Vv09s0002g05420	F6HX57	ABC transporter g family pleiotropic drug resistance 12 PDR12	1	JGVv2.488.t01; JGVv2.501.t01; JGVv2.500.t01; JGVv2.498.t01; JGVv2.487.t01; JGVv2.482.t01; JGVv2.483.t01; JGVv2.504.t01; JGVv2.502.t01; JGVv2.503.t01; JGVv8.448.t01	5.00264	6.17099	4.69031	4.21269	6.21975	6.05139	6.38097	6.177	8.5242	8.22678	0.0294987	6.37116e-16	1.39609e-05	0.26335	4.01595e-15	0.00250027
CHRUN_JGVV2386_1_T01	VIT_00s2386g00010	JGVv2386.1	Vv00s2386g00010	F6GZJ1	Unknown	3	JGVv2386.1.t01; JGVv1235.3.t01; JGVv560.1.t01; JGVv517.1.t01	4.93537	4.81934	4.73681	4.64837	5.16852	5.26	9.10565	12.0754	5.29654	5.8883	3.06556e-06	4.95162e-16	1.41792e-05	0.00131286	3.25808e-15	0.00252408
CHR7_PDVV141_29_T01	VIT_07s0141g00560	PDVv141.29	Vv07s0141g00560	F6GXM2	No hit	0	PDVv141.29	4.64619	4.81939	5.24661	5.11669	8.33895	7.44287	5.6258	5.89411	7.64684	8.90872	0.835821	5.07557e-16	1.54104e-05	0.94903	3.32483e-15	0.00272682
CHR4_GSVIVT00018989001_T01	VIT_04s0023g01490	GSVIVT00018989001	Vv04s0023g01490	D7SPG4	Ovate family protein 7 OFP7	0	GSVIVT00018989001	10.8627	10.8561	11.108	10.8945	5.70879	6.03226	9.33002	9.48876	6.11363	8.09242	1.87426e-05	1.15962e-17	1.59362e-05	0.00429337	1.53159e-16	0.00280307
CHR1_JGVV10_36_T01	VIT_01s0010g00570	JGVV10.36	Vv01s0010g00570	D7TA78	No hit	0	JGVV10.36	8.47604	8.3347	7.96043	7.24074	6.55015	7.17266	6.89437	6.65012	7.50562	7.74547	0.450094	1.83418e-12	1.64769e-05	0.776229	4.43499e-12	0.00288103
CHR8_JGVV7_800_T01	VIT_08s0007g00540	JGVv7.800	Vv08s0007g00540	D7THM2	Haloacid dehalogenase hydrolase	0	JGVv7.800	12.7414	12.8548	11.1366	11.0826	10.0852	10.1698	12.0043	12.7578	10.6718	11.3737	9.10595e-07	3.24011e-19	1.77327e-05	0.000584959	9.19742e-18	0.00307986
CHR9_JGVV2_409_T01	VIT_09s0002g04490	JGVv2.409	Vv09s0002g04490	F6HYF0	PDX1 (pyridoxine biosynthesis 1.3)	0	JGVv2.409	13.1201	13.0016	13.3358	13.3267	11.2064	11.5536	12.2504	14.7305	12.5312	12.7568	0.00129823	3.1298e-08	1.78225e-05	0.0592016	4.24226e-08	0.00307986
CHR11_JGVV78_19_T01	VIT_11s0078g00260	JGVv78.19	Vv11s0078g00260	A5B1X8	Unknown protein	0	JGVv78.19	13.6756	13.5646	13.2496	13.2928	13.0991	13.2704	12.8953	14.2356	13.505	13.52	0.00073088	0.00280811	1.82441e-05	0.043519	0.00294139	0.00311626
CHR9_JGVV2_136_T01	VIT_09s0002g01570	JGVv2.136	Vv09s0002g01570	A5AZZ7	Unknown protein	1	JGVv2.136.t01; JGVv31.187.t01	6.67834	6.67409	6.564	7.09106	7.71615	7.63941	6.85412	9.72112	6.42443	6.10894	0.0118794	1.2143e-06	1.81406e-05	0.173694	1.46705e-06	0.00311626
CHR18_JGVV122_1_T01	VIT_18s0122g01480	JGVv122.1	Vv18s0122g01480	D7UD88	CYP87A2	3	JGVv122.1.t01; JGVv122.2.t01; JGVv122.3.t01; JGVv1.1.t01	6.77083	4.96908	4.80836	5.1332	11.5993	11.5393	4.53086	4.56395	4.87109	4.71583	0.0242807	1.00629e-20	1.90691e-05	0.239245	6.53539e-19	0.00321996
CHRUN_JGVV753_1_T01	VIT_00s0753g00010	JGVv753.1	Vv00s0753g00010	F6HWV8	Unknown	4	JGVv753.1.t01; JGVv194.30.t01	13.8038	13.8785	13.5073	13.5542	14.2318	13.975	12.6759	13.7147	5.90425	7.93898	7.0167e-05	6.70749e-20	1.89721e-05	0.0105787	2.70445e-18	0.00321996
CHRUN_JGVV301_5_T01	VIT_00s0301g00050	JGVv301.5	Vv00s0301g00050	F6GYX9	3'(2') 5'-bisphosphate nucleotidase	0	JGVv301.5	11.1354	11.0598	10.5653	10.6905	11.201	11.6563	9.55082	8.82491	10.7062	10.8536	0.0294286	3.0023e-15	2.00817e-05	0.26321	1.49407e-14	0.00337167
CHR14_JGVV60_175_T01	VIT_14s0060g00820	JGVv60.175	Vv14s0060g00820	A5AIE0	3-beta hydroxysteroid dehydrogenase	0	JGVv60.175	13.1034	13.2907	13.2241	12.9756	14.8153	14.8519	8.39605	9.67961	10.5003	10.7413	0.000355106	7.20197e-22	2.09361e-05	0.0302661	1.15662e-19	0.00349526
CHR17_JGVV0_79_T01	VIT_17s0000g09540	JGVv0.79	Vv17s0000g09540	F6GTR0	CYP71A26	0	JGVv0.79	5.73259	5.97505	5.68281	5.78949	6.97187	6.69018	5.19243	5.11788	6.77348	4.92138	0.00630721	4.10048e-08	2.11963e-05	0.126272	5.50244e-08	0.00351882
CHR1_JGVV26_168_T01	VIT_01s0026g00880	JGVV26.168	Vv01s0026g00880	F6HPJ7	Transducin protein	0	JGVV26.168	10.7933	10.77	11.1587	10.9664	12.0146	12.3322	12.2474	12.6036	11.4916	10.8945	0.561858	2.29833e-15	2.16514e-05	0.837572	1.18796e-14	0.0035348
CHR12_JGVV28_218_T01	VIT_12s0028g01740	JGVv28.218	Vv12s0028g01740	E0CTV1	DNAJ heat shock N-terminal domain-containing protein	0	JGVv28.218	11.2038	11.2666	11.2668	11.0489	13.5861	13.7056	7.1916	8.2509	8.81677	9.64197	1.78094e-05	2.66265e-22	2.15662e-05	0.00417672	5.82824e-20	0.0035348
CHR13_JGVV67_174_T01	VIT_13s0067g01240	JGVv67.174	Vv13s0067g01240	F6HCB5	Em protein GEA6 (EM6)	0	JGVv67.174	5.82784	5.56265	6.04065	6.57397	7.70572	7.59023	8.70809	10.7177	4.92443	5.96386	1.5988e-05	2.92525e-15	2.14439e-05	0.00393704	1.46139e-14	0.0035348
CHR1_JGVV11_186_T01	VIT_01s0011g04760	JGVV11.186	Vv01s0011g04760	A8VPW4	Myb domain protein 4	0	JGVV11.186	13.2002	13.1505	13.0546	13.0992	13.6731	13.5412	11.6748	12.0789	4.75529	6.0919	5.27138e-09	5.12864e-24	2.22555e-05	1.55769e-05	4.12459e-21	0.00359371
CHR1_JGVV11_570_T01	VIT_01s0011g00700	JGVV11.570	Vv01s0011g00700	F6HF81	Myb family transcription factor / ELM2 domain-containing	0	JGVV11.570	11.4312	11.4649	11.3181	11.1946	11.8764	11.9555	11.8901	11.8325	9.78267	8.32374	0.0012255	3.91368e-15	2.22285e-05	0.0577569	1.87682e-14	0.00359371
CHR2_JGVV33_80_T01	VIT_02s0033g01150	JGVv33.80	Vv02s0033g01150	D7U3Y5	Unknown protein	1	JGVv33.80.t01; JGVv215.7.t01	13.7128	13.7104	13.6304	13.699	13.057	13.0719	12.8886	13.5344	13.2913	13.3877	8.87873e-05	1.59435e-10	2.28459e-05	0.0125534	2.7779e-10	0.00364917
CHR8_GSVIVT00034080001_T01	VIT_08s0007g01220	GSVIVT00034080001	Vv08s0007g01220	D7THG5	S-locus receptor protein kinase	3	GSVIVT00034080001.t01; JGVv7.740.t01; JGVv7.741.t01; JGVv7.739.t01; JGVv7.738.t01; JGVv7.742.t01; JGVv7.736.t01	5.47247	5.5668	5.92486	5.81829	8.66867	9.08082	8.48539	7.02684	4.94173	6.88545	0.642639	4.32448e-12	2.27838e-05	0.876006	9.7207e-12	0.00364917
CHR4_JGVV44_9_T01	VIT_04s0044g01960	JGVv44.9	Vv04s0044g01960	F6I0A9	Unknown	0	JGVv44.9	5.57377	5.85682	5.70619	5.8983	5.40253	5.55142	5.51199	5.41013	7.33098	5.99467	0.0629453	1.05343e-07	2.33106e-05	0.366874	1.36657e-07	0.00368357
CHR9_GSVIVT00029506001_T01	VIT_09s0054g01260	GSVIVT00029506001	Vv09s0054g01260	D7SRX2	No hit	4	GSVIVT00029506001.t01; GSVIVT00030715001.t01; GSVIVT00014016001.t01; JGVv101.9.t01; JGVv17.38.t01; JGVv61.50.t01	4.09006	4.19679	4.64539	4.6644	4.55967	4.65572	4.48125	4.50562	6.76778	7.9348	0.31805	6.05955e-17	2.32942e-05	0.683379	5.76883e-16	0.00368357
CHR8_JGVV7_547_T01	VIT_08s0007g03240	JGVv7.547	Vv08s0007g03240	D7TJ76	Carbonic anhydrase precursor	0	JGVv7.547	13.8515	13.8673	14.7614	14.6479	13.236	13.3783	9.17961	12.0859	8.00985	7.9277	0.0228233	5.33845e-17	2.41502e-05	0.233504	5.23395e-16	0.00377795
CHRUN_JGVV287_7_T01	VIT_00s0287g00070	JGVv287.7	Vv00s0287g00070	F6H7Z7	No hit	0	JGVv287.7	10.2718	10.3575	9.67818	9.87467	9.4912	9.80364	10.6984	11.7935	10.3105	10.6575	8.98053e-08	4.68694e-14	2.41635e-05	0.000118381	1.6486e-13	0.00377795
CHR13_JGVV19_349_T01	VIT_13s0019g01440	JGVv19.349	Vv13s0019g01440		No hit	0	JGVv19.349	13.8085	13.7476	14.0039	13.9173	13.9013	13.6493	13.1801	13.9705	13.5162	13.6099	0.0654472	0.000321061	2.59899e-05	0.37249	0.000346748	0.00404211
CHR5_JGVV20_371_T01	VIT_05s0020g03970	JGVv20.371	Vv05s0020g03970	F6HDT3	Sulfate transporter 3.1 (AST12) (AtST1)	0	JGVv20.371	11.7592	11.6698	13.1193	13.0922	9.82122	10.5082	6.86054	9.66098	4.44359	4.614	0.000130294	3.13358e-18	2.63968e-05	0.0157794	5.43411e-17	0.0040839
CHR16_JGVV22_39_T01	VIT_16s0022g02080	JGVv22.39	Vv16s0022g02080	F6HAJ1	Exostosin family protein	0	JGVv22.39	10.5151	11.0475	11.1175	11.2943	11.6355	11.3576	10.9377	11.4718	6.9511	9.09527	1.86763e-05	1.41234e-13	2.74473e-05	0.00429337	4.37745e-13	0.00415932
CHR4_JGVV23_252_T01	VIT_04s0023g01150	JGVv23.252	Vv04s0023g01150	D7SPJ7	Unknown protein	0	JGVv23.252	13.7498	13.7317	11.9812	12.4924	11.0003	10.9846	12.7559	13.238	10.0406	11.5819	4.74514e-06	1.30688e-15	2.71979e-05	0.00177725	7.32659e-15	0.00415932
CHR4_JGVV8_498_T01	VIT_04s0008g05350	JGVv8.498	Vv04s0008g05350	F6H317	Serine hydrolase [Vitis vinifera]	4	JGVv8.498.t01; JGVv8.499.t01; JGVv8.502.t01; JGVv8.500.t01; JGVv8.503.t01; JGVv8.504.t01; JGVv8.501.t01	5.42077	5.3306	5.72139	5.74566	8.85869	9.11173	7.15803	6.45279	10.5991	12.7767	0.0259142	2.60529e-17	2.72947e-05	0.245516	2.9317e-16	0.00415932
CHR5_JGVV20_75_T01	VIT_05s0020g00830	JGVv20.75	Vv05s0020g00830	C4P7W8	CBL-interacting protein kinase 1 (CIPK1)	0	JGVv20.75	11.2854	11.0931	12.5895	12.5316	12.3799	12.5415	13.0134	13.4526	7.19383	8.23402	0.000187453	6.41602e-23	2.74472e-05	0.0200697	2.35067e-20	0.00415932
CHR6_JGVV4_747_T01	VIT_06s0004g00270	JGVv4.747	Vv06s0004g00270	D7SLM6	Ent-kaurenoic acid 13-hydroxylase	0	JGVv4.747	4.0857	5.34352	4.5439	5.66771	4.8594	4.70444	4.91752	5.35214	6.15205	5.19236	0.00500149	5.42785e-05	2.81526e-05	0.11448	6.03594e-05	0.00424443
CHR7_JGVV5_565_T01	VIT_07s0005g06420	JGVv5.565	Vv07s0005g06420	F6I015	Thioredoxin family	0	JGVv5.565	12.3423	12.3412	12.6012	12.5891	11.6059	11.8674	12.1205	13.8766	13.2013	13.3349	0.00021463	1.3373e-08	2.87555e-05	0.0214994	1.86958e-08	0.00431332
CHRUN_JGVV2851_1_T01	VIT_00s2851g00010	JGVv2851.1	Vv00s2851g00010	F6I2J2	Stress-induced-phosphoprotein 1	4	JGVv2851.1.t01; JGVv1286.1.t01	13.0664	12.9204	13.3305	13.1641	12.8922	12.7619	12.4591	13.9631	11.4795	11.5084	0.0277807	2.68215e-10	2.92893e-05	0.255261	4.529e-10	0.0043712
CHR15_JGVV21_167_T01	VIT_15s0021g00940	JGVv21.167	Vv15s0021g00940	F6GVD8	Senescence-associated protein	0	JGVv21.167	13.7125	13.6694	13.6757	13.7533	13.4429	13.5976	13.6585	13.9141	9.90027	10.8044	1.28884e-05	7.55796e-22	2.98448e-05	0.00337409	1.18168e-19	0.00443173
CHR16_GSVIVT00012559001_T01	VIT_16s0115g00060	GSVIVT00012559001	Vv16s0115g00060	D7T560	Heat shock 70kDa protein 1/8	3	GSVIVT00012559001.t01; JGVv41.102.t01	5.18911	4.98098	4.50636	4.97633	6.80548	7.63663	4.86102	8.81526	6.65723	6.59294	0.00272867	2.65898e-07	3.10766e-05	0.0858246	3.34794e-07	0.00459157
CHR12_PDVV35_88_T01	VIT_12s0035g01310	PDVv35.88	Vv12s0035g01310	F6HK30	No hit	0	PDVv35.88	4.72753	4.40541	4.53617	4.38649	6.124	5.08214	5.9406	5.83798	4.49508	5.49567	0.17914	6.13102e-09	3.19152e-05	0.553405	8.84584e-09	0.00469201
CHR7_JGVV5_303_T01	VIT_07s0005g03190	JGVv5.303	Vv07s0005g03190	F6HZI6	Ethylene response factor ERF14	3	JGVv5.303.t01; JGVv5.305.t01; JGVv49.46.t01; JGVv5.304.t01	9.36555	9.47887	9.07245	9.46397	9.43371	9.11474	8.84804	10.8576	9.05713	8.93443	0.00240387	0.00439835	3.2409e-05	0.0808128	0.0045821	0.00474102
CHR17_JGVV0_436_T01	VIT_17s0000g05470	JGVv0.436	Vv17s0000g05470	F6GTB8	Nodulin	0	JGVv0.436	11.3377	11.2911	11.641	11.6053	11.4539	11.0657	9.77657	10.3636	7.27962	8.84479	0.000485445	7.74695e-15	3.33353e-05	0.0363049	3.39395e-14	0.00485251
CHR11_JGVV16_502_T01	VIT_11s0016g05590	JGVv16.502	Vv11s0016g05590	A5BDZ6	Axial regulator YABBY5	0	JGVv16.502	5.2983	6.72751	11.7901	11.7669	11.5064	11.4736	4.83224	4.84651	5.38878	5.49457	0.00120743	2.74277e-24	3.504e-05	0.0576406	3.11727e-21	0.00506163
CHR7_JGVV5_192_T01	VIT_07s0005g01980	JGVv5.192	Vv07s0005g01980	F6HZC8	Glycosyl transferase family 8 protein	0	JGVv5.192	10.2135	9.97016	7.60826	7.60243	12.6176	13.3641	11.9527	14.9141	11.9757	12.9402	3.5796e-05	2.04063e-14	3.51145e-05	0.00661106	7.94894e-14	0.00506163
CHR4_JGVV23_234_T01	VIT_04s0023g01360	JGVv23.234	Vv04s0023g01360	D7SPH9	G-box binding factor 1 (GBF1)	1	JGVv23.234.t01; JGVv1.864.t01	11.7881	11.6913	11.7436	11.7514	12.2121	12.1226	12.9197	13.4176	11.9104	12.013	0.0159524	2.71935e-17	3.7312e-05	0.198606	3.03348e-16	0.00535228
CHR18_JGVV89_16_T01	VIT_18s0089g01270	JGVv89.16	Vv18s0089g01270	F6GVW4	Heat shock protein precursor 22.0 kDa class IV	0	JGVv89.16	8.32049	8.1865	7.60671	7.64852	7.0166	8.35543	9.64296	14.5568	11.0566	11.73	1.09864e-05	1.75506e-10	3.7663e-05	0.00313809	3.0398e-10	0.00537652
CHR14_JGVV60_181_T01	VIT_14s0060g00760	JGVv60.181	Vv14s0060g00760	F6I4V0	Galactinol synthase	4	JGVv60.181.t01; JGVv60.176.t01; JGVv60.178.t01; JGVv60.177.t01; JGVv60.180.t01; JGVv60.183.t01; JGVv5.192.t01; JGVv5.191.t01; JGVv127.39.t01	10.8951	10.2538	11.4989	11.5134	13.3926	14.0616	14.9114	15.1677	9.29493	11.533	0.000319815	8.11455e-15	3.84051e-05	0.0284654	3.53665e-14	0.00545611
CHR9_JGVV2_308_T01	VIT_09s0002g03400	JGVv2.308	Vv09s0002g03400	F6HY94	No hit	0	JGVv2.308	5.57554	5.68899	7.2246	7.73479	4.79777	4.79466	4.80447	4.74909	5.43557	7.14996	0.00051823	2.70026e-13	4.07399e-05	0.0377184	7.81132e-13	0.00576012
CHRUN_JGVV392_2_T01	VIT_00s0392g00030	JGVv392.2	Vv00s0392g00030	D7U6J9	(E,E)-alpha-farnesene synthase	4	JGVv392.5.t01; JGVv392.2.t01; JGVv361.6.t01; GSVIVT00006636001.t01;JGVv392.2.t01; JGVv392.5.t01	6.68767	7.60185	10.8267	9.82493	7.48929	9.13903	5.02601	5.02603	6.08042	5.93356	0.294538	4.75819e-15	4.09431e-05	0.66303	2.21928e-14	0.00576127
CHR9_GSVIVT00017585001_T01	VIT_09s0002g09220	GSVIVT00017585001	Vv09s0002g09220	D7TZH6	No hit	3	GSVIVT00017585001.t01; GSVIVT00020385001.t01	4.81439	4.84914	4.70144	4.75888	5.98815	5.94924	6.03642	7.93602	5.15325	5.00137	0.0605408	2.21718e-10	4.15801e-05	0.36114	3.78846e-10	0.00582318
CHR2_JGVV25_12_T01	VIT_02s0025g00140	JGVv25.12	Vv02s0025g00140	F6HUM1	Ring-H2 zinc finger protein RHA1b	0	JGVv25.12	11.409	11.2257	11.4876	11.7475	12.2155	11.5221	12.192	12.0985	10.2057	11.2029	0.455601	4.88977e-09	4.18423e-05	0.780013	7.12664e-09	0.00583226
CHR4_JGVV8_244_T01	VIT_04s0008g02620	JGVv8.244	Vv04s0008g02620	F6H3B8	Small nuclear ribonucleoprotein	0	JGVv8.244	11.8721	11.7502	11.3462	11.4521	11.8321	11.5239	11.0258	12.4776	13.5559	13.6026	0.0204509	5.49794e-12	4.36444e-05	0.221283	1.21124e-11	0.0060549
CHR19_JGVV14_44_T01	VIT_19s0014g00480	JGVv14.44	Vv19s0014g00480	E0CS23	LRR receptor-like serine/threonine-protein kinase	2	JGVv14.44.t01; JGVv14.47.t01; JGVv18.60.t01; JGVv14.46.t01; JGVv14.43.t01	6.08171	6.02924	6.43993	6.309	7.0964	7.31899	7.39518	8.85652	6.92683	6.51138	0.145744	2.32549e-10	4.43131e-05	0.50906	3.96139e-10	0.00611894
CHR12_JGVV57_81_T01	VIT_12s0057g00920	JGVv57.81	Vv12s0057g00920	F6HHP1	Transcriptional adapter ADA2a	0	JGVv57.81	10.9479	10.9146	11.1734	11.1193	11.6011	11.7062	10.6678	10.8601	10.7035	10.2218	0.124257	2.82432e-14	4.51682e-05	0.478193	1.05351e-13	0.006208
CHR1_JGVV11_398_T01	VIT_01s0011g02530	JGVV11.398	Vv01s0011g02530	D7T9D3	Carboxylesterase	0	JGVV11.398	9.04711	8.95589	8.51125	8.54742	8.67584	8.69658	9.19819	11.3269	7.18637	7.65657	0.0256161	1.89516e-09	4.63465e-05	0.244292	2.88165e-09	0.00628551
CHRUN_JGVV361_6_T01	VIT_00s0361g00060	JGVv361.6	Vv00s0361g00060	E5GAG9	(E,E)-alpha-farnesene synthase	4	JGVv361.6.t01; JGVv392.5.t01; JGVv392.2.t01;JGVv392.5.t01; JGVv361.6.t01;JGVv392.2.t01	6.35412	6.99413	10.3761	9.20663	7.63881	9.63493	5.33534	5.70882	5.26473	5.64708	0.281999	3.68583e-13	4.63703e-05	0.653277	1.03464e-12	0.00628551
CHRUN_PDVV960_1_T01	VIT_00s0960g00010	PDVv960.1	Vv00s0960g00010	F6HJV5	Phosphosulfolactate synthase protein	0	PDVv960.1	12.3815	12.2397	12.21	12.2117	11.0147	11.3039	11.0549	12.4315	12.9249	13.0634	0.000366192	4.48127e-11	4.62116e-05	0.0307414	8.45064e-11	0.00628551
CHR2_JGVV25_377_T01	VIT_02s0025g04170	JGVv25.377	Vv02s0025g04170	F6HUF8	Heat shock transcription factor B2B	0	JGVv25.377	11.2159	11.0945	10.6669	10.8031	12.303	12.0318	11.3093	12.6493	9.13443	9.66483	0.00138685	2.72836e-14	4.7077e-05	0.0608936	1.02235e-13	0.0063233
CHR7_JGVV104_96_T01	VIT_07s0104g00790	JGVv104.96	Vv07s0104g00790	F6HQ43	Endonuclease	0	JGVv104.96	12.3587	12.2427	11.228	10.891	9.81563	9.72663	11.6534	12.0437	7.83557	9.12909	0.012963	4.07807e-17	4.69193e-05	0.180904	4.20618e-16	0.0063233
CHR13_JGVV19_226_T01	VIT_13s0019g02930	JGVv19.226	Vv13s0019g02930	F6HNP7	Heat shock protein 17.6 kDa class I	1	JGVv19.226.t01; JGVv19.220.t01	13.4387	13.0155	11.8599	11.8114	11.9878	13.6169	12.8725	15.1219	12.781	13.2561	3.26736e-05	1.48299e-07	4.82067e-05	0.00622906	1.89963e-07	0.00636293
CHR15_JGVV48_253_T01	VIT_15s0048g00320	JGVv48.253	Vv15s0048g00320	F6I3A1	UDP-glucuronic acid epimerase 1	4	JGVv48.253.t01; JGVv48.252.t01; JGVv48.251.t01	12.1447	12.2655	12.6845	12.4261	11.5082	11.5459	12.4771	11.9634	12.3168	12.4201	0.00957329	1.24501e-12	4.80478e-05	0.156207	3.12072e-12	0.00636293
CHR16_JGVV50_73_T01	VIT_16s0050g01990	JGVv50.73	Vv16s0050g01990	A5C2Q0	Unknown	0	JGVv50.73	12.1242	12.0282	10.4271	10.7223	12.9932	12.8972	10.6501	9.57338	11.8789	12.5847	0.524922	6.7504e-15	4.84487e-05	0.819501	3.00277e-14	0.00636293
CHR2_JGVV236_14_T01	VIT_02s0236g00150	JGVv236.14	Vv02s0236g00150	F6H7Y6	Calcineurin B 1	4	JGVv236.14.t01; JGVv236.13.t01	12.4076	12.3896	11.9792	12.0611	12.3809	12.536	11.7045	12.4981	13.0226	12.9233	0.00374325	1.86199e-10	4.8431e-05	0.0986283	3.21596e-10	0.00636293
CHR8_JGVV7_94_T01	VIT_08s0007g08050	JGVv7.94	Vv08s0007g08050	F6HL48	Carboxyl-terminal processing protease	0	JGVv7.94	13.9158	14.0608	13.7253	13.7318	14.0395	14.1732	9.02533	10.0597	10.8277	11.2381	2.86467e-06	1.85307e-23	4.78239e-05	0.00130172	9.95604e-21	0.00636293
CHRUN_JGVV341_3_T01	VIT_00s0341g00030	JGVv341.3	Vv00s0341g00030	D7SYZ7	Unknown protein	2	JGVv341.3.t01; JGVv165.14.t01; JGVv16.55.t01; PDVv141.1.t01; JGVv165.13.t01	13.577	13.4326	13.7289	13.6539	12.9533	12.909	13.1249	13.4399	13.7265	13.6956	0.897002	1.06506e-14	4.88059e-05	0.969652	4.46544e-14	0.00638149
CHR13_JGVV64_87_T01	VIT_13s0064g00910	JGVv64.87	Vv13s0064g00910	D7T306	Unknown	0	JGVv64.87	6.79204	6.36358	6.33883	6.28149	7.48224	8.09723	6.98931	9.78359	5.42742	6.4421	0.00139931	9.89985e-08	5.01355e-05	0.0610776	1.28697e-07	0.00650458
CHR19_JGVV27_16_T01	VIT_19s0027g01760	JGVv27.16	Vv19s0027g01760	F6H4Q2	Regulator of chromosome condensation (RCC1)	3	JGVv27.16.t01; JGVv14.271.t01	8.09197	10.2231	8.16589	8.2714	10.1069	10.0196	10.2012	10.0187	9.79355	9.74295	0.00301918	2.62312e-08	5.01876e-05	0.0896652	3.58078e-08	0.00650458
CHR3_JGVV110_7_T01	VIT_03s0110g00090	JGVv110.7	Vv03s0110g00090	F6HR98	Protein phosphatase 2C	2	JGVv110.7.t01; JGVv8.625.t01	10.4063	10.6968	11.5298	11.3292	10.1515	10.184	11.2945	10.972	10.9476	10.5412	0.00552699	3.74305e-14	5.26306e-05	0.118249	1.35167e-13	0.00676748
CHR4_JGVV8_318_T01	VIT_04s0008g03380	JGVv8.318	Vv04s0008g03380	F6H3D5	Carotenoid cleavage dioxygenase 8	0	JGVv8.318	5.72937	5.43397	5.80199	5.80781	6.14351	5.33339	5.84799	5.86135	5.18496	6.78324	0.722923	0.45806	5.29031e-05	0.908573	0.459226	0.00676748
CHR8_JGVV7_70_T01	VIT_08s0007g08290	JGVv7.70	Vv08s0007g08290	D7THY7	GTP-binding protein TypA/BipA	0	JGVv7.70	12.2854	12.2384	12.5231	12.335	14.4934	14.3922	10.4982	11.4982	12.0281	12.0724	0.037984	1.94702e-17	5.28848e-05	0.291663	2.33311e-16	0.00676748
CHR3_JGVV17_104_T01	VIT_03s0017g01720	JGVv17.104	Vv03s0017g01720	D7TUC8	Gamma-aminobutyrate transaminase subunit precursor isozyme 3	1	JGVv17.104.t01; JGVv17.108.t01	6.02536	8.45197	5.6497	6.07918	5.9411	5.71891	5.35317	5.58696	7.82238	7.68595	0.00333993	3.67836e-09	5.36078e-05	0.0944449	5.42853e-09	0.00682807
CHR17_PDVV0_179_T01	VIT_17s0000g08380	PDVv0.179	Vv17s0000g08380	F6GSQ5	Unknown protein	0	PDVv0.179	10.0308	10.0805	9.96868	9.87192	12.4136	12.7238	11.0392	11.4746	9.9436	11.0484	1.15294e-05	1.04175e-16	5.544e-05	0.0032447	8.93798e-16	0.00703112
CHR18_JGVV1_169_T01	VIT_18s0001g02740	JGVv1.169	Vv18s0001g02740	E0CR63	Photosystem II 22 kDa protein PSBS	0	JGVv1.169	14.1567	14.3044	14.8133	14.7238	15.4225	15.3988	8.25613	10.2977	13.8183	13.977	0.00118498	2.50866e-18	5.67429e-05	0.0569367	4.56189e-17	0.00716561
CHR16_JGVV13_81_T01	VIT_16s0013g01080	JGVv13.81	Vv16s0013g01080	F6I2P4	Ethylene-responsive transcription factor ERF105	3	JGVv13.81.t01; JGVv13.82.t01; JGVv13.79.t01; JGVv13.78.t01; JGVv13.75.t01	10.1029	9.73035	8.18977	8.03472	11.8162	11.5706	11.7651	14.0545	9.853	10.5407	0.00804118	1.55289e-12	5.82869e-05	0.143858	3.80592e-12	0.00732926
CHR13_JGVV19_112_T01	VIT_13s0019g04140	JGVv19.112	Vv13s0019g04140	A5AE63	LHCA1	0	JGVv19.112	13.9765	14.0275	14.3849	14.305	15.3609	15.3148	7.19848	8.71231	12.9289	12.7508	3.66879e-06	4.42993e-21	6.04859e-05	0.00152694	3.75714e-19	0.00757355
CHRUN_GSVIVT00005379001_T01	VIT_00s1663g00010	GSVIVT00005379001	Vv00s1663g00010	D7ST43	No hit	3	GSVIVT00005379001.t01; GSVIVT00010819001.t01; GSVIVT00010823001.t01	5.12818	5.21857	5.07877	5.12395	4.48564	4.62558	4.63011	4.70293	6.28493	4.87229	0.177263	1.06263e-05	6.13363e-05	0.551336	1.21907e-05	0.00764763
CHR5_JGVV20_21_T01	VIT_05s0020g00260	JGVv20.21	Vv05s0020g00260	F6HE05	Unknown protein	0	JGVv20.21	7.73929	7.88194	8.66863	8.67251	7.36573	6.44948	6.75113	6.38946	5.19662	6.48151	0.883601	1.84204e-12	6.25661e-05	0.965586	4.45211e-12	0.00776819
CHR8_JGVV32_9_T01	VIT_08s0032g00100	JGVv32.9	Vv08s0032g00100	D7U8I3	Heat shock HSP20 family protein	0	JGVv32.9	5.82731	6.91998	8.96341	9.20505	4.58866	4.60064	7.04971	7.71247	5.24789	4.55413	0.0141524	6.5434e-18	6.46882e-05	0.190439	9.7067e-17	0.00799806
CHR12_JGVV57_21_T01	VIT_12s0057g00220	JGVv57.21	Vv12s0057g00220	F6HHJ8	Unknown protein	0	JGVv57.21	11.9753	11.6463	10.736	10.8521	12.9426	13.3747	13.1154	12.7497	10.3531	11.4184	0.0261644	8.33926e-15	6.54006e-05	0.247201	3.62017e-14	0.00805244
CHR19_JGVV14_141_T01	VIT_19s0014g01640	JGVv14.141	Vv19s0014g01640	E0CSB6	Malate dehydrogenase	0	JGVv14.141	11.3117	11.2356	11.4458	11.3537	13.4821	13.5005	11.9959	12.9431	12.4595	12.457	0.0158988	8.74729e-16	6.91872e-05	0.198316	5.23774e-15	0.00846804
CHR2_JGVV25_227_T01	VIT_02s0025g02470	JGVv25.227	Vv02s0025g02470	A5CBE5	Unknown protein	0	JGVv25.227	12.8959	12.8097	12.0003	12.0555	11.6003	11.6375	11.3715	12.233	12.101	11.9607	0.0148718	7.32437e-11	6.93491e-05	0.19283	1.33684e-10	0.00846804
CHR11_JGVV16_203_T01	VIT_11s0016g02370	JGVv16.203	Vv11s0016g02370	F6HGR1	Unknown protein	0	JGVv16.203	8.90739	8.88568	9.56073	9.79937	8.90201	8.84048	8.86342	9.50441	8.8893	8.07386	0.942006	3.22378e-08	7.06805e-05	0.984531	4.36324e-08	0.0085951
CHR12_JGVV55_42_T01	VIT_12s0055g00580	JGVv55.42	Vv12s0055g00580	D7STA1	Receptor protein kinase	4	JGVv55.42.t01; JGVv55.43.t01	8.59902	8.80526	7.65872	8.28287	9.49223	9.03508	7.43291	6.83227	8.12455	8.20261	0.579358	1.8153e-13	7.18287e-05	0.846175	5.4748e-13	0.00869893
CHR11_JGVV52_49_T01	VIT_11s0052g01330	JGVv52.49	Vv11s0052g01330	F6GXD5	Xyloglucan endotransglucosylase/hydrolase 23	4	JGVv52.49.t01; JGVv52.63.t01; JGVv52.52.t01	8.14734	7.79356	7.73644	7.65356	7.89378	8.09464	9.16562	10.4535	9.7476	11.2466	0.000122989	1.76907e-12	7.23583e-05	0.0152702	4.29125e-12	0.0087273
CHR12_JGVV59_80_T01	VIT_12s0059g00860	JGVv59.80	Vv12s0059g00860	F6HIC6	SLAH1 (SLAC1 homologue 1)	0	JGVv59.80	6.10317	6.1336	6.87711	6.7445	5.4954	5.71456	8.06578	8.77435	10.2641	8.60844	0.0620016	1.30578e-13	7.3495e-05	0.365321	4.08058e-13	0.00882836
CHR17_JGVV0_898_T01	VIT_17s0000g00070	JGVv0.898	Vv17s0000g00070	F6GT49	Unknown protein	0	JGVv0.898	9.25599	9.19816	8.28517	8.41101	9.77543	9.62124	11.8464	14.0091	8.87281	9.4601	0.000455594	7.2494e-15	7.66969e-05	0.0351509	3.19683e-14	0.00917568
CHRUN_JGVV1353_1_T01	VIT_00s1353g00010	JGVv1353.1	Vv00s1353g00010	F6HWW0	BAM1 (big apical meristem 1)	0	JGVv1353.1	14.4194	14.5305	14.4527	14.4678	13.4743	13.2638	14.2592	13.8422	12.0285	11.7738	3.9963e-05	3.24345e-23	7.71863e-05	0.00704818	1.43118e-20	0.009197
CHR14_JGVV68_27_T01	VIT_14s0068g00300	JGVv68.27	Vv14s0068g00300	F6H490	ABRC5	1	JGVv68.27.t01; JGVv11.596.t01	12.129	11.8249	12.3588	12.7954	11.7768	11.7739	12.7229	13.4158	10.2652	11.8188	9.42477e-05	3.25759e-10	8.03498e-05	0.0127753	5.42901e-10	0.00953286
CHR6_JGVV61_85_T01	VIT_06s0061g00730	JGVv61.85	Vv06s0061g00730	F6GW83	Aquaporin GAMMA-TIP3/TIP1;3	0	JGVv61.85	14.5328	14.6398	14.8601	14.9128	12.3944	11.2466	9.73082	11.2104	9.99699	10.5223	0.0592177	7.02122e-16	8.06503e-05	0.356893	4.35236e-15	0.00953286
CHR7_JGVV31_158_T01	VIT_07s0031g01770	JGVv31.158	Vv07s0031g01770	F6H4B6	Violaxanthin de-epoxidase	0	JGVv31.158	10.7354	10.595	10.6171	10.4694	12.422	12.4216	8.78942	10.3474	10.7025	10.4062	0.0830375	1.8399e-12	8.11036e-05	0.408075	4.44772e-12	0.0095362
CHRUN_JGVV207_5_T01	VIT_00s0207g00060	JGVv207.5	Vv00s0207g00060	F6I221	Unknown protein	4	JGVv207.5.t01; JGVv207.2.t01	9.95327	9.87101	9.73116	9.81835	10.4162	10.5971	9.77502	10.5458	9.70535	9.55553	0.00416735	3.60492e-09	8.1324e-05	0.103832	5.3252e-09	0.0095362
CHR14_JGVV6_90_T01	VIT_14s0006g01580	JGVv6.90	Vv14s0006g01580	D7TSS2	Unknown protein	0	JGVv6.90	7.51668	6.9571	6.38152	5.99653	8.78669	9.2898	12.3243	13.5845	6.75259	8.9599	0.00283135	8.63144e-16	8.2e-05	0.0874255	5.17991e-15	0.00954273
CHRUN_JGVV437_3_T01	VIT_00s0437g00050	JGVv437.3	Vv00s0437g00050	F6I2D1	Receptor kinase RK20-1	2	JGVv437.3.t01; JGVv2745.1.t01; JGVv2485.1.t01; JGVv437.5.t01; JGVv429.1.t01; JGVv262.5.t01; JGVv262.8.t01; JGVv398.4.t01; JGVv748.1.t01; JGVv262.1.t01; JGVv409.2.t01; JGVv262.3.t01; JGVv2659.1.t01; JGVv17.95.t01	5.32568	5.31116	4.52995	5.33905	5.59208	5.23622	5.654	5.22934	7.99192	6.66888	0.0231934	1.94973e-11	8.20255e-05	0.234277	3.89656e-11	0.00954273
CHR11_JGVV52_143_T01	VIT_11s0052g00220	JGVv52.143	Vv11s0052g00220	F6GXJ5	Unknown protein	3	JGVv52.143.t01; JGVv52.142.t01; GSVIVT00029294001.t01	5.50123	4.905	4.61106	5.39084	6.27686	5.93497	10.2474	9.49638	10.3797	9.74351	0.00270628	4.43737e-21	8.25664e-05	0.0857894	3.75714e-19	0.00955335
CHR15_GSVIVT00019252001_T01	VIT_15s0024g01330	GSVIVT00019252001	Vv15s0024g01330	D7UB50	No hit	3	GSVIVT00019252001.t01; JGVv100.95.t01; JGVv22.1.t01	8.97401	7.54577	7.97233	9.08993	10.5559	10.8977	10.5284	10.3583	11.2568	11.0414	0.481529	1.72482e-12	8.27633e-05	0.795702	4.19425e-12	0.00955335
CHR12_JGVV34_192_T01	VIT_12s0034g00140	JGVv34.192	Vv12s0034g00140	F6H991	UDP-glucose glucosyltransferase	4	JGVv34.192.t01; JGVv34.193.t01; JGVv55.4.t01; JGVv55.2.t01; JGVv55.1.t01; JGVv34.197.t01; JGVv55.23.t01; JGVv55.22.t01; JGVv55.10.t01; JGVv34.199.t01; JGVv34.196.t01; JGVv34.113.t01; JGVv55.6.t01; JGVv55.18.t01; JGVv55.14.t01; JGVv55.12.t01; JGVv34.200.t01	4.88791	5.27666	6.49131	6.27036	11.8529	12.1235	9.82502	9.50288	8.07563	10.0518	0.00289757	1.04713e-18	8.44677e-05	0.0879099	2.32129e-17	0.00971214
CHR16_JGVV148_27_T01	VIT_16s0148g00370	JGVv148.27	Vv16s0148g00370	F6HWH2	Receptor serine/threonine kinase	4	JGVv258.11.t01; JGVv148.27.t01; JGVv148.23.t01; PDVv485.1.t01; JGVv388.5.t01; JGVv307.8.t01; JGVv50.251.t01; JGVv22.70.t01; PDVv307.6.t01; JGVv22.75.t01; JGVv22.77.t01;JGVv148.27.t01; JGVv258.11.t01	4.95164	4.92778	5.31216	5.25964	4.58751	4.5263	9.56161	11.6964	5.70585	5.0285	0.702587	2.25004e-15	8.67292e-05	0.900675	1.16658e-14	0.00992339
CHR17_RANDOM_JGVV133_17_T01	VIT_17s0000g01010	JGVv133.17	Vv17s0000g01010	D7U696	Lysophospholipase homolog	3	JGVv133.17.t01; JGVv133.18.t01	10.6499	10.7772	9.6343	9.92997	9.50113	9.41568	10.6987	12.2572	10.8819	11.2428	6.89263e-05	8.99573e-12	8.69766e-05	0.0104831	1.9065e-11	0.00992339
CHR17_JGVV0_281_T01	VIT_17s0000g07200	JGVv0.281	Vv17s0000g07200	E3TBM2	Flavonoid-3'-hydroxylase	2	JGVv0.281.t01; JGVv0.280.t01	10.1177	10.188	9.92311	9.82806	9.7956	9.65651	10.0823	9.77137	7.6018	8.54073	0.160825	8.41727e-14	8.75225e-05	0.528864	2.76521e-13	0.00994727
CHR14_JGVV60_177_T01	VIT_14s0060g00800	JGVv60.177	Vv14s0060g00800	F6I4U7	Galactinol synthase	1	JGVv60.177.t01; JGVv60.181.t01; JGVv60.176.t01; JGVv60.180.t01; JGVv60.178.t01; JGVv60.183.t01	5.80472	5.20509	5.88538	5.47009	7.6299	8.30979	8.71512	10.63	4.56128	5.65336	1.34323e-05	8.94162e-14	8.99304e-05	0.00345151	2.91997e-13	0.0101818
CHR15_JGVV24_11_T01	VIT_15s0024g01800	JGVv24.11	Vv15s0024g01800	F6I5B2	No hit	0	JGVv24.11	4.81834	4.70385	4.83752	5.36935	4.44823	4.42886	4.22354	4.29066	6.52723	5.58912	0.23694	8.58701e-12	9.26516e-05	0.614321	1.82564e-11	0.0104498
CHR12_JGVV134_47_T01	VIT_12s0134g00570	JGVv134.47	Vv12s0134g00570	D7SQS9	Myb domain protein 41	1	JGVv134.47.t01; JGVv203.6.t01	4.64079	4.6543	5.22778	4.82432	5.65242	5.61039	6.67359	9.2757	4.69142	4.83729	0.0380554	4.07925e-10	9.32616e-05	0.291817	6.7143e-10	0.0104786
CHR15_JGVV45_97_T01	VIT_15s0045g01360	JGVv45.97	Vv15s0045g01360	F6I1H7	No hit	4	JGVv45.97.t01; JGVv113.17.t01; JGVv132.26.t01	8.65831	9.025	9.65064	9.49113	7.76903	5.76278	8.48402	8.4647	11.0646	11.2326	0.0875491	1.3681e-12	9.45739e-05	0.415235	3.39555e-12	0.0105471
CHR16_JGVV100_42_T01	VIT_16s0100g00860	JGVv100.42	Vv16s0100g00860	Q6BAC3	Stilbene synthase	4	JGVv100.46.t01; JGVv100.42.t01; JGVv100.36.t01; JGVv100.40.t01; JGVv100.32.t01; JGVv100.30.t01; JGVv100.43.t01; JGVv100.41.t01; JGVv100.37.t01; JGVv100.33.t01; JGVv100.31.t01; JGVv100.28.t01; JGVv42.70.t01; JGVv42.69.t01; JGVv42.66.t01; JGVv100.50.t01; JGVv100.38.t01; JGVv100.21.t01; JGVv100.18.t01; JGVv100.15.t01; JGVv42.64.t01; JGVv100.45.t01; JGVv100.39.t01; JGVv100.20.t01; JGVv100.52.t01; JGV…	8.72376	9.87462	7.73436	8.08957	9.83512	10.2435	14.7192	14.1728	12.8074	11.8887	0.0624857	1.69602e-17	9.45849e-05	0.366085	2.08735e-16	0.0105471
CHR17_JGVV0_373_T01	VIT_17s0000g06190	JGVv0.373	Vv17s0000g06190	F6GT80	Myb domain protein 94	1	JGVv0.373.t01; JGVv108.76.t01	11.7801	11.6985	10.912	10.8825	13.0657	13.2692	6.92627	8.65792	9.10899	10.1122	4.03094e-05	3.48365e-17	9.67054e-05	0.00704818	3.70694e-16	0.0106419
CHR17_JGVV0_765_T01	VIT_17s0000g01790	JGVv0.765	Vv17s0000g01790	F6GST0	4-coumarate-CoA ligase 2	0	JGVv0.765	12.1082	12.1561	10.8582	10.7466	13.3123	13.1417	11.9674	11.0047	9.71765	10.0266	0.0118171	1.36405e-17	9.6621e-05	0.173384	1.74795e-16	0.0106419
CHR5_JGVV77_42_T01	VIT_05s0077g00650	JGVv77.42	Vv05s0077g00650	D7SYI5	Poly(A) polymerase	0	JGVv77.42	11.3487	11.371	11.0084	10.9757	11.935	12.0105	12.1843	13.0493	10.6996	10.8168	0.000568174	2.83646e-15	9.68759e-05	0.0388091	1.42571e-14	0.0106419
CHR9_JGVV2_88_T01	VIT_09s0002g01060	JGVv2.88	Vv09s0002g01060	F6HXV6	Unknown protein	0	JGVv2.88	9.74743	9.76405	11.2225	11.2946	5.92632	5.73937	9.2748	9.28862	6.05712	8.17182	0.00530548	3.37656e-16	9.61606e-05	0.117292	2.37905e-15	0.0106419
CHR14_GSVIVT00022050001_T01	VIT_14s0030g00080	GSVIVT00022050001	Vv14s0030g00080	D7TV22	No hit	0	GSVIVT00022050001	5.00245	6.37936	6.37753	6.44221	5.42226	5.3093	5.7296	5.55215	8.9063	8.27349	0.536631	3.56381e-13	9.77108e-05	0.825435	1.00382e-12	0.0106572
CHR2_JGVV12_77_T01	VIT_02s0012g02160	JGVv12.77	Vv02s0012g02160	D7TTQ8	Glycerol-3-phosphate acyltransferase	0	JGVv12.77	12.3083	12.2942	12.3953	12.3572	13.4809	13.5363	11.905	12.5404	12.2186	12.2779	0.00205147	6.47202e-15	9.77364e-05	0.0741089	2.892e-14	0.0106572
CHR2_JGVV25_333_T01	VIT_02s0025g03600	JGVv25.333	Vv02s0025g03600	F6HUD1	Phospholipid hydroperoxide glutathione peroxidase	0	JGVv25.333	13.8935	13.8274	14.0756	13.9891	14.9368	14.8824	14.0436	14.5612	13.8162	14.0719	0.00581251	4.59745e-13	9.82621e-05	0.121643	1.26048e-12	0.0106752
CHR16_JGVV100_91_T01	VIT_16s0100g00360	JGVv100.91	Vv16s0100g00360	A5BYH9	Per1	0	JGVv100.91	12.3315	12.2975	12.4439	12.4457	13.5777	13.5965	12.1669	13.5105	11.9639	12.0922	0.0019895	7.358e-10	9.93965e-05	0.0729661	1.17257e-09	0.010736
CHR5_JGVV20_124_T01	VIT_05s0020g01360	JGVv20.124	Vv05s0020g01360	F6HE66	Myb family	0	JGVv20.124	10.9608	10.9595	10.6419	10.7262	10.9349	10.8239	10.1811	9.65965	9.9929	10.6938	0.531354	1.66823e-09	9.95486e-05	0.823449	2.55221e-09	0.010736
CHRUN_JGVV732_1_T01	VIT_00s0732g00010	JGVv732.1	Vv00s0732g00010	A5B626	Homeobox-leucine zipper protein 22	1	JGVv732.1.t01; JGVv1.521.t01	13.0893	13.1239	12.5103	12.5583	11.3616	11.5407	12.8657	13.4141	11.5881	11.0781	0.317564	3.69105e-16	0.000100455	0.682871	2.55564e-15	0.0107944
CHR18_JGVV122_103_T01	VIT_18s0122g00180	JGVv122.103	Vv18s0122g00180	F6I6Y2	Calmodulin CML37	0	JGVv122.103	10.0078	9.74762	9.27406	10.2397	10.9267	11.5624	11.6154	14.4361	11.1559	11.1367	1.25733e-05	2.45018e-10	0.000101398	0.00337409	4.16109e-10	0.0108562
CHR13_JGVV19_353_T01	VIT_13s0019g01380	JGVv19.353	Vv13s0019g01380	D7TLT7	Integral membrane protein	0	JGVv19.353	4.6752	5.08909	4.8399	5.0724	5.12792	5.31034	12.9187	11.9748	7.95239	7.41733	0.141318	4.53575e-24	0.000102525	0.503929	4.12459e-21	0.0108979
CHR18_JGVV117_34_T01	VIT_18s0117g00160	JGVv117.34	Vv18s0117g00160	D7SS92	Pentatricopeptide (PPR) repeat-containing protein	0	JGVv117.34	10.5823	10.4994	10.1021	10.026	10.726	10.8643	10.4154	11.4952	11.3926	10.9842	0.141322	1.62981e-07	0.000102256	0.503929	2.082e-07	0.0108979
CHR16_JGVV13_11_T01	VIT_16s0013g00110	JGVv13.11	Vv16s0013g00110	D7U729	Thioredoxin reductase 1	4	JGVv13.11.t01; JGVv44.28.t01; JGVv49.11.t01; GSVIVT00007660001.t01	8.09049	7.43771	8.07086	6.63674	9.6396	9.84908	9.07508	8.94502	9.37884	9.21851	0.00123276	4.48203e-13	0.000104871	0.0578266	1.23241e-12	0.011096
CHRUN_JGVV560_2_T01	VIT_00s0560g00020	JGVv560.2	Vv00s0560g00020	F6HDA5	Unknown protein	2	JGVv560.2.t01; JGVv1235.3.t01	5.81719	5.65979	5.82948	5.87589	5.2595	5.45622	7.66882	10.063	5.16904	5.40671	0.00384847	1.35435e-11	0.00010514	0.0997246	2.78678e-11	0.011096
CHR4_JGVV8_465_T01	VIT_04s0008g05010	JGVv8.465	Vv04s0008g05010	F6H3T7	Unknown protein	0	JGVv8.465	15.5251	15.5449	15.4326	15.4428	13.6615	13.6235	9.38587	10.8735	12.7436	12.8976	0.522582	1.62023e-18	0.000105597	0.81835	3.24545e-17	0.0111046
CHR7_JGVV31_33_T01	VIT_07s0031g00370	JGVv31.33	Vv07s0031g00370	D7SVV4	Zinc finger (C3HC4-type ring finger)	3	JGVv31.33.t01; JGVv31.34.t01; JGVv31.36.t01; JGVv31.35.t01	5.15856	4.94344	4.74277	4.95605	5.37271	5.30383	5.17016	5.09156	6.18264	7.65211	0.210949	1.46542e-09	0.000106716	0.586851	2.25676e-09	0.0111825
CHR4_JGVV23_253_T01	VIT_04s0023g01140	JGVv23.253	Vv04s0023g01140	F6GWZ8	GNS1/SUR4 membrane protein	0	JGVv23.253	12.1067	12.0204	11.9413	11.9802	12.5941	12.2559	11.0533	10.8359	9.0292	10.0226	0.264664	1.19033e-15	0.000110569	0.636779	6.77471e-15	0.0115453
CHR10_JGVV3_258_T01	VIT_10s0003g02840	JGVV3.258	Vv10s0003g02840	F6HMH3	Purine permease 10 PUP10	0	JGVV3.258	10.99	10.8589	10.5045	10.679	11.7038	11.5408	10.0005	8.54419	9.97781	8.84936	2.3879e-05	5.35889e-12	0.000112979	0.00513235	1.1829e-11	0.0116614
CHR14_GSVIVT00031140001_T01	VIT_14s0060g02230	GSVIVT00031140001	Vv14s0060g02230	D7U9V0	No hit	4	GSVIVT00031140001.t01; JGVv5.565.t01	10.2147	10.2988	9.39818	9.24506	10.5228	10.5951	10.6284	12.0465	11.564	11.7337	0.00203798	2.00565e-12	0.000113566	0.073802	4.81415e-12	0.0116614
CHR14_JGVV6_29_T01	VIT_14s0006g00450	JGVv6.29	Vv14s0006g00450	F6HSH3	Myb domain protein 20	0	JGVv6.29	7.43203	6.97258	7.8764	7.81671	8.37331	8.67017	10.0686	10.9452	7.91397	9.04939	0.00131584	1.55983e-14	0.00011377	0.0595132	6.25329e-14	0.0116614
CHR2_JGVV25_48_T01	VIT_02s0025g00500	JGVv25.48	Vv02s0025g00500	D7TV75	Unknown protein	0	JGVv25.48	7.54447	7.49254	6.15707	5.82261	5.94962	6.23562	8.39802	11.5938	6.45811	6.40465	0.0444953	6.00386e-10	0.000112416	0.314103	9.67994e-10	0.0116614
CHR3_JGVV38_166_T01	VIT_03s0038g03040	JGVv38.166	Vv03s0038g03040	D7U4Z3	Protein kinase	3	JGVv38.166.t01; PDVv20.302.t01; GSVIVT00023960001.t01; JGVv38.168.t01	12.2638	12.2762	12.0139	12.3214	12.0481	11.9378	12.9911	13.0509	10.618	11.3803	0.000355262	2.54793e-15	0.000114049	0.0302661	1.29925e-14	0.0116614
CHR4_JGVV44_101_T01	VIT_04s0044g00960	JGVv44.101	Vv04s0044g00960	D7U4G9	No hit	0	JGVv44.101	5.89362	5.94011	5.35281	5.69769	5.86715	4.78586	5.91871	5.20989	5.395	5.39271	0.00186404	0.00186949	0.00011259	0.0707091	0.00196778	0.0116614
CHR13_JGVV19_113_T01	VIT_13s0019g04130	JGVv19.113	Vv13s0019g04130	D7TMA9	AarF domain containing kinase	0	JGVv19.113	11.2239	11.2271	11.1426	11.2072	13.0233	12.9702	10.5892	11.2798	10.976	10.9922	0.00341257	6.1937e-18	0.000116061	0.0956279	9.30472e-17	0.0117084
CHR4_JGVV8_412_T01	VIT_04s0008g04400	JGVv8.412	Vv04s0008g04400	D7SUJ4	No hit	1	JGVv8.412.t01; JGVv12.143.t01	8.45861	8.45371	8.18759	8.4572	8.56151	7.64329	8.20308	7.81081	9.3382	9.3155	0.00379994	3.03682e-10	0.000115314	0.0991944	5.08463e-10	0.0117084
CHR8_JGVV40_101_T01	VIT_08s0040g02280	JGVv40.101	Vv08s0040g02280	F6HR02	Phosphatidic acid phosphatase / PAP2	0	JGVv40.101	12.1648	12.2603	11.8751	11.9438	11.9501	12.1352	11.4312	12.1399	12.6185	12.4954	0.000407245	6.21996e-09	0.000115504	0.0331518	8.96804e-09	0.0117084
CHR8_JGVV7_507_T01	VIT_08s0007g03640	JGVv7.507	Vv08s0007g03640	D7TJ43	BZIP transcription factor	0	JGVv7.507	11.2988	11.3747	11.0203	11.2449	11.2824	11.2343	9.9825	11.3336	10.1878	10.2635	0.000429393	2.83019e-08	0.000116093	0.0342934	3.84994e-08	0.0117084
CHR4_JGVV43_23_T01	VIT_04s0043g00310	JGVv43.23	Vv04s0043g00310	A5C6P1	Ribulose-phosphate 3-epimerase	0	JGVv43.23	10.7688	10.6652	10.1263	10.2998	10.8273	10.6192	9.64473	11.9359	10.8584	11.2051	0.00321169	0.019552	0.000119654	0.092527	0.0200682	0.0119892
CHR5_JGVV49_84_T01	VIT_05s0049g00950	JGVv49.84	Vv05s0049g00950	D7SZG1	Phosphoenolpyruvate carboxylase kinase	0	JGVv49.84	12.2547	12.2213	11.8971	11.8016	10.7777	10.7833	9.72216	11.3411	10.7488	11.0653	0.0101683	1.01491e-09	0.000119689	0.160202	1.59144e-09	0.0119892
CHR16_JGVV148_19_T01	VIT_16s0148g00250	JGVv148.19	Vv16s0148g00250	F6HWG1	Zinc finger (C3HC4-type ring finger)	0	JGVv148.19	4.59877	4.57612	4.56517	4.81111	5.90892	4.98047	4.31707	4.32386	5.86095	4.92615	0.00326613	4.08258e-08	0.000121292	0.0930706	5.47866e-08	0.0121087
CHR14_JGVV60_15_T01	VIT_14s0060g02580	JGVv60.15	Vv14s0060g02580	F6I4K4	Ribonuclease H2 subunit A	0	JGVv60.15	6.23955	6.23961	6.45143	6.82457	8.3234	6.6617	7.2772	6.86659	6.211	6.22306	0.00531178	9.74736e-07	0.000122226	0.117292	1.18435e-06	0.0121608
CHR12_JGVV28_311_T01	VIT_12s0028g00530	JGVv28.311	Vv12s0028g00530	E0CU29	Cytochrome B561	0	JGVv28.311	5.28277	7.071	11.5661	11.4583	5.48715	5.94496	7.48863	7.43839	8.65535	7.86691	0.54164	3.34277e-16	0.000124775	0.827509	2.36031e-15	0.0123728
CHR5_JGVV49_136_T01	VIT_05s0049g01520	JGVv49.136	Vv05s0049g01520	F6H8Q8	Cyanate hydratase	0	JGVv49.136	12.7768	12.82	12.6796	12.6115	13.3872	13.4382	10.1598	11.2968	13.0676	13.1059	0.00296613	1.74153e-15	0.000125235	0.0888035	9.36696e-15	0.0123769
CHR6_JGVV9_187_T01	VIT_06s0009g01620	JGVv9.187	Vv06s0009g01620	D7T1H6	Harpin-induced protein	0	JGVv9.187	12.6971	12.5098	11.4429	11.9237	12.8864	12.7823	14.398	14.1856	13.3694	14.2747	0.0200799	2.26041e-15	0.000126048	0.219601	1.17092e-14	0.0124158
CHR18_JGVV1_363_T01	VIT_18s0001g06560	JGVv1.363	Vv18s0001g06560	A5BDI9	No hit	0	JGVv1.363	15.0267	15.0739	13.8324	13.7655	13.1242	13.0545	13.9566	14.4906	14.1201	14.6475	0.000305539	4.06687e-16	0.000126593	0.0275264	2.76584e-15	0.012428
CHR14_JGVV128_72_T01	VIT_14s0128g00770	JGVv128.72	Vv14s0128g00770	F6HZ09	F-box protein	0	JGVv128.72	11.9354	11.8694	11.7167	11.6306	12.2942	12.4697	12.2356	12.5575	11.4668	11.3444	0.1155	7.43521e-16	0.00012801	0.466429	4.56304e-15	0.0125255
CHRUN_JGVV179_14_T01	VIT_00s0179g00160	JGVv179.14	Vv00s0179g00160	F6HBI3	No hit	0	JGVv179.14	6.63204	6.62363	7.02973	7.36145	8.04372	7.35072	7.04054	8.3879	8.21384	8.22177	0.0844482	1.3647e-07	0.000131916	0.410583	1.75243e-07	0.0128651
CHRUN_JGVV2269_1_T01	VIT_00s2269g00010	JGVv2269.1	Vv00s2269g00010	A5C9T4	Armadillo/beta-catenin repeat	0	JGVv2269.1	14.6883	14.6887	13.6677	13.6346	14.1605	14.1644	13.4221	13.5734	10.7644	11.5354	0.00133355	9.00479e-21	0.000134993	0.0599792	6.1453e-19	0.0131219
CHR5_JGVV20_282_T01	VIT_05s0020g03010	JGVv20.282	Vv05s0020g03010	F6HDN1	Carboxylesterase CXE	0	JGVv20.282	10.5473	10.4725	10.0138	9.98379	13.0405	12.9366	10.8721	10.6788	7.79609	8.82725	0.0867188	4.45499e-19	0.000137007	0.413507	1.17226e-17	0.013274
CHR14_JGVV219_25_T01	VIT_14s0219g00250	JGVv219.25	Vv14s0219g00250	D7SPY5	Ku70-binding	0	JGVv219.25	10.83	10.8375	11.0893	11.165	9.95417	10.0334	9.49311	10.0663	13.1615	13.0346	0.00452975	1.57209e-22	0.000139875	0.109306	3.9038e-20	0.0135075
CHRUN_JGVV1881_1_T01	VIT_00s1881g00010	JGVv1881.1	Vv00s1881g00010	F6HJW2	No hit	0	JGVv1881.1	9.64681	9.85114	10.5493	10.901	11.9055	10.3784	13.2453	12.7588	7.71816	8.35976	0.246752	3.02919e-15	0.000141547	0.622462	1.50568e-14	0.0136245
CHR8_JGVV40_6_T01	VIT_08s0040g03340	JGVv40.6	Vv08s0040g03340	F6HQU6	PHD finger transcription factor	0	JGVv40.6	11.5054	11.3439	11.5688	11.5762	12.4765	12.4504	11.9802	12.6915	11.9347	11.9583	0.0362635	1.38046e-11	0.000145647	0.286581	2.83696e-11	0.0139284
CHRUN_JGVV706_1_T01	VIT_00s0706g00010	JGVv706.1	Vv00s0706g00010	F6H8A9	Unknown	1	JGVv706.1.t01; JGVv341.3.t01	13.2366	13.1766	13.3605	13.2709	12.473	12.3309	12.3674	12.9032	13.3103	13.404	0.109997	7.80321e-13	0.000145299	0.456263	2.0422e-12	0.0139284
CHR7_JGVV5_237_T01	VIT_07s0005g02450	JGVv5.237	Vv07s0005g02450	F6HZF2	Unknown protein	0	JGVv5.237	12.0161	12.02	12.5041	12.8177	13.9414	14.2977	14.2414	14.5447	9.70126	10.7354	3.05297e-07	1.05973e-21	0.000147079	0.000281922	1.45782e-19	0.01402
CHRUN_JGVV216_5_T01	VIT_00s0216g00060	JGVv216.5	Vv00s0216g00060	F6HCQ5	Nuclear transport factor 2 (NTF2)	0	JGVv216.5	9.0443	9.88186	10.07	10.5534	11.777	12.4776	12.2855	13.7946	7.68279	10.8046	2.57301e-07	2.91072e-12	0.00015164	0.000253441	6.77364e-12	0.0144082
CHR5_JGVV20_332_T01	VIT_05s0020g03530	JGVv20.332	Vv05s0020g03530	A5AV43	Late embryogenesis abundant protein D-34 (LEA D-34)	0	JGVv20.332	6.24673	6.64692	6.40923	6.54058	7.53054	7.83888	8.30167	10.9301	6.34993	6.30168	1.23945e-05	2.28824e-11	0.000153959	0.00337409	4.52291e-11	0.0145817
CHR10_JGVV92_21_T01	VIT_10s0092g00240	JGVv92.21	Vv10s0092g00240	F6I3H1	Alpha-glucosidase 1 (AGLU1)	3	JGVv92.21.t01; JGVv92.22.t01	10.6821	10.6673	11.2307	11.1508	12.2436	11.8903	13.0996	13.0205	6.889	7.73903	0.00285845	2.47295e-21	0.000157421	0.0879099	2.6158e-19	0.014862
CHR12_JGVV34_193_T01	VIT_12s0034g00130	JGVv34.193	Vv12s0034g00130	F6H992	Anthocyanidin 3-O-glucosyltransferase	3	JGVv34.193.t01; JGVv34.192.t01; JGVv55.1.t01; JGVv34.200.t01; JGVv55.12.t01; JGVv55.4.t01; JGVv55.2.t01; JGVv34.197.t01; JGVv55.14.t01; JGVv55.10.t01; JGVv55.6.t01; JGVv34.196.t01; JGVv34.199.t01; JGVv55.22.t01; JGVv55.21.t01; JGVv55.23.t01	8.801	8.91721	9.91368	9.36806	13.2972	13.4198	13.4741	13.3654	11.0717	12.6331	0.0514079	1.25351e-15	0.000160693	0.335412	7.06893e-15	0.0150062
CHR14_JGVV6_123_T01	VIT_14s0006g02100	JGVv6.123	Vv14s0006g02100	F6HSN1	No hit	0	JGVv6.123	5.28632	4.9797	6.11114	6.34057	8.41087	8.43767	5.90423	5.98486	6.13053	4.97564	0.0159624	6.83063e-16	0.00016098	0.198606	4.25564e-15	0.0150062
CHR5_JGVV20_76_T01	VIT_05s0020g00840	JGVv20.76	Vv05s0020g00840	F6HE42	No hit	0	JGVv20.76	10.2599	10.0686	11.2521	11.4933	12.0057	12.152	12.8423	13.8539	10.3239	10.8927	2.1145e-05	1.78447e-17	0.000160191	0.00469801	2.17537e-16	0.0150062
CHR9_JGVV2_629_T01	VIT_09s0002g07010	JGVv2.629	Vv09s0002g07010	D7U140	SNF4	0	JGVv2.629	6.78158	6.43966	6.71007	6.43229	8.97703	8.526	7.90534	9.17677	5.11593	6.4912	0.340519	2.24002e-11	0.00015969	0.700768	4.43265e-11	0.0150062
CHR16_GSVIVT00028795001_T01	VIT_16s0050g01800	GSVIVT00028795001	Vv16s0050g01800	E0CUQ8	Major Facilitator Superfamily MFS	0	GSVIVT00028795001	7.75505	7.59762	7.46703	7.2814	6.62742	6.61076	7.9065	10.0382	7.36994	6.77296	0.171816	1.09687e-07	0.000169386	0.543548	1.42116e-07	0.0157401
CHR13_GSVIVT00001378001_T01	VIT_13s0156g00420	GSVIVT00001378001	Vv13s0156g00420	D7TNV7	Disease resistance protein (NBS-LRR class)	2	GSVIVT00001378001.t01; JGVv156.54.t01; JGVv156.53.t01; JGVv156.50.t01; JGVv156.47.t01; JGVv106.1.t01; PDVv156.48.t01	9.47877	9.66162	9.31564	9.49482	10.0167	9.93069	9.52178	8.80226	9.35416	8.98302	0.00691625	3.71315e-08	0.000171138	0.131936	4.99925e-08	0.0158531
CHR10_JGVV42_64_T01	VIT_10s0042g00870	JGVV42.64	Vv10s0042g00870	F6HIR7	Stilbene synthase [Vitis vinifera]	4	JGVv42.64.t01; JGVv42.70.t01; JGVv42.69.t01; JGVv42.65.t01; JGVv42.61.t01; JGVv42.68.t01; JGVv100.52.t01; JGVv100.50.t01; JGVv100.49.t01; JGVv100.45.t01; JGVv100.39.t01; JGVv100.26.t01; JGVv100.25.t01; JGVv100.21.t01; JGVv100.20.t01; JGVv100.12.t01; JGVv100.22.t01; JGVv100.51.t01; JGVv100.33.t01; JGVv100.31.t01; JGVv100.29.t01; JGVv100.19.t01; JGVv100.18.t01; JGVv100.17.t01; JGVv100.16.t01; JGVv1…	6.7959	8.59465	6.23658	6.56276	9.05038	9.12025	13.2345	12.1858	12.3134	11.7351	0.198964	8.03398e-16	0.000175281	0.574114	4.87683e-15	0.0159371
CHR11_JGVV16_217_T01	VIT_11s0016g02520	JGVv16.217	Vv11s0016g02520	D7TBA6	Unknown protein	0	JGVv16.217	12.233	12.215	12.3448	12.2749	11.4367	11.0031	10.6227	11.9977	11.8528	11.8402	0.144879	6.51597e-07	0.000174939	0.508274	7.99381e-07	0.0159371
CHR12_JGVV28_275_T01	VIT_12s0028g01110	JGVv28.275	Vv12s0028g01110	F6H570	Phytochrome- interacting factor 5 PIL6	0	JGVv28.275	12.3386	12.2258	12.3915	12.1915	12.6521	12.3618	10.1035	9.6716	7.85743	8.79487	0.797806	5.19681e-19	0.000174741	0.936414	1.32156e-17	0.0159371
CHR16_RANDOM_JGVV307_5_T01	VIT_16s0039g01260	JGVv307.5	Vv16s0039g01260	F6H836	Ser/Thr receptor-like kinase1	4	JGVv307.5.t01; JGVv425.2.t01; JGVv50.9.t01; JGVv148.21.t01; JGVv294.7.t01; JGVv148.1.t01; JGVv98.177.t01; JGVv148.8.t01; JGVv80.20.t01; JGVv148.4.t01; JGVv307.2.t01; PDVv148.35.t01; JGVv50.2.t01; PDVv294.2.t01; JGVv424.1.t01; JGVv2588.1.t01; JGVv258.8.t01; JGVv258.4.t01; JGVv2254.1.t01; JGVv1467.1.t01; JGVv307.4.t01; JGVv98.182.t01; JGVv50.5.t01; JGVv148.20.t01; JGVv148.17.t01; JGVv148.16.t01; JG…	8.50913	8.72989	8.92875	8.08899	12.2173	12.165	10.5181	9.63207	10.5581	10.1191	2.92758e-07	5.12171e-18	0.000172673	0.000279065	8.02581e-17	0.0159371
CHR2_JGVV25_152_T01	VIT_02s0025g01630	JGVv25.152	Vv02s0025g01630	D7TVH4	SOS3 (salt overly sensitive 3)	0	JGVv25.152	5.0598	5.63848	5.7467	5.59193	5.63765	5.34832	6.05384	7.63818	4.81569	4.73148	0.0128712	6.13996e-09	0.000173642	0.180515	8.85744e-09	0.0159371
CHR3_JGVV38_168_T01	VIT_03s0038g03000	JGVv38.168	Vv03s0038g03000	D7U4Z7	Protein kinase	4	JGVv38.168.t01; GSVIVT00023960001.t01; JGVv38.166.t01	12.4395	12.2748	12.2927	12.2489	12.7628	12.6609	13.3658	13.3326	11.457	12.1458	0.176233	5.09626e-13	0.000173684	0.550234	1.38249e-12	0.0159371
CHR14_GSVIVT00031103001_T01	VIT_14s0060g02540	GSVIVT00031103001	Vv14s0060g02540	D7U9S2	No hit	2	GSVIVT00031103001.t01; JGVv11.589.t01; GSVIVT00031110001.t01	5.3087	6.40675	5.65339	5.1712	6.69228	6.63049	6.2289	6.08989	5.87703	5.8828	0.0931107	4.24173e-07	0.000177331	0.425141	5.2694e-07	0.0160741
CHR11_JGVV52_155_T01	VIT_11s0052g00100	JGVv52.155	Vv11s0052g00100	D7SQH9	Basic helix-loop-helix (bHLH) family	0	JGVv52.155	11.9695	11.7909	12.3215	12.7208	11.6535	11.8566	12.6402	12.7886	8.56028	10.5464	0.000226082	5.94998e-12	0.000182921	0.022494	1.30258e-11	0.0165169
CHR19_JGVV14_48_T01	VIT_19s0014g00520	JGVv14.48	Vv19s0014g00520	F6H2L6	RKF1 (receptor-like kinase in flowers 1)	4	JGVv14.48.t01; JGVv14.46.t01; JGVv14.43.t01; JGVv14.49.t01; JGVv14.44.t01; JGVv14.47.t01; JGVv3.180.t01	10.3679	10.315	10.0525	9.93549	12.1738	12.5778	13.217	12.3767	11.5017	10.5352	0.00193983	3.97985e-15	0.00018358	0.0722849	1.90453e-14	0.0165169
CHR7_JGVV5_563_T01	VIT_07s0005g06400	JGVv5.563	Vv07s0005g06400	F6I013	No hit	3	JGVv5.563.t01; PDVv140.6.t01; JGVv45.1.t01; JGVv198.9.t01; JGVv183.2.t01;PDVv239.5.t01; JGVv239.8.t01; JGVv5.563.t01; JGVv676.3.t01; JGVv173.5.t01; PDVv140.4.t01; PDVv196.13.t01; PDVv308.3.t01; JGVv192.4.t01; JGVv12.8.t01; JGVv99.53.t01; JGVv183.3.t01; JGVv239.3.t01; PDVv12.9.t01; JGVv239.5.t01; JGVv183.11.t01	7.14517	7.86419	8.53864	8.91965	7.80436	7.41615	7.86728	7.42552	8.98051	8.44599	0.232655	1.17306e-09	0.000183894	0.609758	1.82711e-09	0.0165169
CHR10_JGVV3_51_T01	VIT_10s0003g00540	JGVV3.51	Vv10s0003g00540	F6HM54	Unknown	0	JGVV3.51	11.6547	11.6124	10.7645	10.8355	12.0014	11.8762	11.0309	12.2596	11.8487	11.9176	0.00659827	7.32337e-08	0.000186699	0.128991	9.62659e-08	0.0166675
CHR14_JGVV6_142_T01	VIT_14s0006g02380	JGVv6.142	Vv14s0006g02380	F6HSP4	Germin-like protein 3 [Vitis vinifera]	4	PDVv6.179.t01; JGVv6.148.t01; JGVv6.147.t01; JGVv6.146.t01; JGVv6.144.t01; JGVv6.143.t01; JGVv6.142.t01; JGVv6.141.t01; JGVv6.140.t01; JGVv6.139.t01; PDVv39.189.t01; JGVv13.6.t01; JGVv13.1.t01; JGVv39.194.t01; PDVv39.193.t01;JGVv6.143.t01; PDVv6.179.t01; JGVv13.9.t01; JGVv60.5.t01;JGVv6.146.t01;JGVv6.147.t01; JGVv60.3.t01; JGVv60.2.t01	6.60124	7.00737	7.77694	8.38566	6.43323	6.48499	14.5502	14.0706	6.13542	8.38966	0.000448017	1.22074e-18	0.000186394	0.0347849	2.61939e-17	0.0166675
CHR7_RANDOM_JGVV272_8_T01	VIT_07s0141g00930	JGVv272.8	Vv07s0141g00930	D7SSW2	33 kDa secretory protein	2	JGVv272.8.t01; JGVv272.4.t01; JGVv272.5.t01	6.37172	8.75264	6.89604	6.43384	9.14554	9.32049	10.3094	9.95952	12.2985	12.3832	0.0119426	1.49599e-14	0.000187807	0.173881	6.0416e-14	0.016716
CHR9_JGVV2_149_T01	VIT_09s0002g01700	JGVv2.149	Vv09s0002g01700	F6HXZ1	Epidermal patterning factor-like protein 3	0	JGVv2.149	8.15913	8.32432	8.4846	8.51201	9.89984	8.98556	9.09121	9.87084	9.2413	9.56214	0.379541	1.44225e-08	0.000194402	0.731218	2.01135e-08	0.017251
CHR1_JGVV11_454_T01	VIT_01s0011g01910	JGVV11.454	Vv01s0011g01910	F6HFS1	Glycosyl transferase-related	0	JGVV11.454	9.999	10.3872	9.20389	9.49877	9.68431	9.68564	8.2517	8.82913	10.2627	9.48502	0.258229	2.10798e-10	0.000195867	0.632501	3.614e-10	0.0173289
CHR13_JGVV19_13_T01	VIT_13s0019g05220	JGVv19.13	Vv13s0019g05220	F6HNB3	No hit	0	JGVv19.13	11.0048	10.8423	11.1286	11.1524	11.5013	11.2831	11.4606	12.0884	10.9156	11.0812	0.109022	3.60898e-09	0.000203177	0.454836	5.33014e-09	0.017922
CHR3_JGVV38_87_T01	VIT_03s0038g03860	JGVv38.87	Vv03s0038g03860	F6I0R6	Phosphate-induced protein 1	0	JGVv38.87	13.4277	13.3383	11.888	11.3045	11.0149	11.2711	10.5314	9.81988	12.2204	13.0604	0.76422	4.10754e-14	0.000204235	0.92364	1.46698e-13	0.0179618
CHR14_JGVV60_95_T01	VIT_14s0060g01670	JGVv60.95	Vv14s0060g01670	D7U9Z0	Xyloglucan:xyloglucosyl transferase	0	JGVv60.95	6.08299	5.71285	5.99881	5.3904	5.18624	5.4278	5.26258	5.37322	5.22151	5.58475	0.681958	3.29319e-05	0.000207185	0.892084	3.69354e-05	0.0180599
CHR7_JGVV104_20_T01	VIT_07s0104g01640	JGVv104.20	Vv07s0104g01640	F6HPZ6	Nuclear transcription factor Y subunit B-5	2	JGVv104.20.t01; JGVv60.9.t01; JGVv10.133.t01; JGVv20.123.t01	4.86362	4.59476	5.13276	5.25832	5.01192	4.85775	9.54855	11.1248	4.32117	4.33639	0.0312773	1.441e-18	0.000206449	0.270326	2.99131e-17	0.0180599
CHRUN_JGVV260_4_T01	VIT_00s0260g00070	JGVv260.4	Vv00s0260g00070	F6I7A4	Peptidyl-prolyl cis-trans isomerase, FKBP-type	4	JGVv769.1.t01; JGVv260.4.t01;JGVv260.4.t01; JGVv769.1.t01	13.5923	13.4609	13.7597	13.655	12.727	13.1846	12.429	14.1249	13.5623	13.6218	0.00171436	0.00133278	0.000206904	0.0672768	0.00140826	0.0180599
CHR13_RANDOM_JGVV123_43_T01	VIT_13s0019g00470	JGVv123.43	Vv13s0019g00470	F6I5T5	No hit	2	JGVv123.43.t01; JGVv123.42.t01; GSVIVT00013534001.t01	12.1449	12.2377	11.2646	11.4833	13.2759	12.8458	8.32464	9.29448	11.3608	11.1413	0.252431	3.29045e-17	0.000208005	0.627271	3.54248e-16	0.0180781
CHRUN_JGVV324_4_T01	VIT_00s0324g00040	JGVv324.4	Vv00s0324g00040	F6I297	Molecular chaperone DnaJ	0	JGVv324.4	13.4291	13.3416	13.3626	13.2503	14.0857	14.0744	12.2823	12.7509	12.3916	12.3594	0.202916	8.42549e-18	0.000210017	0.577321	1.18955e-16	0.0181995
CHR18_JGVV75_58_T01	VIT_18s0075g00780	JGVv75.58	Vv18s0075g00780	F6GYB5	Laccase	4	JGVv75.58.t01; JGVv111.19.t01; JGVv75.53.t01; JGVv75.47.t01; JGVv731.1.t01; JGVv444.1.t01; JGVv413.1.t01; JGVv2280.1.t01; JGVv1212.2.t01; PDVv152.21.t01; JGVv152.1.t01; JGVv111.25.t01; JGVv111.24.t01; JGVv111.22.t01; JGVv75.51.t01; JGVv75.43.t01; JGVv75.41.t01; JGVv117.2.t01; JGVv75.50.t01; JGVv481.1.t01; JGVv152.15.t01; JGVv152.12.t01; JGVv152.10.t01; JGVv152.9.t01; JGVv152.8.t01; JGVv152.7.t01;…	5.33729	5.91577	5.9587	5.99982	6.24638	6.22852	14.1343	13.5985	6.79726	7.8098	0.0171483	4.46096e-22	0.000211374	0.204681	8.39627e-20	0.0182634
CHR8_JGVV7_68_T01	VIT_08s0007g08310	JGVv7.68	Vv08s0007g08310	F6HL03	Alkaline alpha galactosidase	0	JGVv7.68	14.826	14.8059	14.5065	14.48	14.951	14.8077	14.9953	15.2536	12.3762	13.0628	0.005873	9.8378e-18	0.000214726	0.122216	1.33843e-16	0.0184989
CHR18_JGVV1_370_T01	VIT_18s0001g06670	JGVv1.370	Vv18s0001g06670	F6H0Y6	Ring-H2 finger protein ATL1N	0	JGVv1.370	8.78846	8.56342	8.83455	9.28766	9.87739	9.68793	12.1763	11.1618	7.39499	7.33677	0.0193894	4.80695e-18	0.0002188	0.215891	7.63726e-17	0.0187571
CHR7_JGVV5_201_T01	VIT_07s0005g02070	JGVv5.201	Vv07s0005g02070	F6HZD2	No hit	0	JGVv5.201	10.7277	10.7529	11.8091	11.7021	7.74207	7.84345	7.18986	7.35769	7.28118	5.63161	0.510374	9.97709e-18	0.000219626	0.810531	1.35302e-16	0.0187571
CHRUN_JGVV317_5_T01	VIT_00s0317g00050	JGVv317.5	Vv00s0317g00050	A5AHY0	Dehydroascorbate reductase	0	JGVv317.5	13.6034	13.4791	13.6017	13.5838	13.5737	13.8205	12.8455	14.1831	13.2323	13.4291	0.00128162	0.133529	0.000219548	0.0589299	0.134922	0.0187571
CHR5_JGVV20_422_T01	VIT_05s0020g04500	JGVv20.422	Vv05s0020g04500	F6HDW3	Unknown protein	0	JGVv20.422	12.6735	12.8381	12.2384	12.2143	13.3242	13.0337	13.5354	13.3203	6.66041	7.85965	0.0254441	3.08643e-20	0.000221168	0.243763	1.51881e-18	0.0188343
CHR8_JGVV58_27_T01	VIT_08s0058g01210	JGVv58.27	Vv08s0058g01210	F6GXX4	Non-specific lipid transfer protein LTP1	0	JGVv58.27	14.9821	14.9781	15.0421	15.1805	11.2133	11.6641	7.54976	9.19061	8.23912	7.83601	0.00109823	5.8774e-20	0.000226036	0.054624	2.45526e-18	0.0191936
CHR19_JGVV177_6_T01	VIT_19s0177g00080	JGVv177.6	Vv19s0177g00080	F6H9A4	Retrotransposon	0	JGVv177.6	6.87768	7.01199	7.10653	6.47824	8.41616	8.25185	8.39152	10.0374	7.39531	7.44364	0.97438	1.85274e-09	0.000227431	0.992832	2.82019e-09	0.0192017
CHRUN_JGVV2485_1_T01	VIT_00s2485g00010	JGVv2485.1	Vv00s2485g00010	F6HS24	CRK10 (cysteine-rich RLK10)	0	JGVv2485.1	6.46658	7.23382	5.96929	6.17601	9.63128	9.29111	6.47363	6.64948	8.36636	6.59761	0.038169	4.69468e-11	0.00022693	0.291823	8.82323e-11	0.0192017
CHR2_JGVV25_378_T01	VIT_02s0025g04180	JGVv25.378	Vv02s0025g04180	D7TW54	Unknown protein	0	JGVv25.378	9.73912	9.30555	9.59998	9.64573	11.0296	10.8646	10.7919	12.3734	7.62669	8.9877	0.00200584	8.72353e-12	0.00023326	0.0733573	1.85307e-11	0.0196377
CHR1_JGVV26_29_T01	VIT_01s0026g02460	JGVV26.29	Vv01s0026g02460	F6HPR3	Zinc finger homeobox 30	0	JGVV26.29	7.92376	7.88467	9.58399	9.10785	13.352	13.2083	10.4646	8.9882	12.3665	12.3757	0.000183575	1.77595e-19	0.000237379	0.0198704	5.76678e-18	0.0199277
CHR16_JGVV98_96_T01	VIT_16s0098g00980	JGVv98.96	Vv16s0098g00980	F6H765	Unknown	0	JGVv98.96	10.3333	10.3661	10.5849	10.5737	10.708	10.5299	10.3276	10.734	9.5558	8.9739	0.219139	1.65889e-12	0.00023905	0.596303	4.04391e-12	0.0200112
CHR1_JGVV11_23_T01	VIT_01s0011g06450	JGVV11.23	Vv01s0011g06450	F6HF99	Deoxymugineic acid synthase	2	JGVv11.23.t01; JGVv11.22.t01	7.41624	7.20249	9.36557	8.81264	12.0586	12.1876	11.5213	11.3619	8.63971	10.3465	0.138339	2.61027e-15	0.000240321	0.500359	1.32714e-14	0.0200583
CHR17_JGVV0_502_T01	VIT_17s0000g04750	JGVv0.502	Vv17s0000g04750	F6GTF4	UDP-glycosyltransferase 89B2	1	JGVv0.502.t01; JGVv0.501.t01	12.7378	12.3079	11.1846	11.0951	12.0208	12.1326	12.9772	12.0405	12.7248	14.16	0.883353	2.09026e-08	0.000240971	0.965524	2.87436e-08	0.0200583
CHRUN_PDVV1614_1_T01	VIT_00s1614g00010	PDVv1614.1	Vv00s1614g00010	F6GZH0	Receptor serine/threonine kinase	4	PDVv1614.1.t01; JGVv307.8.t01; PDVv148.31.t01; JGVv22.70.t01; JGVv98.149.t01; JGVv50.3.t01; JGVv22.75.t01; JGVv98.166.t01; JGVv294.2.t01; JGVv258.5.t01; JGVv307.3.t01; JGVv98.170.t01; JGVv148.29.t01; JGVv148.18.t01; JGVv148.12.t01; JGVv98.172.t01; PDVv485.1.t01; JGVv50.251.t01; PDVv258.11.t01; JGVv98.173.t01; JGVv148.24.t01; JGVv148.3.t01; JGVv50.67.t01; JGVv258.1.t01; JGVv98.181.t01; JGVv98.175.…	7.00303	7.59139	5.69885	5.78964	9.99098	10.0812	8.55834	8.23574	7.80337	6.89447	0.247083	1.81055e-16	0.000242663	0.62277	1.41839e-15	0.0201424
CHR1_GSVIVT00012123001_T01	VIT_01s0011g01430	GSVIVT00012123001	Vv01s0011g01430	D7T9N1	No hit	0	GSVIVT00012123001	8.60187	8.69075	7.74797	7.82734	8.71041	8.52308	7.25747	7.51839	7.23241	5.94788	0.386119	3.46549e-11	0.000245645	0.735215	6.65616e-11	0.0201952
CHR10_JGVV42_91_T01	VIT_10s0042g01180	JGVv42.91	Vv10s0042g01180	F6HIT6	ARGONAUTE 2 (AGO2)	3	JGVv42.91.t01; JGVv42.88.t01	11.6857	11.411	11.4696	11.2587	12.5368	12.3107	11.3578	12.8836	12.3694	12.6655	0.0806024	6.12213e-06	0.000248064	0.403763	7.1126e-06	0.0201952
CHR11_JGVV65_92_T01	VIT_11s0065g01100	JGVv65.92	Vv11s0065g01100	F6H9R2	Pentatricopeptide (PPR) repeat-containing protein	0	JGVv65.92	11.492	11.7826	11.8623	11.9283	12.3226	12.6314	5.83554	5.93704	7.98522	6.93158	0.512315	7.22992e-23	0.000244563	0.811599	2.51346e-20	0.0201952
CHR19_JGVV27_67_T01	VIT_19s0027g00910	JGVv27.67	Vv19s0027g00910	D7SWV2	NAC domain-containing protein 42	2	JGVv27.67.t01; GSVIVT00020380001.t01	6.17732	6.44442	6.18134	6.17537	5.81097	6.32462	6.10811	6.27928	5.60553	4.76623	0.158062	2.57732e-07	0.000246047	0.526162	3.24775e-07	0.0201952
CHR7_JGVV104_104_T01	VIT_07s0104g00710	JGVv104.104	Vv07s0104g00710	F6HQ48	Auxin-binding protein 1 (ABP1)	0	JGVv104.104	12.0316	11.9526	11.7398	11.6874	12.6577	12.5681	11.0595	11.8364	11.7069	11.8095	0.0258356	2.69588e-10	0.00024756	0.24548	4.54959e-10	0.0201952
CHR7_JGVV31_136_T01	VIT_07s0031g01530	JGVv31.136	Vv07s0031g01530	D7SW53	Stress enhanced protein 2 (SEP2)	0	JGVv31.136	9.8091	9.52857	7.73309	7.34338	12.9072	13.1107	10.2737	11.6989	8.3345	8.42964	0.0576039	5.36689e-18	0.000248084	0.352223	8.3294e-17	0.0201952
CHR9_JGVV70_34_T01	VIT_09s0070g00380	JGVv70.34	Vv09s0070g00380	D7U888	Unknown protein	0	JGVv70.34	11.8277	11.7166	12.2218	12.2769	11.1418	11.3007	11.857	12.9335	13.3337	13.3269	0.00425106	8.71013e-13	0.00024806	0.10477	2.25914e-12	0.0201952
CHR16_JGVV39_38_T01	VIT_16s0039g00720	JGVv39.38	Vv16s0039g00720	A5AG57	Folate-biopterin transporter	0	JGVv39.38	10.4012	10.3142	10.4894	10.4886	12.0742	11.9806	12.6591	13.7228	9.45511	10.2105	0.000610961	4.23689e-16	0.00024979	0.0401589	2.86237e-15	0.0202783
CHR6_JGVV61_65_T01	VIT_06s0061g00960	JGVv61.65	Vv06s0061g00960	F6GW71	Prolylcarboxypeptidase	0	JGVv61.65	4.61275	4.60794	4.34366	4.49852	4.56056	4.35628	4.86227	6.27705	5.4613	5.57754	0.0244139	8.67721e-08	0.000252856	0.239678	1.13276e-07	0.0204709
CHR1_JGVV11_618_T01	VIT_01s0011g00120	JGVV11.618	Vv01s0011g00120	F6HF00	Unknown protein	0	JGVV11.618	11.0712	11.3057	12.832	12.7661	8.95426	9.38521	10.4011	10.4723	8.95768	7.21403	0.0943839	7.088e-15	0.000254106	0.427168	3.13642e-14	0.0205159
CHR18_JGVV41_64_T01	VIT_18s0041g01650	JGVv41.64	Vv18s0041g01650	F6I469	R protein L6	3	JGVv41.64.t01; JGVv89.121.t01; JGVv89.118.t01; PDVv41.57.t01; JGVv89.103.t01	9.15393	9.29624	8.95733	8.94657	8.68178	8.76676	10.0805	9.21452	11.0535	10.9694	0.0222576	3.27048e-15	0.000254809	0.231206	1.61018e-14	0.0205166
CHR13_JGVV19_227_T01	VIT_13s0019g02920	JGVv19.227	Vv13s0019g02920	F6HNP8	Small heat-shock protein Cytosolic class I	4	JGVv19.227.t01; JGVv19.219.t01; JGVv19.217.t01; JGVv19.207.t01; JGVv19.209.t01; JGVv19.229.t01; JGVv19.215.t01; JGVv19.213.t01; JGVv19.211.t01; JGVv19.205.t01	5.61401	5.67092	5.25496	5.81683	6.07048	6.25763	5.795	7.84418	6.4742	5.90202	0.00699645	0.000139242	0.000260291	0.132576	0.000152258	0.0207924
CHR15_PDVV21_208_T01	VIT_15s0021g00620	PDVv21.208	Vv15s0021g00620	F6GVF4	Unknown	0	PDVv21.208	5.74439	7.41889	4.80803	4.99221	4.72625	4.77423	4.64813	4.83535	5.14312	5.06076	0.00454667	6.33766e-09	0.00025913	0.109533	9.12616e-09	0.0207924
CHR19_JGVV14_122_T01	VIT_19s0014g01430	JGVv14.122	Vv19s0014g01430	E0CS99	3-phosphoshikimate 1-carboxyvinyltransferase, chloroplast precursor	0	JGVv14.122	10.7479	10.6835	11.2359	11.2914	10.1555	10.1701	9.78118	10.4174	10.1844	9.9599	0.0925514	1.1299e-12	0.000260772	0.424252	2.85446e-12	0.0207924
CHR3_JGVV63_36_T01	VIT_03s0063g00380	JGVv63.36	Vv03s0063g00380	F6HQA8	ABA 8'-hydroxylase CYP707A1	2	JGVv63.36.t01; JGVv31.62.t01; JGVv1.715.t01	9.5486	9.32172	10.8922	11.2018	12.0141	11.6997	9.56649	11.468	6.84206	8.45789	0.000512077	2.68149e-12	0.000261672	0.0375481	6.28873e-12	0.0207924
CHR8_JGVV40_63_T01	VIT_08s0040g02730	JGVv40.63	Vv08s0040g02730	F6HQX6	Exocyst subunit EXO70 H4	0	JGVv40.63	10.2117	9.84879	8.14627	8.59828	11.2519	10.8113	10.8895	10.8143	8.17328	10.5333	0.0186811	1.72795e-08	0.000261752	0.21238	2.39173e-08	0.0207924
CHR1_JGVV11_539_T01	VIT_01s0011g01020	JGVV11.539	Vv01s0011g01020	F6HEY4	RPM1 (resistance to p. syringae pv maculicola 1)	4	JGVv11.539.t01; JGVv11.540.t01; GSVIVT00018016001.t01; JGVv11.543.t01; GSVIVT00012166001.t01	4.81709	5.3139	4.58431	4.99083	6.27041	6.01219	7.94724	6.96552	4.9393	5.3042	0.460997	3.20095e-13	0.000263689	0.782665	9.10901e-13	0.0208342
CHR9_JGVV2_350_T01	VIT_09s0002g03840	JGVv2.350	Vv09s0002g03840	F6HYB9	RPS5 (resistant to p. syringae 5)	2	JGVv2.350.t01; JGVv2.353.t01; JGVv2.348.t01	6.79138	7.96097	8.04868	8.1934	9.1191	9.07091	10.9376	10.6439	10.03	9.82233	0.952463	1.43596e-15	0.000262991	0.987	7.93727e-15	0.0208342
CHR18_JGVV1_215_T01	VIT_18s0001g03510	JGVv1.215	Vv18s0001g03510	Q2PHK4	Flavonol synthase	3	JGVv1.215.t01; JGVv1.215.t01; JGVv1.213.t01; JGVv1.214.t01	7.74383	7.85871	7.28377	7.91375	6.39024	6.56707	6.23151	8.24733	6.71916	7.23824	2.22766e-05	6.79199e-06	0.000266053	0.00486027	7.87288e-06	0.020965
CHR16_JGVV115_23_T01	VIT_16s0115g00340	JGVv115.23	Vv16s0115g00340	F6HCP2	UDP-glucose: anthocyanidin 5,3-O-glucosyltransferase	0	JGVv115.23	13.4883	13.2326	12.7767	12.4153	12.2762	12.2214	14.4961	14.5165	13.0669	13.5974	0.599479	3.16056e-16	0.000268373	0.855035	2.26411e-15	0.0210845
CHRUN_JGVV1665_1_T01	VIT_00s1665g00010	JGVv1665.1	Vv00s1665g00010	F6I7Q1	Bax inhibitor	0	JGVv1665.1	14.4649	14.3605	14.148	14.1545	13.7776	13.859	14.2545	14.9194	14.6596	14.6527	0.0102036	1.01584e-09	0.000268996	0.160202	1.59273e-09	0.0210845
CHR1_JGVV11_103_T01	VIT_01s0011g05610	JGVV11.103	Vv01s0011g05610	D7T8M1	Caleosin	0	JGVV11.103	10.1143	10.0777	9.46955	9.31074	8.10295	8.17561	10.3661	11.0541	9.83637	10.5801	0.000609719	1.21966e-15	0.000273312	0.0401589	6.9163e-15	0.0211978
CHR11_JGVV78_32_T01	VIT_11s0078g00440	JGVv78.32	Vv11s0078g00440	D7UD56	U4/U6.U5 tri-snRNP-associated protein 1 SART-1	0	JGVv78.32	13.4441	13.3851	13.1415	13.2537	13.5107	13.2386	13.1424	12.8174	13.3738	13.4879	0.0122521	3.65386e-08	0.00027233	0.17618	4.92301e-08	0.0211978
CHR18_JGVV41_183_T01	VIT_18s0041g00280	JGVv41.183	Vv18s0041g00280	F6I416	T-complex protein 11	0	JGVv41.183	13.3111	13.0278	13.2288	13.082	13.1612	13.3229	13.2056	14.4534	13.9744	14.0178	0.0372165	3.5045e-06	0.000271229	0.289288	4.12565e-06	0.0211978
CHR7_JGVV5_416_T01	VIT_07s0005g04460	JGVv5.416	Vv07s0005g04460	F6HZR7	ABC transporter C member 1	2	JGVv5.436.t01; JGVv5.416.t01; JGVv5.437.t01;JGVv5.437.t01	10.0885	9.98779	9.94344	9.8817	10.0009	9.19881	9.24187	8.77263	8.65677	9.01185	0.0061837	2.19711e-10	0.000272843	0.125405	3.75656e-10	0.0211978
CHR8_JGVV32_35_T01	VIT_08s0032g00420	JGVv32.35	Vv08s0032g00420	F6I3M9	Exostosin	0	JGVv32.35	11.1363	11.0778	10.778	10.9151	10.5557	10.3145	11.2273	10.958	11.5422	11.6741	0.0527671	3.66072e-15	0.000274658	0.338383	1.7748e-14	0.0212464
CHR1_JGVV11_410_T01	VIT_01s0011g02380	JGVV11.410	Vv01s0011g02380	D7T9E7	Unknown	1	JGVv11.410.t01; JGVv11.412.t01	4.48531	4.83121	4.76907	4.99012	4.80368	4.88195	7.87353	6.67676	4.87201	4.75129	0.202265	1.5104e-13	0.000277978	0.576924	4.65017e-13	0.0213987
CHR18_GSVIVT00034805001_T01	VIT_18s0075g00440	GSVIVT00034805001	Vv18s0075g00440	D7SRJ9	TIR-NBS-LRR disease resistance	0	GSVIVT00034805001	5.39495	5.66426	5.223	5.44907	5.87386	7.68923	9.50389	9.4332	9.92445	9.79253	0.00179455	4.80351e-17	0.000278798	0.0689515	4.80513e-16	0.0213987
CHR3_JGVV38_37_T01	VIT_03s0038g04390	JGVv38.37	Vv03s0038g04390	F6I0M9	Dehydrin 1	0	JGVv38.37	8.0002	7.8861	7.52079	7.51	8.60789	8.33665	8.00153	9.84204	7.55637	7.49843	0.060116	2.98085e-06	0.000278371	0.359746	3.52238e-06	0.0213987
CHR2_GSVIVT00022735001_T01	VIT_02s0033g00920	GSVIVT00022735001	Vv02s0033g00920	D7U3W7	No hit	1	GSVIVT00022735001.t01; GSVIVT00022735001.t01	4.93876	5.0724	5.36176	5.67384	5.87667	5.90561	7.24234	6.55948	6.18027	7.92162	0.0142777	1.75978e-09	0.000280666	0.190678	2.68422e-09	0.0214862
CHR5_JGVV62_24_T01	VIT_05s0062g00300	JGVv62.24	Vv05s0062g00300	F6I4D2	UDP-glucoronosyl/UDP-glucosyl transferase UGT75C1	3	JGVv62.24.t01; JGVv62.25.t01; JGVv62.22.t01; JGVv62.53.t01; JGVv62.52.t01; JGVv62.49.t01; JGVv62.29.t01	9.50734	10.0031	9.14052	9.42475	10.9919	11.1128	10.573	8.293	5.65109	7.38919	0.76549	7.19366e-10	0.000283059	0.923656	1.1478e-09	0.0215198
CHR7_GSVIVT00003699001_T01	VIT_07s0205g00170	GSVIVT00003699001	Vv07s0205g00170	D7SSH6	Basic helix-loop-helix (bHLH) family	2	GSVIVT00003699001.t01; JGVv927.1.t01; JGVv824.2.t01; JGVv205.1.t01; JGVv88.5.t01; JGVv205.3.t01; JGVv205.2.t01	4.79016	4.72981	4.82649	4.76252	5.37218	5.08143	8.25132	7.98371	6.38515	4.89255	0.000328015	8.80134e-16	0.000282061	0.0288384	5.2637e-15	0.0215198
CHR8_JGVV7_631_T01	VIT_08s0007g02350	JGVv7.631	Vv08s0007g02350	A5ALF3	Harpin-induced protein	0	JGVv7.631	15.0674	15.1024	14.8497	14.8136	14.4289	14.1272	14.7335	14.7825	13.7256	14.0506	0.677253	6.59593e-15	0.00028329	0.890052	2.9407e-14	0.0215198
CHRUN_JGVV409_4_T01	VIT_00s0409g00050	JGVv409.4	Vv00s0409g00050	F6H7Y9	Receptor-like serine-threonine protein kinase	2	JGVv409.4.t01; JGVv409.4.t01; JGVv409.5.t01; JGVv262.8.t01; JGVv1458.1.t01; JGVv2659.1.t01; JGVv748.1.t01; JGVv409.1.t01; JGVv2745.1.t01; JGVv437.5.t01; JGVv429.1.t01; JGVv2634.1.t01; JGVv262.5.t01	5.74472	5.93694	5.18235	5.62022	6.20417	6.17198	6.9228	5.78174	7.65229	7.87454	0.498615	1.36596e-11	0.000286465	0.804262	2.80911e-11	0.0217052
CHR16_JGVV148_8_T01	VIT_16s0148g00120	JGVv148.8	Vv16s0148g00120	F6HWF0	Receptor kinase homolog LRK10	4	JGVv148.8.t01; JGVv425.2.t01; JGVv50.9.t01; JGVv148.21.t01; JGVv148.6.t01; JGVv98.178.t01; JGVv307.5.t01; JGVv294.7.t01; JGVv148.1.t01; JGVv80.20.t01; JGVv98.177.t01; JGVv258.4.t01; JGVv1467.1.t01; JGVv307.4.t01; JGVv50.5.t01; JGVv148.20.t01; JGVv294.5.t01; PDVv148.35.t01; JGVv148.14.t01; JGVv148.17.t01; JGVv148.11.t01; JGVv13.94.t01; PDVv258.8.t01; JGVv307.2.t01; JGVv98.174.t01; JGVv50.2.t01; JG…	8.90893	9.6388	9.58739	9.14783	12.8615	12.7347	10.6797	9.83236	11.1053	10.7269	0.000562067	5.90712e-16	0.000288884	0.0388091	3.77172e-15	0.0217768
CHR5_JGVV77_17_T01	VIT_05s0077g00290	JGVv77.17	Vv05s0077g00290	D7SYG0	DNA replication protein	4	JGVv77.55.t01; JGVv77.17.t01; JGVv77.8.t01;JGVv77.17.t01; JGVv77.55.t01	9.22317	8.97143	9.71669	9.75804	8.91085	9.11484	9.82169	10.8913	10.7894	10.6872	0.0265851	9.39171e-12	0.000288632	0.248998	1.98374e-11	0.0217768
CHR18_JGVV1_612_T01	VIT_18s0001g09390	JGVv1.612	Vv18s0001g09390	E0CP50	Protein phosphatase 2C	1	JGVv1.612.t01; JGVv91.73.t01	12.1095	12.1618	11.7128	11.5773	12.5213	12.651	11.394	10.322	10.536	10.6299	0.0307583	1.22793e-12	0.000289713	0.268403	3.08261e-12	0.0217838
CHR14_JGVV6_178_T01	VIT_14s0006g02820	JGVv6.178	Vv14s0006g02820	F6HSR9	Mannose-6-phosphate isomerase	0	JGVv6.178	13.0322	13.195	13.2608	13.43	11.4958	11.3807	12.3632	13.6748	11.7306	11.9033	0.000504049	2.48656e-12	0.000290473	0.0373299	5.86989e-12	0.0217855
CHR12_JGVV59_73_T01	VIT_12s0059g00780	JGVv59.73	Vv12s0059g00780	D7TE89	No hit	0	JGVv59.73	5.59519	6.1413	6.79743	7.98702	6.06945	6.08265	5.97619	5.98216	6.00765	5.64986	0.00404234	3.0308e-09	0.000295204	0.102231	4.51002e-09	0.0220842
CHR19_GSVIVT00020385001_T01	VIT_19s0027g00900	GSVIVT00020385001	Vv19s0027g00900	D7SWV3	No hit	2	GSVIVT00020385001.t01; GSVIVT00017585001.t01	6.25969	6.0233	5.53239	5.1961	5.95899	5.8746	6.2824	8.73978	6.69771	6.58103	0.233487	1.99087e-05	0.000303658	0.610309	2.25584e-05	0.0226593
CHR2_JGVV12_211_T01	VIT_02s0012g00530	JGVv12.211	Vv02s0012g00530	D7TTH1	Ribose-phosphate pyrophosphokinase 1	0	JGVv12.211	10.2042	9.93048	10.098	10.3324	10.4258	10.5547	9.50042	10.7842	10.5049	10.6847	0.00111732	0.00444159	0.000304995	0.0549897	0.00462682	0.0227018
CHR7_JGVV197_5_T01	VIT_07s0197g00050	JGVv197.5	Vv07s0197g00050	E0CVU9	Tubulin gamma Misato	0	JGVv197.5	11.2761	11.248	11.0058	10.9639	10.8272	10.8095	9.72353	11.3328	11.1862	11.0845	0.0209199	0.000850595	0.000306101	0.224548	0.00090479	0.0227269
CHR3_JGVV91_57_T01	VIT_03s0091g00630	JGVv91.57	Vv03s0091g00630	D7SXS1	YGGT family protein	0	JGVv91.57	7.12539	7.14607	9.17583	9.2814	6.29717	6.21422	6.34902	6.7142	9.10135	10.3845	0.000680689	2.9995e-17	0.000307558	0.0419173	3.284e-16	0.0227778
CHR19_JGVV27_71_T01	VIT_19s0027g00840	JGVv27.71	Vv19s0027g00840	D7SWV7	NAC domain-containing protein 42	4	JGVv27.71.t01; GSVIVT00020388001.t01; JGVv27.69.t01; JGVv28.292.t01; GSVIVT00020387001.t01; GSVIVT00020380001.t01; JGVv27.67.t01	5.37221	5.11918	5.04746	5.33106	7.19199	7.5294	7.58062	9.29426	8.00564	7.22209	0.490244	4.52997e-12	0.000308963	0.799944	1.01486e-11	0.0228246
CHR12_JGVV59_244_T01	VIT_12s0059g02570	JGVv59.244	Vv12s0059g02570	F6HIL4	CRK10 (cysteine-rich RLK10)	0	JGVv59.244	4.53579	4.64466	4.87305	5.40176	4.81559	4.94312	4.93637	4.77858	6.57191	5.4742	0.131177	1.31621e-08	0.000314865	0.488705	1.84113e-08	0.0230875
CHR5_JGVV77_55_T01	VIT_05s0077g00800	JGVv77.55	Vv05s0077g00800	D7SYJ7	DNA replication protein	3	JGVv77.55.t01; JGVv77.17.t01; JGVv77.8.t01	10.2363	10.1932	10.7099	10.7911	9.90348	10.0877	10.9127	11.9995	11.6834	11.589	0.00420379	7.3734e-12	0.000314075	0.104299	1.58623e-11	0.0230875
CHR9_JGVV2_385_T01	VIT_09s0002g04230	JGVv2.385	Vv09s0002g04230	F6HYE0	Unknown	0	JGVv2.385	11.1625	10.9965	10.3466	10.3153	10.7546	10.5661	10.313	10.6513	12.2398	12.0914	0.242626	8.36926e-19	0.000314275	0.618522	1.95195e-17	0.0230875
CHR15_JGVV45_112_T01	VIT_15s0045g01590	JGVv45.112	Vv15s0045g01590	F6I1I6	Eceriferum 1 (CER1 protein) Sterol desaturase	2	JGVv45.112.t01; JGVv45.109.t01; JGVv45.103.t01; JGVv21.231.t01; JGVv21.232.t01; JGVv21.233.t01	9.52571	8.19452	8.60584	9.11926	8.39484	8.20619	8.55783	8.45967	8.95968	9.5242	0.451868	0.000543153	0.00031827	0.77754	0.000581886	0.0232338
CHR8_JGVV7_526_T01	VIT_08s0007g03450	JGVv7.526	Vv08s0007g03450	A4GG72	TFL1B protein [Vitis vinifera]	2	JGVv7.526.t01; JGVv80.90.t01	5.15961	5.17089	5.29668	5.30123	5.38656	5.28871	5.32378	5.14394	7.02425	5.77079	0.00258869	7.00339e-08	0.000318432	0.0842464	9.22402e-08	0.0232338
CHR13_JGVV67_180_T01	VIT_13s0067g01150	JGVv67.180	Vv13s0067g01150	F6HCB9	Unknown protein	0	JGVv67.180	11.8835	11.9476	11.4316	11.4202	9.58683	8.75766	11.332	11.2769	8.58387	9.90604	0.310273	6.14466e-13	0.000324644	0.676547	1.63965e-12	0.0236286
CHR12_JGVV34_197_T01	VIT_12s0034g00060	JGVv34.197	Vv12s0034g00060	F6H996	UDP-glucose glucosyltransferase	4	JGVv34.197.t01; JGVv34.196.t01; JGVv34.113.t01; JGVv55.14.t01; JGVv34.199.t01; JGVv55.12.t01; JGVv55.10.t01; JGVv34.192.t01; JGVv55.1.t01; JGVv34.200.t01; JGVv34.193.t01;JGVv34.199.t01; JGVv34.197.t01; JGVv55.18.t01; JGVv55.5.t01; JGVv55.4.t01; JGVv55.2.t01; JGVv55.22.t01; JGVv55.21.t01; JGVv55.20.t01; JGVv55.23.t01;JGVv55.18.t01; JGVv55.11.t01; JGVv55.6.t01; PDVv17.160.t01	10.7012	10.444	11.4747	10.6354	13.0673	13.2791	11.6644	11.0102	9.14965	10.7973	0.394062	3.41195e-10	0.000328131	0.740417	5.67314e-10	0.0236494
CHR17_JGVV0_868_T01	VIT_17s0000g00480	JGVv0.868	Vv17s0000g00480	D7SH57	Sialyltransferase	0	JGVv0.868	12.2448	12.2099	12.026	12.0914	11.3076	11.2649	11.2245	11.7827	11.6658	11.6256	0.0207334	6.60582e-12	0.000325774	0.223276	1.4343e-11	0.0236494
CHR3_JGVV63_73_T01	VIT_03s0063g00800	JGVv63.73	Vv03s0063g00800	F6HQD5	Carboxyesterase 12; CXE12	1	JGVv63.73.t01; JGVv63.74.t01	11.5832	11.6322	9.41008	9.42903	8.67247	8.84645	10.7142	11.081	7.38447	8.80218	0.00159792	1.70776e-15	0.000327754	0.0656725	9.20208e-15	0.0236494
CHRUN_JGVV404_10_T01	VIT_00s0404g00100	JGVv404.10	Vv00s0404g00100	F6H865	Syntaxin of plants 124	0	JGVv404.10	7.93061	8.07006	7.5415	7.91167	8.73077	7.96801	9.48648	10.9718	8.68005	9.07466	0.0153717	6.07528e-10	0.000327924	0.195031	9.78389e-10	0.0236494
CHR7_JGVV104_116_T01	VIT_07s0104g00590	JGVv104.116	Vv07s0104g00590	D7TPA4	Unknown protein	0	JGVv104.116	12.5834	12.6062	12.1811	11.9943	14.0352	14.0058	11.2053	12.0904	11.3327	11.297	0.0564863	2.33969e-16	0.000330876	0.348615	1.75924e-15	0.0237892
CHR13_JGVV156_35_T01	VIT_13s0156g00370	JGVv156.35	Vv13s0156g00370	D7TNV3	Myb family	2	JGVv156.35.t01; JGVv156.36.t01	5.64129	5.37556	5.17314	5.41948	5.6732	5.67434	9.64313	8.44273	4.95818	5.7442	0.110775	1.46264e-14	0.000332335	0.457281	5.92473e-14	0.0238289
CHR18_GSVIVT00034457001_T01	VIT_18s0072g01240	GSVIVT00034457001	Vv18s0072g01240	D7SR74	Desulfoglucosinolate sulfotransferase 16	2	GSVIVT00034457001.t01; JGVv72.5.t01; JGVv7.562.t01	4.0523	4.11078	4.19259	4.28994	4.50481	4.51769	6.64576	6.8721	4.53807	5.88631	4.42521e-05	3.59991e-13	0.000333041	0.00742982	1.01225e-12	0.0238289
CHR6_JGVV4_429_T01	VIT_06s0004g03830	JGVv4.429	Vv06s0004g03830	F6GTV6	Chitinase 1	2	JGVv4.429.t01; JGVv4.427.t01; GSVIVT00009853001.t01; PDVv4.411.t01; JGVv4.428.t01	4.51422	4.55629	5.20479	5.5836	4.77165	4.60958	6.22483	5.64281	7.29345	6.25426	0.0374849	9.58708e-12	0.00033602	0.29038	2.02298e-11	0.023984
CHR12_JGVV35_72_T01	VIT_12s0035g01470	JGVv35.72	Vv12s0035g01470	F6HK19	Disease resistance protein RPS2	4	JGVv35.72.t01; JGVv35.70.t01	8.19621	8.32908	8.47597	9.48208	8.86706	8.53375	12.3001	12.5309	10.6665	10.7099	0.0663867	3.55336e-18	0.000338669	0.375319	5.99325e-17	0.0241149
CHR5_JGVV20_429_T01	VIT_05s0020g04570	JGVv20.429	Vv05s0020g04570	A5B0K9	CBL-interacting protein kinase 7 (CIPK7)	0	JGVv20.429	9.05186	9.15776	8.86859	8.20714	9.16143	8.73656	11.0099	9.55487	10.9424	11.0228	0.000870833	6.15391e-12	0.000340112	0.0479597	1.34285e-11	0.0241594
CHR4_JGVV23_251_T01	VIT_04s0023g01160	JGVv23.251	Vv04s0023g01160	F6GWZ7	Pentatricopeptide (PPR) repeat-containing	0	JGVv23.251	10.7962	10.6453	10.4589	10.3187	10.9436	10.9138	10.4983	10.9204	10.4947	10.2377	0.457356	6.76312e-08	0.000344518	0.78062	8.91791e-08	0.0244137
CHR5_JGVV20_320_T01	VIT_05s0020g03410	JGVv20.320	Vv05s0020g03410	F6HDP9	Aspartate aminotransferase	4	JGVv20.320.t01; JGVv16.333.t01; JGVv8.355.t01	7.99961	6.30517	6.94706	7.13137	10.7781	11.0043	11.0601	10.6089	10.8507	10.8399	0.539061	2.01586e-15	0.000347269	0.82662	1.06297e-14	0.0244328
CHR7_JGVV141_51_T01	VIT_07s0141g00920	JGVv141.51	Vv07s0141g00920	F6GXN1	CYP94A1	3	JGVv141.51.t01; JGVv141.49.t01; JGVv40.238.t01	11.5858	11.5859	11.8099	11.6498	13.844	13.7069	13.7861	12.9399	8.86806	9.93845	0.745984	1.03508e-16	0.00034649	0.917463	8.89918e-16	0.0244328
CHR8_JGVV7_82_T01	VIT_08s0007g08170	JGVv7.82	Vv08s0007g08170	F6HL11	Unknown protein	0	JGVv7.82	11.8057	11.8978	10.6175	10.9402	11.0191	10.9245	9.10824	10.7528	10.9606	11.4194	0.000171788	5.72239e-09	0.00034563	0.019084	8.28296e-09	0.0244328
CHR19_JGVV14_315_T01	VIT_19s0014g03520	JGVv14.315	Vv19s0014g03520	F6H2E0	fiber protein	0	JGVv14.315	11.1385	11.2818	11.6755	11.7209	13.1643	12.9044	12.327	13.1793	11.3183	11.4324	0.0671183	1.02101e-13	0.000348757	0.377349	3.27873e-13	0.0244793
CHR16_JGVV50_164_T01	VIT_16s0050g00950	JGVv50.164	Vv16s0050g00950	F6H6D7	Scarecrow-like transcription factor 8 (SCL8)	0	JGVv50.164	13.3375	13.3244	12.0354	12.1599	13.9528	13.8449	13.8244	13.9381	10.9366	12.0177	0.00597133	3.80533e-15	0.000355379	0.123135	1.83348e-14	0.0248261
CHR4_JGVV8_142_T01	VIT_04s0008g01530	JGVv8.142	Vv04s0008g01530	F6H3Q4	Small molecular heat shock protein 17.5	1	JGVv8.142.t01; JGVv8.147.t01; JGVv8.145.t01; JGVv8.148.t01; JGVv8.139.t01; JGVv8.141.t01; JGVv8.146.t01; JGVv8.144.t01; JGVv8.140.t01	6.1224	6.03081	5.75305	5.93436	6.49955	7.19598	5.827	9.06206	5.95957	6.56097	0.000600663	0.00137108	0.000354562	0.0398867	0.00144832	0.0248261
CHR6_JGVV4_177_T01	VIT_06s0004g06630	JGVv4.177	Vv06s0004g06630	A5C2G7	DTA2 (downstream target of AGL15 2)	0	JGVv4.177	11.5482	11.6346	10.9314	11.0275	11.7541	11.2628	10.44	11.4221	10.9455	10.9418	0.133	1.24101e-05	0.000357166	0.491904	1.4193e-05	0.0248921
CHR11_JGVV149_31_T01	VIT_11s0149g00330	JGVv149.31	Vv11s0149g00330	F6HCL4	Chitinase	4	JGVv540.4.t01; JGVv206.1.t01; JGVv149.31.t01;JGVv149.31.t01; JGVv540.4.t01	6.02541	6.0473	6.27822	5.84047	6.52485	6.09584	6.78534	6.77169	6.61733	7.70889	0.858594	2.38207e-06	0.000365176	0.957522	2.83032e-06	0.0253905
CHR12_JGVV178_4_T01	VIT_12s0178g00040	JGVv178.4	Vv12s0178g00040	F6HJL9	Dentin sialophosphoprotein	0	JGVv178.4	13.4579	13.3945	13.5992	13.5738	14.3783	14.3993	12.3042	13.7617	12.6182	12.6404	0.0111608	1.07526e-08	0.00036738	0.168111	1.51579e-08	0.025459
CHR13_JGVV73_42_T01	VIT_13s0073g00150	JGVv73.42	Vv13s0073g00150	F6HBG0	Heat shock protein-related	0	JGVv73.42	10.8963	11.2763	11.7374	11.6311	8.2128	8.49051	11.079	10.5383	10.2704	9.13578	0.0468574	2.66148e-14	0.000367885	0.321614	1.00143e-13	0.025459
CHR4_JGVV8_634_T01	VIT_04s0008g06810	JGVv8.634	Vv04s0008g06810	F6H346	U2-associated protein SR140	0	JGVv8.634	11.6355	11.7525	11.4795	11.5174	11.8524	11.1459	11.8423	11.834	12.8389	12.9189	0.0843442	9.71321e-13	0.000380532	0.410355	2.49197e-12	0.0262564
CHR6_JGVV4_705_T01	VIT_06s0004g00790	JGVv4.705	Vv06s0004g00790	F6GUJ8	Amino acid permease	1	JGVv4.705.t01; JGVv4.704.t01	11.1368	11.3051	11.0529	11.1468	13.2831	13.2364	9.65328	10.1776	11.9242	11.2352	0.984776	6.1563e-17	0.000381185	0.995852	5.84073e-16	0.0262564
CHR5_GSVIVT00001643001_T01	VIT_05s0165g00250	GSVIVT00001643001	Vv05s0165g00250	D7TLK0	No hit	0	GSVIVT00001643001	4.60954	5.14434	5.30239	5.43444	5.63483	5.3292	5.16829	4.79819	7.11411	5.71796	0.0646591	3.21632e-07	0.000384188	0.370071	4.02671e-07	0.0264018
CHR18_JGVV41_35_T01	VIT_18s0041g02020	JGVv41.35	Vv18s0041g02020	F6I452	12-oxophytodienoate reductase 2	3	JGVv41.35.t01; JGVv41.30.t01; JGVv41.32.t01; JGVv41.17.t01	5.14585	5.04134	4.93863	4.759	8.25943	8.20752	8.02107	6.57529	8.70358	9.70556	0.530107	8.45872e-15	0.000390202	0.822637	3.66503e-14	0.0267528
CHR6_JGVV4_308_T01	VIT_06s0004g05170	JGVv4.308	Vv06s0004g05170	F6GUY7	Lectin protein kinase	0	JGVv4.308	10.7265	10.9474	9.20037	9.67764	7.84055	7.64242	6.91304	6.59911	8.38686	6.98243	0.0409566	2.921e-15	0.000392017	0.302642	1.46001e-14	0.026815
CHR13_JGVV64_78_T01	VIT_13s0064g01020	JGVv64.78	Vv13s0064g01020	D7T2Z7	Unknown protein	0	JGVv64.78	9.69223	9.50483	10.8633	10.6877	8.59093	8.4231	9.84842	10.6853	11.8125	11.8834	0.278097	3.24216e-17	0.000394651	0.65014	3.50167e-16	0.0269329
CHR6_JGVV4_156_T01	VIT_06s0004g06840	JGVv4.156	Vv06s0004g06840	F6GUQ2	Protein phosphatase 2C	0	JGVv4.156	10.6225	10.4286	11.6865	11.5678	12.6509	12.6611	11.6048	12.4564	12.2697	12.5457	0.0227055	4.96904e-14	0.000398727	0.232807	1.73605e-13	0.0271484
CHR1_JGVV10_43_T01	VIT_01s0010g00670	JGVV10.43	Vv01s0010g00670	D7TA88	Esterase/lipase/thioesterase	2	JGVv10.43.t01; GSVIVT00014851001.t01; JGVv219.29.t01; JGVv83.71.t01	6.11265	6.59587	10.3879	10.1754	5.74386	5.88082	8.31612	7.95026	7.81158	6.53968	0.0831332	1.83178e-16	0.00039991	0.408192	1.43351e-15	0.0271663
CHR19_JGVV14_46_T01	VIT_19s0014g00500	JGVv14.46	Vv19s0014g00500	F6H2L4	Receptor kinase 2	4	JGVv14.46.t01; JGVv14.48.t01; JGVv14.43.t01; JGVv14.47.t01; JGVv14.44.t01; JGVv14.49.t01	10.7851	10.8025	10.8458	10.8284	13.429	13.4733	13.2392	12.8445	11.2377	10.4439	0.000703048	3.05403e-19	0.000402143	0.0425718	8.77032e-18	0.0272553
CHR7_JGVV151_66_T01	VIT_07s0151g00070	JGVv151.66	Vv07s0151g00070	A5AW30	Ankyrin	0	JGVv151.66	5.06062	6.27021	8.04061	8.25789	4.76563	4.65683	5.08973	4.80744	5.91901	4.84328	0.69505	4.79947e-13	0.0004043	0.89782	1.30943e-12	0.0273388
CHR10_JGVV71_7_T01	VIT_10s0071g01130	JGVv71.7	Vv10s0071g01130	F6HVX9	Alpha-galactosidase	0	JGVv71.7	4.7834	4.86958	4.69862	5.14498	4.6097	4.79814	6.88334	8.33106	6.01138	4.95646	0.0473315	2.09775e-11	0.000410231	0.323013	4.16925e-11	0.0276765
CHR19_JGVV85_20_T01	VIT_19s0085g01040	JGVv85.20	Vv19s0085g01040	F6H9S4	Cationic peroxidase	0	JGVv85.20	7.10335	7.2787	8.40085	8.55239	6.38441	6.18455	7.02529	9.00869	6.63884	6.94057	0.000829985	1.06166e-09	0.000415313	0.0463631	1.66077e-09	0.0278288
CHR8_JGVV40_68_T01	VIT_08s0040g02660	JGVv40.68	Vv08s0040g02660	A5BCY7	RARE-cold-inducible 2A	0	JGVv40.68	8.21449	8.49524	5.7483	6.65559	8.27381	8.25331	7.16465	9.96588	4.70255	5.6035	8.92546e-06	2.70281e-09	0.000414214	0.00280957	4.03946e-09	0.0278288
CHRUN_JGVV958_2_T01	VIT_00s0958g00020	JGVv958.2	Vv00s0958g00020	D7UEC7	FK506-binding protein 4/5 ROF1 (rotamase FKBP 1)	4	JGVv958.2.t01; JGVv769.1.t01	14.4238	14.245	14.4541	14.3449	13.8032	14.1023	13.6343	14.6665	13.8937	13.8656	0.0165446	0.000729649	0.000414462	0.201772	0.00077779	0.0278288
CHR15_GSVIVT00019257001_T01	VIT_15s0024g01300	GSVIVT00019257001	Vv15s0024g01300	D7UB53	No hit	4	GSVIVT00019257001.t01; JGVv24.54.t01	8.39796	7.7481	7.95751	7.76477	9.26518	8.97971	8.49604	11.2232	10.3845	10.8573	0.0372959	6.68392e-08	0.000416325	0.289492	8.8178e-08	0.0278335
CHR3_JGVV88_8_T01	VIT_03s0088g01200	JGVv88.8	Vv03s0088g01200	F6HBN1	Unknown protein	2	JGVv88.8.t01; JGVv88.7.t01	11.9457	11.937	12.1715	12.2587	10.8173	10.9104	10.4664	11.6893	12.9553	12.9593	0.00291155	1.28619e-12	0.000418519	0.0879716	3.21574e-12	0.027917
CHR10_JGVV42_17_T01	VIT_10s0042g00180	JGVV42.17	Vv10s0042g00180	F6HIN6	Unknown protein	0	JGVV42.17	9.9137	9.9257	9.56822	9.77998	10.3816	9.89139	9.53835	9.30248	11.2562	11.5508	0.4351	1.62322e-15	0.000420806	0.767266	8.80113e-15	0.0279434
CHR16_JGVV98_158_T01	VIT_16s0098g00320	JGVv98.158	Vv16s0098g00320	E0CVI1	Splicing factor 3A subunit 3	0	JGVv98.158	13.1933	13.0381	13.0505	13.0401	13.1185	13.1048	13.1193	13.4831	13.1027	13.005	0.587469	0.000324518	0.00042062	0.848885	0.000350404	0.0279434
CHR13_RANDOM_JGVV143_49_T01	VIT_13s0019g01850	JGVv143.49	Vv13s0019g01850	D7SQ25	Transposon protein, putative, CACTA	0	JGVv143.49	10.397	10.2644	11.0436	11.11	9.40722	9.50401	9.65028	10.5265	11.1119	10.8566	0.0833681	6.50371e-12	0.000423839	0.408497	1.41416e-11	0.0280444
CHR19_GSVIVT00014508001_T01	VIT_19s0014g04350	GSVIVT00014508001	Vv19s0014g04350	E0CSY5	No hit	3	GSVIVT00014508001.t01; JGVv125.1.t01; JGVv73.12.t01	14.8557	14.8759	15.0881	14.9921	13.6894	14.3207	14.2243	14.1233	15.6906	15.5226	0.315043	4.22623e-14	0.000424224	0.680264	1.50482e-13	0.0280444
CHR6_JGVV4_496_T01	VIT_06s0004g03120	JGVv4.496	Vv06s0004g03120	F6GTZ2	MLO-like protein 3	0	JGVv4.496	5.57864	5.25136	5.36506	6.56913	7.24474	6.54628	9.16295	7.87306	4.97316	4.98635	0.0489703	5.87988e-11	0.000425702	0.328507	1.08859e-10	0.0280792
CHR15_JGVV24_136_T01	VIT_15s0024g00070	JGVv24.136	Vv15s0024g00070	F6I5I7	Methylenetetrahydrofolate reductase 1 (AtMTHFR1)	0	JGVv24.136	14.0321	13.9848	14.5508	14.4705	12.226	12.5701	13.849	13.724	12.6379	12.7566	0.12433	1.19339e-20	0.000430515	0.478193	7.27108e-19	0.0282078
CHR19_JGVV14_262_T01	VIT_19s0014g02950	JGVv14.262	Vv19s0014g02950	F6H259	No hit	4	JGVv14.262.t01; JGVv14.270.t01	6.63501	5.99814	6.41674	5.90347	8.49129	8.39459	9.0396	8.92273	9.25857	10.3888	0.649398	2.66884e-15	0.000429316	0.878569	1.35273e-14	0.0282078
CHRUN_GSVIVT00006643001_T01	VIT_00s0392g00070	GSVIVT00006643001	Vv00s0392g00070	D7U6K3	No hit	3	GSVIVT00006643001.t01; JGVv361.6.t01; JGVv392.5.t01; JGVv392.2.t01	4.80595	5.19078	7.44292	6.369	6.53724	8.02687	4.87027	4.64239	5.64069	5.41334	0.681002	1.85452e-09	0.000430435	0.891835	2.82275e-09	0.0282078
CHR18_JGVV1_675_T01	VIT_18s0001g10080	JGVv1.675	Vv18s0001g10080	F6GZZ1	Unknown protein	0	JGVv1.675	11.643	11.4905	11.2532	11.5455	11.7762	11.8197	11.5947	13.0857	12.0221	12.0053	0.00535949	0.000102455	0.000443667	0.117342	0.00011267	0.0289412
CHR7_JGVV31_145_T01	VIT_07s0031g01640	JGVv31.145	Vv07s0031g01640	F6H4A9	ABC transporter F member 8	0	JGVv31.145	12.7143	12.6895	12.8342	12.6391	14.1911	14.3969	10.6295	11.2544	11.0437	11.2286	0.0032274	8.93642e-21	0.00044303	0.0926031	6.13468e-19	0.0289412
CHR16_JGVV98_153_T01	VIT_16s0098g00370	JGVv98.153	Vv16s0098g00370	E0CVH6	Salt tolerance protein 5	0	JGVv98.153	13.3398	13.258	13.4085	13.1982	12.5954	12.9022	12.7535	13.1209	13.8592	13.8116	0.121971	2.08933e-12	0.000455571	0.474867	4.99795e-12	0.0296522
CHR1_JGVV11_545_T01	VIT_01s0011g00950	JGVV11.545	Vv01s0011g00950	F6HEY9	RPM1 (resistance to p. syringae pv maculicola 1)	4	JGVv11.545.t01; JGVv11.544.t01; JGVv11.540.t01; JGVv20.358.t01; JGVv11.543.t01; JGVv11.537.t01; JGVv11.539.t01; GSVIVT00012166001.t01	5.38054	5.04649	5.29791	5.35021	6.87686	6.6094	10.8923	9.21798	6.07835	6.07542	0.000673298	6.16723e-17	0.000466389	0.0418862	5.84858e-16	0.0302897
CHR1_JGVV10_13_T01	VIT_01s0010g00240	JGVV10.13	Vv01s0010g00240	F6HGD6	CTP-synthetase	1	JGVv10.13.t01; JGVv85.4.t01	9.92028	9.73185	12.6602	13.0515	9.12096	10.5895	14.3196	14.6627	11.6465	11.7572	0.0116793	1.25762e-17	0.000469373	0.172498	1.63425e-16	0.0304166
CHRUN_JGVV299_10_T01	VIT_00s0299g00110	JGVv299.10	Vv00s0299g00110	F6HJQ1	Glycoprotein homolog, related	0	JGVv299.10	11.9461	11.9652	11.4392	11.3685	10.3585	10.4817	11.5707	11.4855	10.4133	9.62498	0.0113438	8.58948e-15	0.00047317	0.169812	3.71678e-14	0.0305955
CHR12_GSVIVT00030020001_T01	VIT_12s0057g00350	GSVIVT00030020001	Vv12s0057g00350	D7TD19	Exopolygalacturonase	4	GSVIVT00030020001.t01; JGVv27.48.t01; JGVv57.31.t01; JGVv28.259.t01; JGVv28.257.t01; JGVv28.256.t01; JGVv57.33.t01; JGVv57.32.t01; GSVIVT00030019001.t01	7.22513	7.81625	9.75989	8.33307	8.71851	8.15324	9.74012	8.58953	8.63902	8.34692	0.000330011	4.38493e-07	0.000474305	0.0288515	5.44088e-07	0.030602
CHR7_JGVV151_9_T01	VIT_07s0151g01010	JGVv151.9	Vv07s0151g01010	F6HI43	Pre-mRNA-splicing factor 18	0	JGVv151.9	12.8232	12.6707	12.569	12.5046	12.7308	12.9001	12.6685	13.0963	12.9709	12.8415	0.222608	4.51847e-05	0.000480323	0.600006	5.04004e-05	0.0309228
CHR15_JGVV21_9_T01	VIT_15s0021g02730	JGVv21.9	Vv15s0021g02730	F6GV55	SEC16 homolog B	0	JGVv21.9	12.1517	12.2569	11.7606	11.8953	11.6896	11.1372	12.23	12.0198	12.0182	12.1648	0.13536	6.05869e-09	0.000483621	0.495834	8.74703e-09	0.0310668
CHR5_JGVV29_1_T01	VIT_05s0029g01570	JGVv29.1	Vv05s0029g01570	F6GWH0	CTV.20	4	JGVv29.1.t01; JGVv2.789.t01; GSVIVT00019798001.t01; GSVIVT00022598001.t01; JGVv41.170.t01	8.03807	8.05341	7.91862	7.49022	9.54017	9.2946	8.09076	9.36161	7.80059	7.83849	0.266582	2.75575e-09	0.000484663	0.63837	4.11599e-09	0.0310668
CHRUN_JGVV373_3_T01	VIT_00s0373g00030	JGVv373.3	Vv00s0373g00030	D7TG03	HSL2 (HAESA-like 2)	1	JGVv373.3.t01; JGVv373.2.t01	11.5099	11.5289	11.1206	11.3307	9.96724	9.77886	11.4289	11.0563	5.77627	6.81874	0.0735784	6.31501e-19	0.000486929	0.390699	1.54734e-17	0.0310801
CHRUN_JGVV467_3_T01	VIT_00s0467g00030	JGVv467.3	Vv00s0467g00030	F6HRT9	R protein MLA10	2	JGVv467.3.t01; PDVv143.50.t01; JGVv158.40.t01; JGVv467.1.t01; JGVv158.41.t01	10.3255	10.5212	10.4443	10.4596	11.022	11.007	10.7004	9.63646	11.1426	10.5752	0.0021167	1.7146e-05	0.000486975	0.0755836	1.94781e-05	0.0310801
CHR4_JGVV23_230_T01	VIT_04s0023g01400	JGVv23.230	Vv04s0023g01400	F6GWY4	5-azacytidine resistance	1	JGVv23.230.t01; JGVv1.867.t01	11.8185	11.7875	11.6543	11.6432	12.7703	12.688	12.3088	11.9141	11.9011	11.9296	0.00169601	1.05785e-15	0.000495197	0.0669677	6.14738e-15	0.0315212
CHRUN_JGVV769_1_T01	VIT_00s0769g00010	JGVv769.1	Vv00s0769g00010	D7UEC7	Peptidyl-prolyl cis-trans isomerase, FKBP-type	1	JGVv958.2.t01; JGVv769.1.t01	13.9378	13.7356	14.0179	13.908	13.7921	14.1238	13.5277	14.6163	13.8728	13.881	0.0145347	0.473357	0.000496018	0.191827	0.474497	0.0315212
CHR19_JGVV27_7_T01	VIT_19s0027g01870	JGVv27.7	Vv19s0027g01870	D7SWM8	Amino acid permease	4	JGVv27.7.t01; JGVv27.6.t01	5.88117	8.22614	12.7648	12.6661	5.14656	5.22724	4.74792	4.81321	5.26708	5.74992	0.00354396	7.42388e-18	0.000499261	0.0969666	1.07484e-16	0.0316375
CHR7_JGVV104_80_T01	VIT_07s0104g00960	JGVv104.80	Vv07s0104g00960	A5C1C4	Histone H2AXb HTA3	0	JGVv104.80	12.0764	10.3206	13.5021	13.5829	7.74079	8.07941	12.0433	12.2267	14.2082	14.2312	0.37495	3.28765e-17	0.00049999	0.727944	3.54248e-16	0.0316375
CHR14_JGVV36_71_T01	VIT_14s0036g00630	JGVv36.71	Vv14s0036g00630	F6H614	RNA binding motif protein 42	2	JGVv36.71.t01; JGVv18.123.t01	11.2251	11.1155	10.8326	10.6526	11.8644	11.8826	11.2492	12.3998	11.8425	11.841	0.0659704	3.20208e-08	0.000502409	0.373739	4.33566e-08	0.031655
CHR2_JGVV25_33_T01	VIT_02s0025g00350	JGVv25.33	Vv02s0025g00350	D7TV62	Heavy-metal-associated domain-containing protein	0	JGVv25.33	8.47631	7.41822	6.96152	6.7597	11.4706	11.1193	11.4928	12.8811	9.19654	9.36204	0.953558	5.92668e-16	0.000502198	0.987151	3.78258e-15	0.031655
CHR16_JGVV98_16_T01	VIT_16s0098g01790	JGVv98.16	Vv16s0098g01790	F6H785	Calmodulin-binding region IQD21	0	JGVv98.16	11.8584	11.8921	13.601	13.377	11.461	11.4073	11.3358	12.6013	8.50348	9.38907	0.00226954	9.31786e-16	0.000507332	0.0781999	5.52454e-15	0.0318972
CHR10_GSVIVT00026230001_T01	VIT_10s0042g00980	GSVIVT00026230001	Vv10s0042g00980	D7TEX6	Protein kinase	4	GSVIVT00026230001.t01; JGVv112.8.t01; JGVv8.272.t01; JGVv89.4.t01	9.38949	9.42686	8.22019	8.2604	9.34482	8.7099	6.44672	6.40633	5.21872	6.56051	0.746463	1.85669e-14	0.000511358	0.917554	7.30465e-14	0.0320141
CHR8_GSVIVT00025661001_T01	VIT_08s0040g02040	GSVIVT00025661001	Vv08s0040g02040	D7TQJ6	fasciclin arabinogalactan-protein (FLA11)	2	GSVIVT00025661001.t01; JGVv40.125.t01; JGVv40.124.t01; JGVv40.128.t01; JGVv40.129.t01; JGVv40.126.t01	5.68613	5.99475	11.1614	8.23488	5.46558	5.68724	5.46876	5.54087	7.04092	7.20492	0.016819	7.53357e-11	0.000510925	0.202831	1.37231e-10	0.0320141
CHR10_JGVV71_75_T01	VIT_10s0071g00310	JGVv71.75	Vv10s0071g00310	F6HW18	F-box/LRR-repeat protein 2	0	JGVv71.75	12.3158	12.2751	12.1676	12.217	11.871	12.0418	12.3637	12.8934	12.4318	12.2738	0.0151351	6.45395e-08	0.000513504	0.193864	8.52278e-08	0.0320804
CHR1_JGVV11_333_T01	VIT_01s0011g03270	JGVV11.333	Vv01s0011g03270	F6HFP6	CXE carboxylesterase	0	JGVV11.333	4.70413	6.18287	10.1686	9.76687	10.1856	11.09	11.8374	12.1502	5.30851	4.79561	1.67299e-05	5.24907e-18	0.000516318	0.00403799	8.17659e-17	0.0321882
CHR18_JGVV1_1179_T01	VIT_18s0001g15510	JGVv1.1179	Vv18s0001g15510	F6H0A1	Unknown	4	PDVv1.1177.t01; JGVv1.1179.t01;JGVv1.1179.t01; PDVv1.1177.t01	11.1077	11.2066	12.3465	12.1188	7.88528	8.5237	11.0043	11.3794	7.54496	6.64522	0.00134406	3.48659e-18	0.000521634	0.0602683	5.91998e-17	0.0324511
CHR5_JGVV62_31_T01	VIT_05s0062g00400	JGVv62.31	Vv05s0062g00400	F6I4D8	Indole-3-acetate beta-glucosyltransferase 1	2	JGVv62.31.t01; JGVv62.47.t01; JGVv62.48.t01; JGVv62.37.t01; JGVv62.42.t01; JGVv62.36.t01; JGVv62.43.t01; JGVv62.52.t01	5.49262	6.9605	7.89019	6.85489	5.5339	5.80487	7.34287	6.89081	5.46743	5.41019	0.660797	2.70932e-08	0.00052952	0.883212	3.69351e-08	0.0328036
CHR9_JGVV2_52_T01	VIT_09s0002g00690	JGVv2.52	Vv09s0002g00690	F6HXQ0	DnaJ homolog, subfamily B, member 6	0	JGVv2.52	13.7635	13.6299	12.9552	12.9648	14.149	14.2206	11.8894	13.6163	12.8186	12.7662	0.0167027	4.24088e-07	0.00052916	0.202696	5.26856e-07	0.0328036
CHR15_PDVV21_105_T01	VIT_15s0021g01780	PDVv21.105	Vv15s0021g01780	F6GV98	No hit	0	PDVv21.105	4.57608	4.5083	4.63174	4.38308	5.09251	5.21012	4.94793	5.06368	5.63719	6.92731	0.0212202	5.49471e-10	0.00053346	0.226293	8.8974e-10	0.0329438
CHR4_JGVV8_442_T01	VIT_04s0008g04750	JGVv8.442	Vv04s0008g04750	F6H3T0	Monooxygenase	0	JGVv8.442	10.698	10.7898	10.6582	10.6523	12.3883	12.309	10.0185	10.2229	10.5613	11.1389	0.000938982	4.80721e-18	0.000534013	0.0505408	7.63726e-17	0.0329438
CHR14_JGVV81_31_T01	VIT_14s0081g00480	JGVv81.31	Vv14s0081g00480	D7TXI7	WDL1 (WVD2-like 1)	0	JGVv81.31	14.0285	14.0108	13.5235	13.4572	12.4722	12.6648	12.8206	13.1125	13.8552	13.8178	0.00967047	2.68633e-19	0.000541266	0.157028	7.92618e-18	0.0332974
CHR15_JGVV21_7_T01	VIT_15s0021g02760	JGVv21.7	Vv15s0021g02760	F6GV54	Unknown	0	JGVv21.7	11.9652	11.9411	11.9752	12.165	12.1537	11.864	11.5334	11.9093	12.1083	12.1753	0.11494	2.14508e-05	0.000545226	0.465781	2.42649e-05	0.0332974
CHR16_JGVV50_33_T01	VIT_16s0050g02460	JGVv50.33	Vv16s0050g02460	E0CUK3	Beta-1,3-galactosyltransferase sqv-2	0	JGVv50.33	11.2603	11.111	11.0257	11.0361	10.1852	10.3518	9.48027	10.4156	9.85855	9.94147	0.00490905	4.96775e-11	0.000542096	0.113507	9.30568e-11	0.0332974
CHR18_JGVV166_5_T01	VIT_18s0166g00080	JGVv166.5	Vv18s0166g00080	D7TYB5	ABC transporter G member 22-like	0	JGVv166.5	6.30465	8.769	7.29461	7.22502	5.48066	5.45509	4.60031	4.73415	5.05272	5.59518	0.00326	6.32561e-10	0.000545309	0.0930706	1.01566e-09	0.0332974
CHRUN_JGVV2341_1_T01	VIT_00s2341g00010	JGVv2341.1	Vv00s2341g00010	F6HWZ5	Heat shock protein 81-4 (HSP81-4)	3	JGVv2341.1.t01; JGVv194.3.t01	14.2057	14.2035	14.3897	14.4267	14.1376	14.0703	13.5258	14.3384	14.5189	14.5937	0.0102133	1.42279e-05	0.000545379	0.160202	1.6228e-05	0.0332974
CHRUN_JGVV1356_2_T01	VIT_00s1356g00020	JGVv1356.2	Vv00s1356g00020	F6I7M6	Phosphosulfolactate synthase protein	4	JGVv960.2.t01; JGVv1356.2.t01; JGVv1274.1.t01	13.6097	13.5071	13.3461	13.3646	13.301	13.5203	13.3411	14.3596	13.4528	13.6132	0.00106811	0.0022419	0.000548388	0.0536838	0.0023544	0.0334121
CHR18_JGVV1_413_T01	VIT_18s0001g07250	JGVv1.413	Vv18s0001g07250	F6H114	Pentatricopeptide (PPR) repeat-containing protein	0	JGVv1.413	9.46174	9.36756	9.07857	9.44216	10.0565	9.98619	8.30909	9.75856	10.6401	10.6123	0.00547822	6.56768e-09	0.000551228	0.11821	9.44587e-09	0.0334954
CHR5_GSVIVT00017629001_T01	VIT_05s0020g00270	GSVIVT00017629001	Vv05s0020g00270	D7T641	No hit	4	GSVIVT00017629001.t01; GSVIVT00014131001.t01	6.14843	7.0354	7.85304	8.06458	7.50296	6.84418	5.32687	4.82643	5.15633	6.42537	0.0783787	2.04658e-10	0.000552022	0.400397	3.51465e-10	0.0334954
CHR17_JGVV0_501_T01	VIT_17s0000g04760	JGVv0.501	Vv17s0000g04760	F6GTF3	UDP-glycosyltransferase 89B2	0	JGVv0.501	6.41299	5.98105	6.25571	5.62849	7.04598	7.17638	6.95431	6.92915	6.47135	8.57556	0.387732	3.95622e-05	0.000553413	0.736514	4.42157e-05	0.0335109
CHR3_JGVV38_146_T01	VIT_03s0038g03240	JGVv38.146	Vv03s0038g03240	F6I0V7	Auxin-independent growth promoter	0	JGVv38.146	11.6735	11.4348	10.9529	11.0893	10.7506	10.4146	11.9756	11.1397	9.03802	9.66272	0.183049	2.83922e-12	0.000558216	0.557048	6.62239e-12	0.0337327
CHRUN_GSVIVT00003242001_T01	VIT_00s0183g00180	GSVIVT00003242001	Vv00s0183g00180	D7TYS5	No hit	0	GSVIVT00003242001	5.03508	5.86651	6.23682	6.39042	4.3059	4.19119	4.12672	4.26723	5.31762	4.67346	0.213377	2.9485e-12	0.000564584	0.589749	6.85347e-12	0.0340479
CHR5_JGVV20_191_T01	VIT_05s0020g02060	JGVv20.191	Vv05s0020g02060	F6HDI7	No hit	0	JGVv20.191	5.77381	5.5251	5.74077	6.1816	7.13304	6.30447	5.53272	6.40625	5.53796	5.72887	0.489058	5.86678e-06	0.000565828	0.799796	6.82156e-06	0.0340534
CHR16_JGVV50_177_T01	VIT_16s0050g00810	JGVv50.177	Vv16s0050g00810	F6H6K2	Ubiquitin-protein ligase	0	JGVv50.177	10.6788	10.6228	11.096	11.28	11.4057	11.0934	10.3024	11.0918	10.259	10.2331	0.0994902	2.21862e-08	0.000569923	0.436581	3.04464e-08	0.0340915
CHR19_JGVV93_38_T01	VIT_19s0093g00550	JGVv93.38	Vv19s0093g00550	Q5SGD1	9-cis-epoxycarotenoid dioxygenase 1	1	JGVv93.38.t01; JGVv3.335.t01	10.7576	10.7169	12.4946	11.7344	14.3504	14.4422	14.8886	15.0361	8.44099	9.87542	0.609976	6.76624e-17	0.0005697	0.86037	6.30136e-16	0.0340915
CHR4_JGVV23_48_T01	VIT_04s0023g03430	JGVv23.48	Vv04s0023g03430	A5B1V8	Basic helix-loop-helix (bHLH) family	1	JGVv23.48.t01; JGVv38.285.t01	11.5638	11.6297	11.3977	11.5332	11.6908	11.8878	11.0912	11.3059	11.2682	10.9395	0.117337	3.83002e-10	0.000569438	0.469389	6.32239e-10	0.0340915
CHR8_JGVV7_282_T01	VIT_08s0007g06010	JGVv7.282	Vv08s0007g06010	F6HLM2	Beta 1-3 glucanase [Vitis vinifera]	4	JGVv7.282.t01; JGVv7.284.t01; JGVv7.277.t01; JGVv7.276.t01; JGVv7.279.t01	5.07698	6.0308	6.19838	6.92983	9.16101	9.17937	6.992	7.15334	6.28405	5.85013	0.00380422	1.26568e-15	0.000572481	0.0992187	7.12668e-15	0.0341754
CHR19_JGVV14_75_T01	VIT_19s0014g00910	JGVv14.75	Vv19s0014g00910	F6H1V9	No hit	0	JGVv14.75	5.05282	5.23621	5.45986	5.80321	6.67803	5.55174	6.21309	5.37167	4.69296	4.85145	0.0500269	1.78505e-06	0.000584905	0.331828	2.13737e-06	0.0348467
CHR8_JGVV7_844_T01	VIT_08s0007g00060	JGVv7.844	Vv08s0007g00060	F6HLE2	5-oxoprolinase	0	JGVv7.844	11.5239	11.4519	11.3317	11.4189	11.885	11.6537	12.1542	11.6698	12.0323	12.1593	0.0105473	1.20894e-09	0.000586546	0.163694	1.88042e-09	0.0348741
CHR10_JGVV42_68_T01	VIT_10s0042g00910	JGVV42.68	Vv10s0042g00910	F6HIS1	Stilbene synthase [Vitis pseudoreticulata]	4	JGVv42.68.t01; JGVv42.70.t01; JGVv42.69.t01; JGVv42.65.t01; JGVv42.61.t01; JGVv42.64.t01; JGVv100.44.t01; JGVv100.41.t01; JGVv100.40.t01; JGVv100.38.t01; JGVv100.30.t01; JGVv100.52.t01; JGVv100.50.t01; JGVv100.49.t01; JGVv100.45.t01; JGVv100.39.t01; JGVv100.34.t01; JGVv100.32.t01; JGVv100.25.t01; JGVv100.21.t01; JGVv100.20.t01; JGVv100.12.t01; JGVv100.46.t01; JGVv100.43.t01; JGVv100.42.t01; JGVv1…	5.53993	6.92106	5.5263	5.89428	6.64573	7.28139	11.4908	10.396	11.8713	11.1755	0.0193786	2.96091e-15	0.000598503	0.215891	1.47571e-14	0.0353715
CHR11_JGVV65_93_T01	VIT_11s0065g01110	JGVv65.93	Vv11s0065g01110	D7T0S8	Unknown	2	JGVv65.93.t01; JGVv10.128.t01	6.2015	6.1939	6.3085	6.25086	6.5354	6.30894	5.88486	5.75617	6.10096	7.12047	0.129422	2.34564e-05	0.000596807	0.486195	2.64879e-05	0.0353715
CHR5_JGVV20_157_T01	VIT_05s0020g01720	JGVv20.157	Vv05s0020g01720	F6HDG8	Zinc finger (C3HC4-type ring finger)	0	JGVv20.157	8.78957	8.67561	8.26828	8.39535	9.77358	9.70821	8.20338	8.70488	8.27254	7.80374	0.849796	2.90872e-13	0.000598049	0.954192	8.35385e-13	0.0353715
CHR14_JGVV60_54_T01	VIT_14s0060g02090	JGVv60.54	Vv14s0060g02090	F6I4N0	Copper chaperone (CCH)	0	JGVv60.54	13.5475	13.5199	13.9416	13.9622	9.91516	9.66743	11.6653	11.9566	8.62587	9.95441	0.00827536	1.44979e-18	0.000602031	0.145644	3.00219e-17	0.035509
CHR1_JGVV150_4_T01	VIT_01s0150g00040	JGVV150.4	Vv01s0150g00040	D7TFH9	Unknown protein	0	JGVV150.4	10.5752	10.4155	10.2268	10.27	10.355	10.2649	8.48465	8.42093	10.7871	11.4717	0.158943	6.64442e-17	0.000607508	0.526942	6.2016e-16	0.0355585
CHR11_JGVV16_93_T01	VIT_11s0016g01140	JGVv16.93	Vv11s0016g01140	A5BGQ4	Unknown	0	JGVv16.93	7.85821	8.43394	5.69313	5.6322	6.90671	7.07788	6.87813	8.56523	5.87545	5.33423	0.00337234	1.98922e-10	0.000608151	0.0950312	3.42289e-10	0.0355585
CHR17_JGVV0_727_T01	VIT_17s0000g02220	JGVv0.727	Vv17s0000g02220	F6GSN4	No hit	0	JGVv0.727	10.5216	10.5146	10.186	10.2368	9.39562	10.0441	9.42877	10.1485	11.658	11.6383	0.000196791	4.08425e-14	0.000608887	0.0204042	1.45972e-13	0.0355585
CHR8_JGVV56_145_T01	VIT_08s0056g01660	JGVv56.145	Vv08s0056g01660	F6HMP5	Histone-lysine N-methyltransferase SUVR3	0	JGVv56.145	9.58438	9.21685	8.66792	8.87307	8.92366	9.02708	8.45574	9.7089	11.5013	11.4863	0.0255633	1.52208e-13	0.000606607	0.244227	4.68076e-13	0.0355585
CHR9_JGVV2_595_T01	VIT_09s0002g06630	JGVv2.595	Vv09s0002g06630	F6HXC5	No hit	2	JGVv2.595.t01; JGVv2.596.t01	5.1193	5.30021	5.17822	5.61122	5.50082	5.25917	4.97348	4.88147	6.44774	5.57818	0.0629777	6.52292e-07	0.000608822	0.366987	8.00167e-07	0.0355585
CHR11_JGVV16_57_T01	VIT_11s0016g00770	JGVv16.57	Vv11s0016g00770	D7TCC4	Actin beta/gamma 1	0	JGVv16.57	8.84562	8.97382	9.70815	9.80474	11.5617	11.4982	9.88728	10.8264	9.31974	9.29639	0.00409915	1.13137e-15	0.000611584	0.102739	6.49419e-15	0.0356456
CHR12_JGVV34_113_T01	VIT_12s0034g01120	JGVv34.113	Vv12s0034g01120	F6H926	UDP-glycosyltransferase 71A13	4	JGVv34.113.t01; JGVv34.199.t01; JGVv34.197.t01; JGVv55.18.t01; JGVv34.196.t01; JGVv55.5.t01; JGVv55.12.t01	10.019	9.93692	10.9365	9.94649	11.9549	12.0717	8.24379	9.20373	6.66484	7.9814	0.0615451	1.88221e-13	0.000616428	0.363869	5.65008e-13	0.0357867
CHR6_JGVV4_371_T01	VIT_06s0004g04470	JGVv4.371	Vv06s0004g04470	F6GV26	Heat shock protein 70	3	JGVv4.371.t01; JGVv4.367.t01; JGVv19.350.t01; JGVv787.2.t01; JGVv254.2.t01; JGVv19.375.t01; JGVv7.837.t01; JGVv37.46.t01	12.2255	11.9157	11.458	11.2465	14.0029	14.2138	13.2815	15.1813	12.7288	12.8889	0.0172084	2.85044e-11	0.000615374	0.205209	5.53953e-11	0.0357867
CHR4_JGVV8_682_T01	VIT_04s0008g07400	JGVv8.682	Vv04s0008g07400	F6H3M3	NAD dependent epimerase/dehydratase	0	JGVv8.682	12.5448	12.5052	12.8145	12.6998	12.6181	12.8598	12.08	12.8264	13.2628	13.397	0.00210675	1.31832e-08	0.000620988	0.0755516	1.84383e-08	0.0359103
CHR8_JGVV7_95_T01	VIT_08s0007g08030	JGVv7.95	Vv08s0007g08030	F6HL50	No hit	2	JGVv7.95.t01; PDVv7.91.t01; JGVv7.99.t01; JGVv7.98.t01	9.56087	9.38275	11.9878	11.9889	5.81775	6.20157	10.6793	12.1101	12.2177	12.9454	0.000175563	7.09593e-18	0.000620471	0.0193779	1.03254e-16	0.0359103
CHR19_JGVV14_302_T01	VIT_19s0014g03390	JGVv14.302	Vv19s0014g03390	E0CSQ8	Unknown protein	0	JGVv14.302	8.24932	8.19747	9.61046	9.66502	10.2466	10.2464	7.56145	7.84993	9.04599	10.4617	0.00363393	9.50422e-13	0.000624874	0.0979236	2.44451e-12	0.0360645
CHR11_JGVV52_70_T01	VIT_11s0052g01120	JGVv52.70	Vv11s0052g01120	F6GXF3	Zinc finger protein 2	0	JGVv52.70	12.292	12.3463	7.86748	7.87593	6.02497	5.76676	7.08217	8.14493	5.52161	4.59424	0.934077	3.80682e-17	0.000629098	0.982721	3.97699e-16	0.0362375
CHRUN_JGVV1235_3_T01	VIT_00s1235g00030	JGVv1235.3	Vv00s1235g00030	F6HRY9	Unknown protein	4	JGVv1235.3.t01; JGVv560.1.t01; JGVv517.1.t01; JGVv560.2.t01; JGVv2386.1.t01	4.76287	4.6172	4.97718	5.09806	5.76685	5.97947	8.15652	10.2087	4.91368	5.25593	4.14624e-05	1.97192e-14	0.000630423	0.00716499	7.71383e-14	0.0362432
CHR9_JGVV2_605_T01	VIT_09s0002g06770	JGVv2.605	Vv09s0002g06770	D7U120	Unknown protein	0	JGVv2.605	11.4154	11.219	10.145	10.1396	10.5294	10.9151	9.62888	11.2267	8.0675	9.18516	0.000118837	6.06937e-11	0.000632155	0.0148171	1.12141e-10	0.0362722
CHR10_GSVIVT00021647001_T01	VIT_10s0003g04860	GSVIVT00021647001	Vv10s0003g04860	D7TKJ1	Receptor kinase TRKa	3	GSVIVT00021647001.t01; JGVv3.421.t01; JGVv658.1.t01; JGVv28.197.t01; GSVIVT00021648001.t01; GSVIVT00021636001.t01; PDVv3.402.t01	4.99159	6.09258	5.7109	5.72847	6.0572	5.71156	8.52034	8.06757	6.59534	6.21441	0.80603	8.84177e-13	0.000634928	0.938311	2.29021e-12	0.0363607
CHR15_JGVV46_174_T01	VIT_15s0046g01780	JGVv46.174	Vv15s0046g01780	D7UCH7	Ribosomal protein L5	0	JGVv46.174	11.8504	11.8109	12.0795	11.9768	13.1004	13.0075	10.4853	11.1675	11.6691	11.6537	0.150678	3.81506e-15	0.000639016	0.51543	1.83727e-14	0.0365241
CHR11_JGVV16_143_T01	VIT_11s0016g01720	JGVv16.143	Vv11s0016g01720	F6HGV4	Threonine synthase	0	JGVv16.143	10.7231	10.5761	9.96041	10.0804	12.3832	12.0827	12.0037	12.2856	9.89054	10.7076	0.0324178	4.02307e-15	0.000647776	0.273667	1.92365e-14	0.0369532
CHR5_JGVV102_98_T01	VIT_05s0102g01100	JGVv102.98	Vv05s0102g01100	F6HYW5	R protein PRF disease resistance protein	0	JGVv102.98	5.77194	5.93097	6.14951	6.24502	6.57963	6.28303	8.93942	7.50045	6.41422	6.49035	0.0113798	5.92331e-11	0.0006511	0.170007	1.09615e-10	0.0370713
CHR12_JGVV57_108_T01	VIT_12s0057g01250	JGVv57.108	Vv12s0057g01250	D7TD93	ribulose-1,5 bisphosphate carboxylase oxygenase large subunit N-methyltransferase	0	JGVv57.108	10.188	10.1565	10.6279	10.4763	12.0654	12.2128	8.52991	9.72411	10.3486	10.2338	0.0345857	2.67669e-14	0.000653211	0.280898	1.00631e-13	0.03712
CHR1_JGVV10_141_T01	VIT_01s0010g02000	JGVV10.141	Vv01s0010g02000	F6HG25	Peroxidase	3	JGVv10.141.t01; JGVv10.140.t01; JGVv10.139.t01; JGVv10.134.t01; JGVv10.143.t01; JGVv10.137.t01; JGVv10.138.t01; JGVv10.142.t01	4.94317	5.24023	5.35812	5.74726	5.64264	5.80826	NaN	9.1749	10.8091	8.75764	0.584116	5.55556e-12	0.000656589	0.847984	1.22321e-11	0.0372403
CHR18_JGVV1_529_T01	VIT_18s0001g08490	JGVv1.529	Vv18s0001g08490	F6H165	Early-responsive to dehydration	0	JGVv1.529	9.8957	9.8319	9.6167	9.86366	10.7009	10.5056	11.5598	12.7497	9.16639	9.5766	0.00191518	1.02569e-13	0.000660549	0.0717283	3.29232e-13	0.0373932
CHR16_JGVV50_173_T01	VIT_16s0050g00850	JGVv50.173	Vv16s0050g00850	F6H6J3	C2 domain-containing protein	1	JGVv50.173.t01; JGVv50.171.t01	14.0712	13.9808	14.2858	14.3083	14.8586	14.9382	14.5341	14.5014	12.6605	13.2788	0.0192569	9.50794e-16	0.000671787	0.215399	5.61191e-15	0.0379566
CHRUN_PDVV286_10_T01	VIT_00s0286g00120	PDVv286.10	Vv00s0286g00120	F6HRS9	S-locus protein kinase	0	PDVv286.10	5.03101	5.2624	4.84279	5.08803	5.11171	4.84614	4.57896	4.59202	6.13184	5.24561	0.116779	4.9167e-07	0.000674489	0.468607	6.07521e-07	0.0380366
CHR18_RANDOM_JGVV152_5_T01	VIT_18s0001g00590	JGVv152.5	Vv18s0001g00590	F6HWA0	CYP78A7	1	JGVv152.5.t01; JGVv31.140.t01	5.3882	5.342	5.71846	4.71611	5.90978	6.3489	8.57187	9.79198	5.7598	5.95001	0.249936	9.97971e-14	0.000676677	0.6251	3.21277e-13	0.0380873
CHR2_JGVV25_151_T01	VIT_02s0025g01620	JGVv25.151	Vv02s0025g01620	F6HU29	Lipase GDSL	0	JGVv25.151	6.74219	6.70864	6.95238	6.7506	7.18166	6.47421	7.77625	8.91736	6.50536	6.04677	0.733819	3.37725e-09	0.000678407	0.912741	5.00415e-09	0.038112
CHR7_JGVV151_5_T01	VIT_07s0151g01070	JGVv151.5	Vv07s0151g01070	F6HI41	Copalyl diphosphate synthase	2	JGVv151.5.t01; JGVv151.7.t01	8.66896	8.67473	5.82556	5.60325	8.50633	6.7108	5.5921	5.33197	5.27193	5.37299	0.0163322	2.04784e-13	0.000680543	0.200666	6.08605e-13	0.0381595
CHR8_JGVV40_87_T01	VIT_08s0040g02440	JGVv40.87	Vv08s0040g02440	F6HQZ0	PWWP domain-containing protein	0	JGVv40.87	9.71209	9.61476	9.40862	9.55687	11.072	10.7054	9.98287	10.6159	9.70003	10.3991	0.014566	1.4265e-09	0.000682743	0.191898	2.19977e-09	0.0382103
CHRUN_JGVV560_1_T01	VIT_00s0560g00010	JGVv560.1	Vv00s0560g00010	F6HDA4	Unknown	4	JGVv560.1.t01; JGVv517.1.t01; JGVv1235.3.t01; JGVv560.2.t01; JGVv2386.1.t01; GSVIVT00007245001.t01; JGVv869.1.t01	5.84804	5.61669	6.13325	5.92725	5.31944	5.51445	7.6985	9.57137	5.25613	5.40177	0.00198777	3.01367e-12	0.000687052	0.0729661	6.98956e-12	0.0383788
CHR19_JGVV90_108_T01	VIT_19s0090g01190	JGVv90.108	Vv19s0090g01190	F6HET3	Chaperone GrpE type 2	0	JGVv90.108	12.2613	12.0565	12.1706	12.1749	12.3542	12.212	11.5496	12.219	12.927	12.9667	0.216499	2.01928e-09	0.000692439	0.593579	3.06124e-09	0.0386067
CHR1_JGVV10_134_T01	VIT_01s0010g01920	JGVV10.134	Vv01s0010g01920	D7TAH4	Anionic peroxidase	4	JGVv10.134.t01; JGVv10.141.t01; JGVv10.140.t01; JGVv10.139.t01; JGVv10.138.t01; JGVv10.143.t01; JGVv10.137.t01; JGVv10.142.t01	5.70447	5.35358	4.95639	5.17395	5.67476	5.61107	9.99295	10.3791	9.01371	7.13111	0.00644615	5.69783e-14	0.000697312	0.127608	1.95757e-13	0.0387612
CHR5_JGVV102_68_T01	VIT_05s0102g00750	JGVv102.68	Vv05s0102g00750	D7U1S6	Zinc finger (B-box type)	0	JGVv102.68	12.5918	12.6928	13.5443	13.5079	14.3327	14.4152	8.83572	9.83476	12.7298	12.6735	0.00574788	1.93503e-20	0.000697832	0.120546	1.04726e-18	0.0387612
CHR4_JGVV23_160_T01	VIT_04s0023g02200	JGVv23.160	Vv04s0023g02200	D7SP98	S-adenosyl-L-methionine:salicylic acid carboxyl methyltransferase	0	JGVv23.160	13.2823	13.4646	7.07325	7.66299	5.81316	5.97651	9.21629	11.1235	13.6502	13.5521	1.41532e-05	9.94391e-20	0.000699855	0.0035443	3.66844e-18	0.0387853
CHR7_JGVV31_140_T01	VIT_07s0031g01570	JGVv31.140	Vv07s0031g01570	F6H4A6	CYP78A11	0	JGVv31.140	5.70109	7.2438	10.9133	10.6675	6.40119	5.66308	8.63566	8.97966	5.7705	5.76316	0.0477704	6.30954e-14	0.000701944	0.324374	2.14405e-13	0.0387853
CHRUN_JGVV204_21_T01	VIT_00s0204g00230	JGVv204.21	Vv00s0204g00230	F6I797	No hit	0	JGVv204.21	10.9882	10.5954	11.1121	11.0519	12.4841	12.552	9.96397	10.7029	12.1043	12.1082	0.320049	1.09339e-14	0.000702204	0.684974	4.56651e-14	0.0387853
CHR11_JGVV52_82_T01	VIT_11s0052g00960	JGVv52.82	Vv11s0052g00960		Syntaxin	0	JGVv52.82	11.5098	11.4707	12.1144	11.9515	10.9256	11.2374	11.7445	12.2481	11.9366	11.6495	0.258689	1.48002e-09	0.000706313	0.632585	2.27832e-09	0.0389276
CHR15_JGVV48_185_T01	VIT_15s0048g01050	JGVv48.185	Vv15s0048g01050	F6I365	Unknown	0	JGVv48.185	10.9737	11.0358	12.2617	12.4027	11.1279	10.8547	9.13732	10.4935	9.95638	10.7847	0.00398995	7.98094e-11	0.000707416	0.101378	1.44854e-10	0.0389276
CHR1_JGVV146_6_T01	VIT_01s0146g00070	JGVV146.6	Vv01s0146g00070	D7U5Y1	11-beta-hydroxysteroid dehydrogenase	0	JGVV146.6	13.2504	13.2651	13.1107	13.1418	10.5781	10.8291	11.0067	10.9269	7.74364	6.71029	0.0694228	7.66156e-21	0.000712799	0.382781	5.549e-19	0.0391509
CHR7_JGVV5_446_T01	VIT_07s0005g04780	JGVv5.446	Vv07s0005g04780	F6HZT5	No hit	0	JGVv5.446	7.04016	6.93374	7.02682	6.36924	5.45473	5.74033	5.30508	5.38137	4.95193	6.24482	0.369226	1.6738e-08	0.00071462	0.724783	2.31982e-08	0.0391781
CHR18_RANDOM_JGVV82_75_T01	VIT_18s0001g05280	JGVv82.75	Vv18s0001g05280	F6HN18	No hit	4	JGVv82.75.t01; JGVv82.57.t01; JGVv82.45.t01; JGVv82.72.t01; JGVv82.35.t01	4.71585	4.46021	4.61136	4.62897	4.39673	4.2975	9.85728	8.52212	4.72815	5.25271	0.287521	1.37592e-15	0.00071828	0.657351	7.64831e-15	0.0393059
CHR1_JGVV11_302_T01	VIT_01s0011g03580	JGVV11.302	Vv01s0011g03580	D7T944	Unknown protein	0	JGVV11.302	12.6038	12.6041	13.2163	13.1457	13.8655	13.7805	13.3774	13.9376	12.4693	12.7226	0.00742673	3.82938e-14	0.000722967	0.137379	1.37931e-13	0.0394892
CHR8_JGVV40_14_T01	VIT_08s0040g03260	JGVv40.14	Vv08s0040g03260	D7TQ96	Nuclear transcription factor Y subunit B-5	0	JGVv40.14	8.78261	8.8225	9.02761	9.10274	8.33614	8.22228	8.1581	9.06979	11.6162	11.725	0.00622751	6.33676e-18	0.000727874	0.125787	9.48588e-17	0.0396839
CHR13_JGVV84_49_T01	VIT_13s0084g00530	JGVv84.49	Vv13s0084g00530	D7TX69	Myb domain protein 12	2	JGVv84.49.t01; JGVv8.169.t01; JGVv8.170.t01	5.96473	5.86311	6.03797	5.83667	5.17246	5.1259	7.08689	8.44476	5.92938	5.59538	0.062212	3.12493e-11	0.000732999	0.366062	6.03619e-11	0.039838
CHR7_JGVV5_491_T01	VIT_07s0005g05400	JGVv5.491	Vv07s0005g05400	F6HZX3	Abscisic acid-insensitive protein 3 (ABI3)	0	JGVv5.491	6.14483	8.00838	5.25083	5.57347	5.52727	5.79368	5.10041	5.30351	6.27357	6.10034	0.00249927	1.24564e-07	0.000733397	0.0821507	1.60568e-07	0.039838
CHR16_JGVV98_25_T01	VIT_16s0098g01700	JGVv98.25	Vv16s0098g01700	E0CV61	Epoxide hydrolase	0	JGVv98.25	11.5951	11.4295	11.4406	11.3312	12.0082	11.759	11.9355	12.6825	10.385	10.7438	0.0937974	1.91118e-11	0.000735971	0.425969	3.82754e-11	0.0399045
CHR9_JGVV2_632_T01	VIT_09s0002g07060	JGVv2.632	Vv09s0002g07060	F6HXE4	Receptor protein kinase PERK1	0	JGVv2.632	12.511	12.4306	12.1176	11.841	11.3742	11.6667	12.2459	12.3998	11.0676	11.1739	0.297076	1.05289e-15	0.000739057	0.665352	6.12218e-15	0.0399984
CHR8_JGVV7_448_T01	VIT_08s0007g04240	JGVv7.448	Vv08s0007g04240	F6HKF4	Late embryogenesis abundant protein	0	JGVv7.448	6.50876	6.55973	7.43418	7.85972	6.39172	7.05388	10.2772	13.516	5.69492	6.75578	1.28775e-05	2.43539e-12	0.000742088	0.00337409	5.75827e-12	0.0400159
CHRUN_PDVV827_2_T01	VIT_00s0827g00050	PDVv827.2	Vv00s0827g00050	F6GZC3	PHD zinc finger protein	4	PDVv827.2.t01; PDVv196.11.t01; JGVv300.4.t01; JGVv200.5.t01; JGVv1.238.t01	7.33089	5.80563	6.34777	5.53602	9.37417	9.59777	8.62273	8.64042	7.99842	7.83276	0.0461399	6.27746e-13	0.000741444	0.319605	1.67282e-12	0.0400159
CHR5_GSVIVT00001621001_T01	VIT_05s0165g00050	GSVIVT00001621001	Vv05s0165g00050	D7TLJ0	No hit	3	GSVIVT00001621001.t01; JGVv165.17.t01; JGVv165.15.t01	4.51854	4.54196	5.11611	5.21842	9.44492	9.80343	6.70881	5.4891	5.23471	5.26557	0.155405	5.73378e-18	0.000744551	0.522047	8.78347e-17	0.0400756
CHR19_JGVV27_107_T01	VIT_19s0027g00230	JGVv27.107	Vv19s0027g00230	D7SX08	NAC domain-containing protein 1	0	JGVv27.107	7.12009	7.46254	6.89871	6.26146	8.29443	9.8258	11.9517	11.8975	10.3908	9.74226	0.574904	8.89001e-15	0.000747682	0.843837	3.82442e-14	0.0401709
CHR15_JGVV48_5_T01	VIT_15s0048g02950	JGVv48.5	Vv15s0048g02950	F6I2V6	Unknown	3	JGVv48.5.t01; JGVv48.7.t01; JGVv48.6.t01; JGVv48.4.t01; JGVv48.8.t01	6.04823	7.23438	7.1537	6.99494	8.55025	8.57555	8.34057	8.34244	6.30513	5.80978	0.0475285	1.0561e-11	0.000752055	0.323891	2.21332e-11	0.0401867
CHR2_JGVV25_15_T01	VIT_02s0025g00170	JGVv25.15	Vv02s0025g00170	F6HUM3	No hit	0	JGVv25.15	12.7675	12.791	12.7453	12.7666	13.246	12.9081	13.2964	12.8859	12.3524	12.3191	0.000381369	4.23787e-11	0.000751467	0.0316558	8.02493e-11	0.0401867
CHR8_JGVV7_473_T01	VIT_08s0007g03990	JGVv7.473	Vv08s0007g03990	D7TJ10	Cellulose synthase CSLA09	0	JGVv7.473	13.1013	13.3035	13.9779	13.905	11.479	11.3466	9.23075	9.67632	6.28725	7.88964	0.00127081	1.62748e-19	0.000750781	0.0586758	5.3734e-18	0.0401867
CHRUN_JGVV1463_1_T01	VIT_00s1463g00010	JGVv1463.1	Vv00s1463g00010	F6H8E0	Protease Do-like 5	0	JGVv1463.1	9.63114	9.58471	9.3968	9.30421	11.0652	11.2737	8.69353	9.34759	9.56702	9.73001	0.00140423	1.68904e-16	0.000762257	0.0611777	1.34206e-15	0.0406583
CHR13_JGVV47_36_T01	VIT_13s0047g00800	JGVv47.36	Vv13s0047g00800	F6HJ01	No hit	0	JGVv47.36	7.62734	7.88206	6.94529	7.03929	8.85332	9.11111	6.34505	8.41103	6.34675	6.29812	0.000443759	2.32079e-09	0.000764668	0.0347849	3.49717e-09	0.0407134
CHR9_JGVV2_469_T01	VIT_09s0002g05230	JGVv2.469	Vv09s0002g05230	D7U0Q1	GPI mannosyltransferase 1 PEANUT 1	0	JGVv2.469	12.2023	12.2306	11.7471	11.981	11.2491	11.017	11.0288	10.7439	11.4288	11.4309	0.145752	9.80334e-16	0.000766514	0.50906	5.76151e-15	0.0407383
CHR4_JGVV8_626_T01	VIT_04s0008g06730	JGVv8.626	Vv04s0008g06730	D7SV51	Import inner membrane translocase subunit Tim17/Tim22/Tim23	0	JGVv8.626	10.1886	10.0449	10.2618	10.276	10.3403	10.114	10.5732	11.3524	12.1295	12.2721	0.120943	1.81278e-14	0.000771486	0.473773	7.14901e-14	0.0408038
CHR5_JGVV51_69_T01	VIT_05s0051g00910	JGVv51.69	Vv05s0051g00910	F6HS69	Unknown protein	0	JGVv51.69	12.497	12.5331	12.5004	12.5654	12.5679	12.1933	13.1347	13.217	11.7879	11.9486	0.858918	1.48919e-14	0.00077189	0.957522	6.01992e-14	0.0408038
CHR5_JGVV94_115_T01	VIT_05s0094g01260	JGVv94.115	Vv05s0094g01260	D7T2L2	Allyl alcohol dehydrogenase	2	JGVv94.115.t01; JGVv94.105.t01; JGVv94.112.t01; JGVv94.102.t01; JGVv94.103.t01; JGVv94.101.t01	11.5209	11.6847	11.5908	11.5877	10.7759	11.0072	8.43195	9.57133	10.725	10.5425	0.000167891	9.22677e-14	0.00077083	0.0187924	3.00144e-13	0.0408038
CHR2_JGVV12_68_T01	VIT_02s0012g02270	JGVv12.68	Vv02s0012g02270	F6HT40	Autophagy protein ATG5	0	JGVv12.68	10.3681	10.3084	9.97092	9.88147	10.2398	10.5243	10.2964	10.8059	10.5812	10.4856	0.0275952	1.48884e-07	0.000774821	0.254368	1.90695e-07	0.0408857
CHR15_JGVV46_90_T01	VIT_15s0046g02710	JGVv46.90	Vv15s0046g02710	D7UC95	SKP1 interacting partner 4 (SKIP4)	4	JGVv46.90.t01; JGVv46.87.t01	11.7779	11.7737	11.7558	11.8971	11.7181	11.636	11.6074	11.8768	11.929	11.7136	0.487815	0.0391387	0.000783747	0.798795	0.0399444	0.0412829
CHR10_JGVV42_40_T01	VIT_10s0042g00560	JGVV42.40	Vv10s0042g00560	F6HIQ3	Unknown protein	0	JGVV42.40	8.61045	8.8338	7.5313	8.1962	9.27003	8.16161	8.05682	8.13621	9.46055	9.06884	0.270049	7.55638e-07	0.000787593	0.642031	9.23759e-07	0.0414002
CHR2_JGVV25_198_T01	VIT_02s0025g02140	JGVv25.198	Vv02s0025g02140	F6HU55	Heat shock protein 70	1	JGVv25.198.t01; JGVv98.37.t01	14.367	14.364	14.5405	14.4064	14.2888	14.1171	14.1641	14.664	14.0362	14.0817	0.318057	4.22339e-05	0.000788776	0.683379	4.71501e-05	0.0414002
CHR3_JGVV180_28_T01	VIT_03s0180g00010	JGVv180.28	Vv03s0180g00010	F6I5Z3	Cysteine proteinase	0	JGVv180.28	14.5663	14.5468	14.3107	14.3601	14.6259	14.6047	14.8393	14.7058	13.4418	13.7171	0.255173	2.17471e-17	0.000793308	0.63015	2.54082e-16	0.0415643
CHR16_JGVV50_47_T01	VIT_16s0050g02310	JGVv50.47	Vv16s0050g02310	A5AM00	No hit	0	JGVv50.47	12.5904	12.5057	13.3804	13.358	10.1646	10.3755	11.9343	13.0335	15.2146	14.9753	0.0422681	6.28946e-18	0.000794919	0.307058	9.42941e-17	0.041575
CHR1_RANDOM_JGVV155_6_T01	VIT_01s0011g00480	JGVV155.6	Vv01s0011g00480	D7U194	Aspartate/glutamate/uridylate kinase	0	JGVV155.6	12.1215	12.1385	11.8338	11.848	11.8151	11.8102	11.374	12.1004	11.9105	11.9044	0.010832	0.000993165	0.000811358	0.16602	0.00105394	0.0419889
CHR11_JGVV65_81_T01	VIT_11s0065g00980	JGVv65.81	Vv11s0065g00980	F6H9N3	Replication factor A 1, rfa1	4	JGVv65.81.t01; JGVv0.263.t01; JGVv88.90.t01	10.1083	10.2621	10.6385	10.7245	9.9505	9.11692	10.8571	10.4428	10.6392	10.5477	0.00435007	2.61502e-09	0.000810654	0.106411	3.91596e-09	0.0419889
CHR12_JGVV57_42_T01	VIT_12s0057g00480	JGVv57.42	Vv12s0057g00480	F6HHL2	RNA-binding protein Musashi	1	JGVv57.42.t01; JGVv90.152.t01	13.7454	13.7695	13.6854	13.674	12.0459	11.9301	13.0516	12.5915	13.3942	13.4851	0.0159911	4.86506e-18	0.000807323	0.198879	7.70431e-17	0.0419889
CHR7_JGVV5_283_T01	VIT_07s0005g02970	JGVv5.283	Vv07s0005g02970	F6HZH4	Myosin-like protein XIC	0	JGVv5.283	9.84376	9.96782	9.10879	9.42219	8.7919	8.19958	8.26133	7.82906	8.81834	8.61435	0.0198346	3.34936e-13	0.000810217	0.2179	9.48477e-13	0.0419889
CHR7_JGVV5_65_T01	VIT_07s0005g00670	JGVv5.65	Vv07s0005g00670	F6HZ58	Unknown protein	0	JGVv5.65	12.317	12.3507	12.3752	12.4272	12.809	12.8525	12.3427	12.9107	13.1268	13.2182	0.000523559	4.2669e-11	0.000806424	0.037791	8.07492e-11	0.0419889
CHR8_JGVV40_202_T01	VIT_08s0040g01230	JGVv40.202	Vv08s0040g01230	F6HR60	Auxin transport protein (PIN3)	3	JGVv40.202.t01; JGVv40.203.t01; JGVv11.176.t01; JGVv0.711.t01	13.4158	13.6196	12.4766	12.5326	8.3143	8.79637	12.4875	11.4583	11.4826	11.6418	0.0121778	1.01696e-16	0.000807602	0.17571	8.7906e-16	0.0419889
CHRUN_JGVV333_2_T01	VIT_00s0333g00020	JGVv333.2	Vv00s0333g00020	D7U6E4	Unknown protein	0	JGVv333.2	12.593	12.5136	12.7994	12.7534	13.5883	13.5921	10.6027	11.0182	12.5075	12.3925	0.334015	1.03396e-20	0.000814359	0.695694	6.62767e-19	0.0420705
CHR11_JGVV16_488_T01	VIT_11s0016g05440	JGVv16.488	Vv11s0016g05440	F6HH96	Curculin (mannose-binding) lectin	2	JGVv16.488.t01; JGVv8.513.t01; JGVv2.611.t01	6.03044	6.67599	5.56956	5.71772	7.56037	7.39853	8.17001	7.03161	10.2222	10.1088	0.304164	8.34071e-16	0.000819682	0.671199	5.03715e-15	0.0422716
CHR11_JGVV16_43_T01	VIT_11s0016g00630	JGVv16.43	Vv11s0016g00630	F6HGM8	DEAD-box ATP-dependent RNA helicase 17	0	JGVv16.43	10.1653	10.1222	9.85261	9.91943	11.1915	11.0789	10.4089	9.8608	9.91704	10.1836	0.152363	3.43126e-12	0.000821452	0.517451	7.87036e-12	0.042289
CHR16_JGVV100_103_T01	VIT_16s0100g00240	JGVv100.103	Vv16s0100g00240	F6HP76	Mandelonitrile lyase-like protein	4	JGVv100.103.t01; JGVv100.104.t01;JGVv100.104.t01; JGVv100.103.t01	12.3265	12.3762	7.49374	8.60525	5.05205	5.09516	5.18554	5.1654	5.14277	5.45904	0.00103062	1.0988e-23	0.000823082	0.0528141	7.03485e-21	0.0422993
CHR11_JGVV52_65_T01	VIT_11s0052g01170	JGVv52.65	Vv11s0052g01170	D7SQ84	Xyloglucan endotransglycosylase 6	4	JGVv52.65.t01; JGVv52.51.t01; JGVv52.55.t01; JGVv52.60.t01; JGVv52.62.t01; JGVv52.64.t01; JGVv52.48.t01	6.22669	NaN	6.04711	5.35442	5.27068	4.97888	5.06264	5.40365	6.04956	7.60395	0.725763	1.1801e-05	0.000833891	0.909446	1.35084e-05	0.0427676
CHR12_JGVV34_200_T01	VIT_12s0034g00030	JGVv34.200	Vv12s0034g00030	F6H998	Anthocyanidin 3-O-glucosyltransferase	2	JGVv34.200.t01; JGVv55.4.t01; JGVv55.2.t01; JGVv55.11.t01; JGVv55.18.t01; JGVv55.12.t01; JGVv55.14.t01; JGVv34.197.t01; JGVv55.23.t01; JGVv55.22.t01; JGVv55.1.t01; JGVv55.10.t01; JGVv34.193.t01; JGVv55.6.t01; JGVv34.199.t01; JGVv34.196.t01; JGVv34.113.t01; JGVv34.192.t01; JGVv55.20.t01; JGVv55.21.t01	7.35203	7.36828	7.22301	7.08224	10.6411	10.0973	9.40639	8.87259	7.6899	8.73899	0.611984	2.22386e-13	0.00083509	0.86134	6.55098e-13	0.0427676
CHR17_JGVV0_645_T01	VIT_17s0000g03180	JGVv0.645	Vv17s0000g03180	D7SJ40	Octicosapeptide/Phox/Bem1p (PB1) domain-containing protein	0	JGVv0.645	5.84929	7.09287	7.58678	7.04614	6.12192	6.67416	9.51856	8.88449	8.09617	8.53511	0.248549	3.58054e-11	0.000838281	0.623885	6.8611e-11	0.0428568
CHR15_JGVV21_171_T01	VIT_15s0021g00900	JGVv21.171	Vv15s0021g00900	D7SM35	No hit	0	JGVv21.171	7.83702	8.44322	7.36876	8.10706	8.19466	7.80816	8.00824	7.80948	7.69184	8.01603	0.0148799	0.0580238	0.000840803	0.19283	0.0590002	0.0429114
CHR16_JGVV50_12_T01	VIT_16s0050g02670	JGVv50.12	Vv16s0050g02670	Q2PEM7	Spermine synthase	0	JGVv50.12	12.486	12.3793	12.4429	12.2843	12.7268	12.7691	12.0141	12.3628	12.4266	12.4333	0.434148	2.81676e-08	0.000842406	0.766647	3.83414e-08	0.0429191
CHR13_JGVV19_325_T01	VIT_13s0019g01870	JGVv19.325	Vv13s0019g01870	F6HNW2	No hit	0	JGVv19.325	7.82989	7.50328	7.42929	7.19493	5.44431	5.66432	5.80172	6.34371	6.0655	7.59625	0.0377055	9.15901e-09	0.000853536	0.290989	1.29945e-08	0.0433275
CHR18_JGVV1_138_T01	VIT_18s0001g02130	JGVv1.138	Vv18s0001g02130	E0CR32	Metal transporter Nramp6	4	JGVv1.138.t01; JGVv1.137.t01; JGVv1.139.t01	4.98195	5.07648	5.28125	4.67246	5.64086	5.55193	9.05049	11.3612	4.51669	4.3978	0.00099121	2.78728e-12	0.00085482	0.0522108	6.50794e-12	0.0433275
CHR2_JGVV12_153_T01	VIT_02s0012g01220	JGVv12.153	Vv02s0012g01220	D7TTX6	Unknown protein	0	JGVv12.153	14.0026	13.9837	13.8853	13.8883	14.5836	14.7525	12.3985	12.8124	13.2504	13.1719	0.00628764	2.06547e-19	0.000853785	0.126137	6.41794e-18	0.0433275
CHR7_JGVV191_8_T01	VIT_07s0191g00080	JGVv191.8	Vv07s0191g00080	F6HRN9	GCR2-like 1 ABA receptor	0	JGVv191.8	12.6714	12.8831	11.0666	11.4464	11.4164	11.4345	9.00911	10.6999	7.4891	8.14818	2.75474e-05	2.64901e-16	0.000860551	0.00555703	1.94916e-15	0.0435433
CHRUN_JGVV392_5_T01	VIT_00s0392g00060	JGVv392.5	Vv00s0392g00060	F6I240	(E,E)-alpha-farnesene synthase	4	JGVv392.5.t01; JGVv361.6.t01; JGVv392.2.t01	5.65341	6.61665	10.1664	9.21472	6.6143	7.96044	4.59505	4.5639	4.2807	4.84915	0.0306957	9.03952e-15	0.000867414	0.268281	3.88196e-14	0.0438155
CHRUN_JGVV264_5_T01	VIT_00s0264g00050	JGVv264.5	Vv00s0264g00050	F6HAH3	Unknown protein	0	JGVv264.5	13.3137	13.2433	12.6677	12.9157	10.7382	10.324	10.4394	11.6435	8.8861	8.81184	0.0459834	1.13168e-15	0.000876514	0.318976	6.49468e-15	0.0441996
CHR18_JGVV1_202_T01	VIT_18s0001g03270	JGVv1.202	Vv18s0001g03270	F6H0T2	Zinc finger (C3HC4-type ring finger)	0	JGVv1.202	9.62254	9.43237	10.5973	10.7466	10.1497	9.95677	10.9821	11.7613	9.25715	9.05996	0.321484	5.26396e-14	0.000883146	0.685911	1.82806e-13	0.0443826
CHR3_JGVV132_8_T01	VIT_03s0132g00080	JGVv132.8	Vv03s0132g00080	A5B0L9	ATHVA22A (Arabidopsis thaliana HVA22 homologue A)	0	JGVv132.8	6.89014	7.173	7.40663	8.4149	7.26797	7.70444	6.55542	8.9007	7.85082	7.91578	5.00552e-05	0.00346996	0.000882873	0.0082633	0.0036245	0.0443826
CHR6_JGVV4_601_T01	VIT_06s0004g01920	JGVv4.601	Vv06s0004g01920	F6GU54	Pentatricopeptide (PPR) repeat-containing protein	0	JGVv4.601	7.29638	7.51701	7.38845	7.53956	8.52479	8.41836	8.0872	9.79558	8.30834	8.31027	0.00374521	2.64495e-07	0.000886521	0.0986283	3.33127e-07	0.0444766
CHR16_JGVV50_88_T01	VIT_16s0050g01810	JGVv50.88	Vv16s0050g01810	E0CUQ7	F-box protein	0	JGVv50.88	10.4106	10.2273	9.63463	9.70463	9.42362	9.53898	10.526	11.7281	10.734	10.7193	0.016083	4.43616e-10	0.000888992	0.199017	7.26695e-10	0.0445249
CHR6_JGVV4_458_T01	VIT_06s0004g03500	JGVv4.458	Vv06s0004g03500	F6GTX1	No hit	0	JGVv4.458	11.0506	11.0138	9.99562	10.1973	8.25199	8.8547	8.96913	9.66979	12.2465	12.3065	1.40689e-05	2.48897e-20	0.000896603	0.0035443	1.27468e-18	0.0448301
CHR9_JGVV2_631_T01	VIT_09s0002g07030	JGVv2.631	Vv09s0002g07030	F6HXE2	TMM (too many mouths)	0	JGVv2.631	4.96333	5.08365	8.14414	9.01127	5.57835	5.98723	5.43271	5.54642	4.96446	4.91569	9.32343e-05	7.1396e-20	0.000903611	0.0126962	2.8395e-18	0.0451042
CHR12_JGVV55_21_T01	VIT_12s0055g00290	JGVv55.21	Vv12s0055g00290	F6H1Q9	Anthocyanidin 3-O-glucosyltransferase	4	JGVv55.21.t01; JGVv55.22.t01; JGVv55.21.t01; JGVv55.20.t01; JGVv55.23.t01; JGVv34.199.t01; JGVv34.197.t01; JGVv34.196.t01; JGVv55.12.t01; JGVv55.11.t01; JGVv55.10.t01; JGVv55.14.t01; JGVv55.4.t01; JGVv55.2.t01; JGVv34.113.t01; JGVv55.6.t01; JGVv34.192.t01; JGVv34.193.t01	7.84903	8.36551	6.92541	6.64907	8.42866	7.97385	9.8288	8.60297	9.95552	10.7103	0.121859	5.5792e-12	0.00090575	0.474867	1.22759e-11	0.0451322
CHR4_JGVV8_101_T01	VIT_04s0008g01120	JGVv8.101	Vv04s0008g01120	A5BXC8	Glutaredoxin	0	JGVv8.101	10.6884	10.9494	10.3415	10.6043	10.6179	10.7438	9.83626	10.432	5.9309	7.94108	6.42772e-05	3.71893e-14	0.000907226	0.00994446	1.34378e-13	0.0451322
CHR4_JGVV23_2_T01	VIT_04s0023g03910	JGVv23.2	Vv04s0023g03910	D7SNU8	Metal-binding protein	4	JGVv23.4.t01; JGVv23.2.t01; JGVv38.222.t01	7.69071	7.33641	7.03394	6.87378	6.79111	6.33491	6.0414	6.41888	6.78747	8.19192	0.19499	4.63457e-06	0.000913817	0.56981	5.41931e-06	0.0453837
CHR4_JGVV23_112_T01	VIT_04s0023g02730	JGVv23.112	Vv04s0023g02730	A5C488	Nodulin MtN21 family	0	JGVv23.112	7.229	8.15109	9.42504	9.6337	7.50569	7.15282	10.825	9.47074	7.46159	7.71069	0.246542	7.94201e-11	0.000916243	0.622304	1.44209e-10	0.0454278
CHR13_JGVV19_95_T01	VIT_13s0019g04310	JGVv19.95	Vv13s0019g04310	D7TM92	DCP2 (decapping 2)	0	JGVv19.95	11.9222	11.8681	11.3947	11.4335	11.6874	11.7045	11.6278	12.0491	11.5433	11.2042	0.652159	5.5786e-07	0.000918655	0.879727	6.87407e-07	0.0454711
CHR10_JGVV3_390_T01	VIT_10s0003g04390	JGVV3.390	Vv10s0003g04390	D7TKF5	ABC transporter C member 11	1	JGVv3.390.t01; JGVv3.395.t01; JGVv3.394.t01	12.524	12.5271	11.79	11.6899	12.7445	12.6046	12.9198	12.6503	11.3509	11.5726	0.0770282	1.38579e-17	0.00092902	0.398032	1.7735e-16	0.0454881
CHR14_JGVV108_105_T01	VIT_14s0108g01150	JGVv108.105	Vv14s0108g01150	D7SXF4	Pentatricopeptide repeat containing protein	0	JGVv108.105	9.91964	9.78602	9.71617	9.65368	10.1857	10.2166	9.04016	10.3871	10.1121	10.1217	0.029749	0.00433034	0.00092634	0.26437	0.00451221	0.0454881
CHR14_JGVV60_178_T01	VIT_14s0060g00790	JGVv60.178	Vv14s0060g00790	F6I4U8	Galactinol synthase	3	JGVv60.178.t01; JGVv60.181.t01; JGVv60.180.t01; JGVv60.176.t01	9.45614	9.13586	9.35059	10.0913	12.8209	13.2409	14.98	15.5404	8.68726	10.9472	2.44654e-05	7.67581e-16	0.000928852	0.00520111	4.69218e-15	0.0454881
CHR16_JGVV39_78_T01	VIT_16s0039g01370	JGVv39.78	Vv16s0039g01370	F6HEC3	Carotenoid cleavage dioxygenase 4b	1	JGVv39.78.t01; JGVv87.9.t01	4.75772	4.80672	4.87233	4.65436	5.09712	5.18467	5.28163	5.46123	5.39095	6.26791	0.00696561	1.29299e-08	0.00092834	0.132454	1.80976e-08	0.0454881
CHR17_JGVV0_775_T01	VIT_17s0000g01680	JGVv0.775	Vv17s0000g01680	F6GST4	Adenylate kinase family	0	JGVv0.775	9.55007	9.71798	9.44775	9.57006	9.98021	9.84535	8.00129	8.69672	9.77654	10.423	7.81971e-05	4.33882e-13	0.00092204	0.0115035	1.19774e-12	0.0454881
CHR5_JGVV29_101_T01	VIT_05s0029g00150	JGVv29.101	Vv05s0029g00150	F6GWG0	No hit	3	JGVv29.101.t01; PDVv132.8.t01; JGVv35.7.t01; JGVv1331.1.t01; JGVv46.286.t01	5.00144	5.38159	5.23288	5.99811	6.4135	5.76003	6.20968	5.74591	6.42535	6.99792	0.190488	2.80877e-07	0.000929773	0.565265	3.53128e-07	0.0454881
CHR5_PDVV51_20_T01	VIT_05s0051g00150	PDVv51.20	Vv05s0051g00150	F6HS35	RRS1 (resistant to ralstonia solanacearum 1)	4	PDVv51.20.t01; JGVv51.23.t01; JGVv41.27.t01; JGVv82.62.t01; JGVv41.57.t01; JGVv51.24.t01; JGVv82.106.t01; JGVv75.30.t01; JGVv89.85.t01; JGVv184.11.t01; JGVv89.103.t01	9.77887	9.91521	9.65117	9.79574	10.484	10.9773	10.9933	10.4207	10.7456	10.492	0.882516	2.17619e-09	0.000927254	0.965212	3.28748e-09	0.0454881
CHR11_JGVV65_25_T01	VIT_11s0065g00300	JGVv65.25	Vv11s0065g00300	F6H9P5	Galactokinase like protein	0	JGVv65.25	8.13314	8.39468	8.59738	9.06812	8.97963	8.57461	8.84786	9.01126	9.04514	8.81764	0.845221	9.80996e-06	0.000934463	0.952373	1.12773e-05	0.0455678
CHR13_JGVV19_16_T01	VIT_13s0019g05190	JGVv19.16	Vv13s0019g05190	D7TM25	RAB GTPase RAB_ALPHA	0	JGVv19.16	10.0657	10.1781	9.94256	10.103	6.61624	6.50839	10.1368	11.6087	10.618	11.0896	0.000562762	1.67023e-16	0.000934487	0.0388091	1.3314e-15	0.0455678
CHR14_JGVV66_186_T01	VIT_14s0066g02020	JGVv66.186	Vv14s0066g02020	F6HV39	Proton-dependent oligopeptide transport (POT) family protein	0	JGVv66.186	8.88801	9.33276	8.03922	7.16748	8.85831	7.88301	10.2096	11.6426	6.15724	7.21315	0.0315081	2.33078e-09	0.000936123	0.271365	3.51114e-09	0.0455724
CHR18_JGVV1_1130_T01	VIT_18s0001g14950	JGVv1.1130	Vv18s0001g14950	F6GZT7	EMB2170 (embryo defective 2170)	0	JGVv1.1130	12.1717	12.1213	11.5103	11.2216	11.3279	11.6715	12.3906	13.0569	11.8216	11.9921	0.016995	4.70252e-11	0.00094726	0.203752	8.83685e-11	0.0460387
CHR9_JGVV2_82_T01	VIT_09s0002g01000	JGVv2.82	Vv09s0002g01000	F6HXV1	Ferredoxin 4Fe-4S, iron-sulfur binding	1	JGVv2.82.t01; JGVv8.196.t01	12.1163	12.0367	11.5155	11.4399	11.3304	11.0342	12.8915	13.5003	9.60159	10.5979	0.0224012	4.71944e-14	0.000950451	0.232021	1.65905e-13	0.0461179
CHR5_JGVV20_358_T01	VIT_05s0020g03810	JGVv20.358	Vv05s0020g03810	F6HDS4	Disease resistance protein (NBS-LRR class)	4	JGVv20.358.t01; JGVv11.544.t01; JGVv11.540.t01; JGVv11.537.t01; JGVv11.545.t01; JGVv11.543.t01; JGVv11.539.t01	10.7752	10.6847	10.7755	10.5676	11.8924	12.0269	12.4098	11.6389	10.6199	10.6056	0.00292679	7.25458e-14	0.000952347	0.0880083	2.42531e-13	0.0461342
CHR1_JGVV146_45_T01	VIT_01s0146g00520	JGVV146.45	Vv01s0146g00520	F6I1Q0	Sterile alpha motif (SAM) domain-containing	0	JGVV146.45	10.2291	10.0994	9.82961	9.86424	10.8916	10.7299	10.0369	10.6778	10.8583	10.8012	0.280706	7.4775e-10	0.000954472	0.652347	1.19033e-09	0.0461614
CHR2_JGVV234_11_T01	VIT_02s0234g00110	JGVv234.11	Vv02s0234g00110	A5AG74	Oleosin OLE-4	0	JGVv234.11	6.80798	6.90639	7.84366	8.62916	7.98168	7.55176	7.08084	8.6643	7.64227	7.69611	0.00514713	6.19783e-05	0.000957277	0.115625	6.8733e-05	0.0462215
CHR10_GSVIVT00021567001_T01	VIT_10s0003g04220	GSVIVT00021567001	Vv10s0003g04220	D7TKE0	Lipase class 3	4	GSVIVT00021567001.t01; JGVv3.374.t01; GSVIVT00021563001.t01	5.15772	5.64128	6.28399	6.12573	5.99746	5.87046	11.0578	9.63838	7.77709	7.68508	0.0160361	4.33451e-16	0.000969632	0.198988	2.91565e-15	0.0467417
CHR9_JGVV2_338_T01	VIT_09s0002g03700	JGVv2.338	Vv09s0002g03700	F6HYB1	No hit	0	JGVv2.338	4.60957	5.01838	4.49815	4.75807	5.03481	4.95	9.68875	9.69081	6.58276	5.59329	0.0243741	6.49014e-18	0.000973298	0.239526	9.65654e-17	0.0468419
CHR11_JGVV52_52_T01	VIT_11s0052g01300	JGVv52.52	Vv11s0052g01300	A5C3A3	Xyloglucan endotransglycosylase 6	4	JGVv52.52.t01; JGVv52.63.t01; JGVv52.49.t01; JGVv52.56.t01; JGVv52.62.t01; JGVv52.55.t01; JGVv52.60.t01; JGVv52.61.t01; JGVv52.51.t01; JGVv52.54.t01; JGVv52.50.t01; JGVv52.59.t01; JGVv52.57.t01; JGVv52.64.t01	9.11457	9.11558	8.87209	9.36872	9.7835	9.63572	10.4888	12.5754	11.8014	13.2821	0.000179894	4.52793e-11	0.000978181	0.0196244	8.53318e-11	0.0470004
CHR17_JGVV0_80_T01	VIT_17s0000g09510	JGVv0.80	Vv17s0000g09510	A5B9L0	CYP71A25	0	JGVv0.80	5.24425	4.84736	4.8666	5.14107	4.78086	4.69382	7.55362	8.76474	6.80807	5.85075	0.306869	1.65098e-12	0.000987313	0.673504	4.02795e-12	0.0472854
CHR5_JGVV20_369_T01	VIT_05s0020g03930	JGVv20.369	Vv05s0020g03930	F6HDT2	Sulfate transporter 3.1 (AST12) (AtST1)	0	JGVv20.369	8.04728	8.9233	11.5106	11.3175	10.7129	10.5649	9.59427	10.6143	5.79045	5.24109	0.0011184	3.08934e-16	0.000986312	0.0549897	2.21955e-15	0.0472854
CHR1_JGVV11_204_T01	VIT_01s0011g04570	JGVV11.204	Vv01s0011g04570	F6HFK3	No hit	0	JGVV11.204	7.79885	7.95155	8.12196	8.11423	9.31029	9.15213	8.18067	9.20763	8.17289	8.35089	0.00408935	3.52229e-09	0.000994449	0.102692	5.20887e-09	0.0474594
CHR11_JGVV16_350_T01	VIT_11s0016g03920	JGVv16.350	Vv11s0016g03920	E3VWW1	Polyol transporter 5	0	JGVv16.350	6.11916	5.91144	6.39392	5.65908	6.66373	6.71667	6.75622	7.43155	5.63619	6.42994	0.759239	1.16141e-05	0.000997173	0.921436	1.32986e-05	0.0474594
CHR12_JGVV59_85_T01	VIT_12s0059g00910	JGVv59.85	Vv12s0059g00910	D7TEA1	Cellulose synthase CSLB04	4	JGVv59.85.t01; JGVv59.87.t01; JGVv59.93.t01; JGVv59.90.t01; JGVv59.94.t01; JGVv59.89.t01;JGVv59.93.t01; JGVv59.85.t01	6.91046	7.06207	7.85666	7.89795	8.66076	8.82507	13.7038	13.3636	10.0848	8.44326	0.02548	5.80639e-18	0.000998108	0.243763	8.87171e-17	0.0474594
CHR13_JGVV19_311_T01	VIT_13s0019g02040	JGVv19.311	Vv13s0019g02040	F6HNV3	Lectin protein kinase	1	JGVv19.311.t01; JGVv7.772.t01	13.1935	13.2368	12.4652	12.6364	12.8232	12.5301	12.1921	12.8032	12.795	12.3953	0.760509	7.69109e-06	0.000998977	0.922236	8.89065e-06	0.0474594
CHR13_JGVV19_421_T01	VIT_13s0019g00240	JGVv19.421	Vv13s0019g00240	D7TLZ6	Glycosyltransferase family 14 Beta-1-3-galactosyl-O-glycosyl-glycoprotein	0	JGVv19.421	11.4949	11.4641	11.36	11.3683	11.9949	11.6494	10.6361	10.9755	9.21395	10.1652	0.0398145	3.95276e-12	0.000993281	0.298492	8.95461e-12	0.0474594
CHR13_PDVV156_38_T01	VIT_13s0156g00410	PDVv156.38	Vv13s0156g00410	F6HPU2	No hit	0	PDVv156.38	9.12381	9.38012	9.00652	9.02511	9.85195	9.68829	8.76925	7.96758	8.5414	8.08445	0.00292595	4.55743e-11	0.00101551	0.0880083	8.58331e-11	0.0481675
CHR17_JGVV0_659_T01	VIT_17s0000g03000	JGVv0.659	Vv17s0000g03000	F6GTS5	MATE efflux family protein	0	JGVv0.659	4.92573	4.28596	4.60256	4.5187	4.40875	4.49762	4.26517	4.46649	4.42849	5.09276	0.632394	0.0651418	0.00102425	0.870667	0.0661742	0.048504
CHR13_JGVV73_27_T01	VIT_13s0073g00430	JGVv73.27	Vv13s0073g00430	D7T3B3	BZIP transcription factor	0	JGVv73.27	11.2023	10.9041	11.2879	11.1735	9.91235	10.0108	9.473	10.2281	12.0625	11.8423	0.485478	5.57261e-14	0.00102858	0.797765	1.92103e-13	0.0485534
CHR2_JGVV25_404_T01	VIT_02s0025g04460	JGVv25.404	Vv02s0025g04460	F6HUI0	DWARF and delayed flowering 2	0	JGVv25.404	6.66185	7.01715	7.09409	10.0633	8.89081	8.69301	10.4702	10.1965	6.81194	6.38601	0.208312	6.4992e-09	0.00102784	0.584304	9.35017e-09	0.0485534
CHR5_JGVV94_108_T01	VIT_05s0094g01190	JGVv94.108	Vv05s0094g01190	F6HB31	flavonoid 3-monooxygenase	0	JGVv94.108	9.4452	9.47548	11.7165	11.4367	9.72681	9.82357	13.0185	13.3726	8.67325	9.44979	0.00750705	6.02838e-20	0.00103214	0.1383	2.50106e-18	0.0486441
CHR4_PDVV8_525_T01	VIT_04s0008g05680	PDVv8.525	Vv04s0008g05680	F6H3I1	No hit	0	PDVv8.525	5.88195	6.09892	5.9429	6.26107	7.22794	5.64431	6.00199	6.06795	6.32326	6.1073	0.0809119	0.286158	0.00103696	0.404559	0.287804	0.0487934
CHR2_JGVV25_138_T01	VIT_02s0025g01480	JGVv25.138	Vv02s0025g01480	D7TVG1	Translation initiation factor eIF-3 subunit 10	0	JGVv25.138	12.5599	12.5071	12.3336	12.4106	12.0671	11.9577	12.5649	12.9642	11.0898	11.4444	0.00301863	3.5152e-15	0.00103907	0.0896652	1.71353e-14	0.0488146
CHR13_JGVV156_39_T01	VIT_13s0156g00450	JGVv156.39	Vv13s0156g00450	F6HPU4	R protein disease resistance protein	4	JGVv156.39.t01; JGVv64.4.t01; JGVv156.43.t01; JGVv64.9.t01; JGVv64.8.t01; JGVv64.2.t01; JGVv156.48.t01; JGVv106.2.t01; JGVv64.6.t01; JGVv156.42.t01; JGVv1.415.t01	9.89151	10.1272	10.0774	10.0318	9.00028	9.20237	9.69256	8.88465	10.2611	9.81473	0.0306839	3.48433e-08	0.00104423	0.268257	4.70232e-08	0.0489795
CHR5_JGVV49_188_T01	VIT_05s0049g02120	JGVv49.188	Vv05s0049g02120	D7SZQ2	Universal stress protein (USP) family protein	0	JGVv49.188	7.22159	7.06807	7.07925	6.95966	8.70766	8.28225	6.71649	7.53166	7.07148	7.37458	0.489789	1.11214e-09	0.00104753	0.799938	1.73653e-09	0.0490561
CHR18_JGVV76_19_T01	VIT_18s0076g00340	JGVv76.19	Vv18s0076g00340	F6GYV3	CYP707A3	0	JGVv76.19	7.02966	7.21092	5.78688	5.52961	7.97964	7.9288	6.18464	7.8564	7.88478	7.63981	0.0748898	3.32276e-09	0.00105606	0.393503	4.92711e-09	0.0493776
CHR10_JGVV42_79_T01	VIT_10s0042g01040	JGVv42.79	Vv10s0042g01040	F6HIS8	CYP714A1	1	GSVIVT00026237001.t01; JGVv42.79.t01	6.12255	8.15403	7.16427	6.69299	4.71366	4.63105	4.97322	5.13869	5.42982	5.11958	0.535189	1.46864e-08	0.00106467	0.825114	2.04651e-08	0.0495447
CHR16_JGVV98_110_T01	VIT_16s0098g00810	JGVv98.110	Vv16s0098g00810	E0CVD9	Unknown protein	0	JGVv98.110	12.879	12.877	12.4352	12.434	12.5467	12.413	12.8274	12.3219	12.4878	12.4054	0.000640376	4.90322e-07	0.00106459	0.0411066	6.05943e-07	0.0495447
CHR6_JGVV4_542_T01	VIT_06s0004g02630	JGVv4.542	Vv06s0004g02630	F6GU18	Zinc finger (C3HC4-type ring finger)	0	JGVv4.542	13.8348	13.8251	14.1445	13.9419	14.3225	14.3931	13.8996	13.1129	13.2541	13.1385	0.00129512	4.02703e-10	0.00106226	0.0591509	6.63427e-10	0.0495447
CHR17_PDVV0_564_T01	VIT_17s0000g03790	PDVv0.564	Vv17s0000g03790	F6GTK4	Unknown protein	0	PDVv0.564	12.2098	12.1968	11.4275	11.4015	13.4937	13.6576	13.473	14.4042	12.3486	12.9054	0.00015443	2.16432e-15	0.00106808	0.0176876	1.12837e-14	0.0495891
CHR5_JGVV20_411_T01	VIT_05s0020g04380	JGVv20.411	Vv05s0020g04380	F6HDV5	Calcium-transporting ATPase 13 ACA13	3	JGVv20.411.t01; JGVv20.412.t01; JGVv20.406.t01; JGVv20.403.t01; JGVv20.401.t01; JGVv20.399.t01; JGVv20.397.t01; JGVv20.395.t01; JGVv20.400.t01	9.03526	9.24494	7.08492	7.35526	6.29848	6.16501	8.07973	7.03379	7.91463	7.32475	0.0164045	9.66578e-13	0.00106898	0.200976	2.48131e-12	0.0495891
CHR18_JGVV1_574_T01	VIT_18s0001g09000	JGVv1.574	Vv18s0001g09000	E0CP14	No hit	0	JGVv1.574	9.15322	8.50668	5.43336	5.51549	5.08229	5.24442	5.30326	5.14773	5.22441	5.92378	0.646499	1.46295e-17	0.00107346	0.87762	1.85299e-16	0.0497188
CHR10_JGVV3_380_T01	VIT_10s0003g04270	JGVV3.380	Vv10s0003g04270	F6HLV4	BCL2 binding anthogene	0	JGVV3.380	11.2744	11.4484	12.6603	12.7806	11.9892	12.2218	12.2892	13.0408	9.41075	10.3432	1.09749e-06	4.36552e-17	0.00107796	0.000690017	4.44066e-16	0.0497909
CHR11_JGVV16_175_T01	VIT_11s0016g02070	JGVv16.175	Vv11s0016g02070	D7TB65	Basic helix-loop-helix (bHLH) family	0	JGVv16.175	8.63623	8.95641	7.20386	7.10654	9.64893	9.73832	11.0931	9.15576	8.28755	7.58958	0.00547979	3.17766e-10	0.00108386	0.11821	5.30328e-10	0.0497909
CHR12_JGVV35_112_T01	VIT_12s0035g01010	JGVv35.112	Vv12s0035g01010	F6HK42	Ribosomal protein L23	4	JGVv35.112.t01; JGVv38.190.t01; GSVIVT00010311001.t01	10.3719	9.33819	10.2274	9.46064	11.5014	11.9154	10.8823	10.905	12.8084	12.5371	0.00343997	6.80449e-13	0.00108103	0.0959878	1.80205e-12	0.0497909
CHR12_PDVV34_99_T01	VIT_12s0034g01250	PDVv34.99	Vv12s0034g01250	F6H8Z7	TIR-NBS-LRR disease resistance	4	PDVv34.99.t01; JGVv34.101.t01; JGVv41.188.t01; JGVv41.186.t01; JGVv34.100.t01; JGVv34.96.t01; JGVv34.99.t01; JGVv41.190.t01; JGVv45.34.t01	7.5079	8.00708	8.09338	8.27632	8.70956	8.87249	8.61155	8.08101	10.4631	10.2999	0.610976	1.87871e-15	0.00108189	0.861063	1.00047e-14	0.0497909
CHR17_JGVV0_728_T01	VIT_17s0000g02210	JGVv0.728	Vv17s0000g02210	D7SJC9	Hsp70 interacting protein	0	JGVv0.728	12.364	12.2644	12.1087	12.0337	11.979	12.418	12.2799	12.7267	13.0022	12.9559	0.0122891	1.65468e-09	0.00108512	0.176454	2.53189e-09	0.0497909
CHR6_JGVV4_470_T01	VIT_06s0004g03380	JGVv4.470	Vv06s0004g03380	F6GTX7	TRNA-intron endonuclease	0	JGVv4.470	10.3682	10.249	10.1168	10.2601	10.2548	10.2604	9.73981	10.3978	11.7269	11.7688	0.00915453	1.10445e-14	0.00107985	0.152979	4.60706e-14	0.0497909
CHR16_JGVV98_92_T01	VIT_16s0098g01020	JGVv98.92	Vv16s0098g01020	E0CVB9	Splicing factor, arginine/serine-rich 1/9	0	JGVv98.92	12.7724	12.7154	12.7652	12.7765	13.0197	12.8136	12.5609	12.8242	13.0345	12.9833	0.777782	4.10432e-06	0.00109182	0.929133	4.81357e-06	0.0500205
CHR19_JGVV14_162_T01	VIT_19s0014g01860	JGVv14.162	Vv19s0014g01860	E0CSD5	RNA exonuclease 4	0	JGVv14.162	11.7054	11.7183	11.7791	11.8935	11.3531	11.3294	10.9741	11.3351	12.291	12.1075	0.114051	1.11213e-13	0.0011032	0.464136	3.53561e-13	0.0503079
CHR6_JGVV61_103_T01	VIT_06s0061g00520	JGVv61.103	Vv06s0061g00520	F6GW94	Serine carboxypeptidase precursor	2	JGVv61.103.t01; JGVv61.102.t01	7.86678	8.88076	9.39052	9.02996	6.16467	6.67763	8.56426	8.89129	5.64212	4.62426	0.0128068	1.13423e-13	0.00110043	0.180139	3.59888e-13	0.0503079
CHRUN_JGVV699_1_T01	VIT_00s0699g00010	JGVv699.1	Vv00s0699g00010	F6GZB6	No hit	4	JGVv699.1.t01; JGVv713.1.t01; PDVv623.1.t01;PDVv599.1.t01; JGVv699.1.t01	5.40013	5.71997	5.41689	6.54037	4.6837	4.63489	4.46701	4.59264	5.80279	4.78851	0.238302	5.87038e-07	0.00110279	0.615455	7.2243e-07	0.0503079
CHR4_JGVV23_118_T01	VIT_04s0023g02650	JGVv23.118	Vv04s0023g02650	A5AL28	CYP90D1 ROT3 (ROTUNDIFOLIA 3) steroid hydroxylase	0	JGVv23.118	12.3414	12.4177	10.461	10.3622	12.6539	12.7026	7.5867	7.47934	6.14691	4.62272	0.759329	3.37535e-20	0.00110719	0.921448	1.62782e-18	0.0503344
CHR9_GSVIVT00017263001_T01	VIT_09s0002g06180	GSVIVT00017263001	Vv09s0002g06180	D7U0X8	Disease resistance protein (NBS-LRR class)	0	GSVIVT00017263001	6.09314	6.95937	8.16739	8.2293	9.25737	9.38023	9.20695	8.65222	9.72776	9.91803	0.816431	1.26161e-14	0.00110566	0.942514	5.1959e-14	0.0503344
CHR12_JGVV55_12_T01	VIT_12s0055g00180	JGVv55.12	Vv12s0055g00180	F6H1Q6	UDP-glucose glucosyltransferase	4	JGVv55.12.t01; JGVv55.14.t01; JGVv34.199.t01; JGVv34.196.t01; JGVv55.11.t01; JGVv34.113.t01; JGVv34.197.t01; JGVv55.18.t01; JGVv55.10.t01; JGVv55.6.t01; JGVv55.20.t01; JGVv55.21.t01; JGVv34.200.t01; JGVv34.192.t01; JGVv55.4.t01; JGVv55.2.t01; JGVv55.1.t01; JGVv34.193.t01	7.92465	7.02552	8.96127	8.26507	11.4702	11.638	11.0809	10.8733	6.97846	8.50969	0.397073	8.5266e-13	0.00111379	0.742242	2.21524e-12	0.0503487
CHR12_JGVV59_262_T01	VIT_12s0059g02770	JGVv59.262	Vv12s0059g02770	F6HIM6	Shoot gravitropism 7	0	JGVv59.262	5.09127	4.8941	9.15901	9.26864	10.1302	10.0958	7.42374	5.93438	6.41664	6.32898	0.00829012	3.43487e-17	0.0011116	0.145817	3.66719e-16	0.0503487
CHR4_JGVV23_222_T01	VIT_04s0023g01510	JGVv23.222	Vv04s0023g01510	A5B8N4	DUF620	0	JGVv23.222	5.52121	5.47743	5.4223	5.83205	5.19706	5.4528	9.24036	7.62387	5.7331	5.1344	0.00357393	1.25803e-11	0.00111483	0.097426	2.60456e-11	0.0503487
CHR6_JGVV80_5_T01	VIT_06s0080g01230	JGVv80.5	Vv06s0080g01230	A5ALT5	DnaJ homolog, subfamily A, member 2	0	JGVv80.5	13.0226	12.9905	12.5554	12.6958	12.8178	13.1	12.4795	13.8321	12.9966	13.1169	0.000847194	0.0205082	0.00111602	0.0469692	0.0210408	0.0503487
CHRUN_JGVV287_5_T01	VIT_00s0287g00050	JGVv287.5	Vv00s0287g00050	F6H7Z6	Unknown protein	0	JGVv287.5	11.9163	11.8725	11.9786	11.9938	12.2663	12.1275	11.6851	12.8824	12.3088	12.421	0.0254039	0.017164	0.00110985	0.243763	0.0176484	0.0503487
CHRUN_JGVV960_2_T01	VIT_00s0960g00040	JGVv960.2	Vv00s0960g00040	F6I7M6	Phosphosulfolactate synthase protein	4	JGVv960.2.t01; JGVv1274.1.t01; JGVv1356.2.t01	13.1257	13.0045	12.927	12.9266	12.8082	13.1665	13.0919	14.017	12.9815	13.1541	0.000789969	9.00108e-05	0.00111807	0.045152	9.92174e-05	0.0503644
CHR10_JGVV92_51_T01	VIT_10s0092g00640	JGVv92.51	Vv10s0092g00640	D7U8G8	Unknown protein	0	JGVv92.51	11.9968	11.8731	11.2029	11.3056	12.3256	12.3805	11.723	12.1314	9.59285	10.4359	0.00104049	7.32359e-15	0.00112808	0.0528979	3.22666e-14	0.0507381
CHR8_JGVV56_3_T01	VIT_08s0056g00040	JGVv56.3	Vv08s0056g00040	F6HMQ1	WD-40 repeat protein	1	JGVv56.3.t01; JGVv94.150.t01	12.2502	12.119	12.1532	12.224	11.4209	11.1388	11.9016	12.1378	12.9492	13.0966	0.790937	1.81459e-16	0.00113015	0.934031	1.42118e-15	0.0507537
CHR14_JGVV66_131_T01	VIT_14s0066g01440	JGVv66.131	Vv14s0066g01440	F6HV02	Homeodomain leucine zipper protein HB-1	0	JGVv66.131	11.0568	11.1053	11.9977	12.0067	11.7925	12.0811	12.0815	11.7984	9.6845	10.0826	0.0546743	5.90099e-18	0.00113946	0.342701	8.97448e-17	0.0510169
CHR9_JGVV96_10_T01	VIT_09s0096g00110	JGVv96.10	Vv09s0096g00110	F6HS88	Ribonuclease P/MRP protein subunit POP1	4	JGVv96.10.t01; JGVv28.59.t01	9.85344	10.151	9.24298	9.3616	10.1207	10.0255	9.09246	8.42378	9.20383	9.27883	0.378493	4.98684e-11	0.00113831	0.730342	9.3361e-11	0.0510169
CHR13_GSVIVT00001380001_T01	VIT_13s0156g00430	GSVIVT00001380001	Vv13s0156g00430	D7TNV8	No hit	4	GSVIVT00001380001.t01; JGVv156.41.t01; PDVv156.48.t01	9.42792	9.63542	9.52776	9.40035	9.19451	8.87934	9.67356	8.52495	10.2147	9.6531	0.000288044	1.31384e-05	0.00115204	0.0264864	1.50085e-05	0.0515018
CHR12_JGVV57_25_T01	VIT_12s0057g00260	JGVv57.25	Vv12s0057g00260	A5BWF5	External rotenone-insensitive NADPH dehydrogenase	0	JGVv57.25	12.3693	12.3946	12.3677	12.4793	12.7394	12.8337	12.8236	13.5363	11.6647	11.7748	0.000302418	8.78142e-13	0.00116145	0.0273286	2.27624e-12	0.0516157
CHR13_JGVV67_12_T01	VIT_13s0067g03730	JGVv67.12	Vv13s0067g03730	D7T481	Unknown	0	JGVv67.12	8.00455	7.97316	9.66371	9.48919	12.4751	12.2671	6.79889	6.76491	5.38561	6.78097	0.111749	1.2802e-18	0.00116185	0.459018	2.71377e-17	0.0516157
CHR6_JGVV4_182_T01	VIT_06s0004g06570	JGVv4.182	Vv06s0004g06570	D7SJY1	Calcium/proton exchanger CAX3	0	JGVv4.182	13.0444	12.9592	12.0926	11.794	7.44024	7.86054	11.2495	11.4317	5.08925	6.37219	0.0133578	8.89037e-21	0.00116198	0.184031	6.13084e-19	0.0516157
CHR7_JGVV31_82_T01	VIT_07s0031g00920	JGVv31.82	Vv07s0031g00920	D7SVZ9	Inositol-3-phosphate synthase	0	JGVv31.82	15.2433	15.4045	14.8355	14.7678	14.9561	15.0573	11.1411	12.3868	13.2712	13.4433	0.00144464	9.07017e-17	0.00116433	0.0620481	8.00967e-16	0.0516157
CHR7_JGVV5_505_T01	VIT_07s0005g05590	JGVv5.505	Vv07s0005g05590	D7U3E9	Unknown	0	JGVv5.505	9.46251	9.44473	9.9245	9.8379	10.1575	9.45507	8.06916	10.4959	10.3322	10.4811	0.121827	0.00365316	0.00116507	0.474867	0.00381425	0.0516157
CHR9_JGVV18_71_T01	VIT_09s0018g01070	JGVv18.71	Vv09s0018g01070	D7T3Y8	Zinc finger protein 830	0	JGVv18.71	6.49895	6.89699	6.37772	6.93435	7.19853	5.61887	6.40737	5.66343	7.40121	7.30849	0.0586166	0.000685565	0.00115638	0.355088	0.000731458	0.0516157
CHR10_JGVV3_423_T01	VIT_10s0003g04900	JGVV3.423	Vv10s0003g04900	D7TKJ5	ARF GTPase activator, ARF-GAP Domain 12	0	JGVV3.423	11.7806	11.8883	12.1159	12.0605	10.2436	10.3153	11.8276	12.3092	11.8441	11.9632	0.000410353	8.20606e-19	0.00118584	0.033313	1.91995e-17	0.0524525
CHR11_JGVV52_116_T01	VIT_11s0052g00570	JGVv52.116	Vv11s0052g00570	D7SQD5	Nodulin MtN21	0	JGVv52.116	11.1332	11.0588	9.84867	9.86845	7.41757	6.81736	9.39455	10.0564	6.39077	7.12272	0.0127097	1.13672e-15	0.00119232	0.179812	6.51388e-15	0.0524525
CHR13_JGVV156_8_T01	VIT_13s0156g00090	JGVv156.8	Vv13s0156g00090	D7TNT3	Protease inhibitor/seed storage/lipid transfer protein (LTP)	0	JGVv156.8	5.599	5.52272	9.27018	9.3683	6.63178	6.91789	9.24792	11.1879	5.17366	5.06959	0.000525144	9.54298e-15	0.00119279	0.037791	4.06343e-14	0.0524525
CHR2_JGVV12_209_T01	VIT_02s0012g00550	JGVv12.209	Vv02s0012g00550	D7TTG9	Inositol polyphosphate 5-phosphatase II	0	JGVv12.209	13.7817	13.75	10.0375	9.86053	11.5215	11.8218	11.9913	10.6818	13.1224	13.1939	0.959424	2.28027e-14	0.00119283	0.988877	8.74748e-14	0.0524525
CHR5_JGVV77_39_T01	VIT_05s0077g00610	JGVv77.39	Vv05s0077g00610	D7SYI1	Desiccation protein PCC13-62 precursor	0	JGVv77.39	10.5283	10.472	9.19484	9.40199	8.29579	8.10091	11.4825	13.1634	7.46994	8.52021	0.000249181	8.71885e-14	0.00119098	0.0239068	2.85286e-13	0.0524525
CHR15_PDVV24_72_T01	VIT_15s0024g01110	PDVv24.72	Vv15s0024g01110	F6I5E2	No hit	0	PDVv24.72	4.73891	5.55219	4.99944	5.18499	4.43367	4.29611	4.64508	4.5717	6.28675	5.01708	0.421807	7.09232e-06	0.00119506	0.758079	8.21359e-06	0.0524727
CHR3_JGVV17_115_T01	VIT_03s0017g01840	JGVv17.115	Vv03s0017g01840	D7TUD7	Disease resistance protein RGA4	1	JGVv17.115.t01; GSVIVT00015808001.t01	6.30937	6.96648	7.46557	7.98001	5.0435	5.16861	8.20769	7.97959	7.42514	6.32964	0.689315	1.9084e-12	0.00120195	0.895639	4.60016e-12	0.0526967
CHR12_JGVV28_59_T01	VIT_12s0028g03420	JGVv28.59	Vv12s0028g03420	F6H5E9	Ribonuclease P/MRP protein subunit POP1	1	JGVv28.59.t01; JGVv96.10.t01	9.42016	9.43442	8.81795	8.92852	9.14043	8.85088	8.36052	7.81072	8.62132	8.77641	0.0338858	9.66847e-12	0.00121222	0.279543	2.0387e-11	0.0527358
CHR13_JGVV106_2_T01	VIT_13s0106g00020	JGVv106.2	Vv13s0106g00020	Q8LSL8	RPM1 (resistance to p. syringae pv maculicola 1)	4	JGVv106.2.t01; JGVv227.5.t01; JGVv64.8.t01; JGVv156.38.t01; PDVv156.48.t01; JGVv156.43.t01; JGVv64.4.t01; GSVIVT00001378001.t01; JGVv34.12.t01; JGVv34.30.t01; JGVv34.27.t01	9.305	9.21443	9.39286	9.42315	10.1064	10.0526	10.0951	9.10518	9.82201	9.74348	0.00264513	5.54716e-06	0.00121352	0.085053	6.45832e-06	0.0527358
CHR14_JGVV108_22_T01	VIT_14s0108g00220	JGVv108.22	Vv14s0108g00220	F6H5P7	RKF1 (receptor-like kinase in flowers 1)	3	JGVv108.22.t01; JGVv108.18.t01; JGVv108.17.t01	5.35674	5.5686	6.08368	6.07771	6.2335	6.73285	9.4122	9.3466	6.0047	5.55337	0.0647597	9.50607e-20	0.00121288	0.370432	3.56478e-18	0.0527358
CHR5_JGVV20_367_T01	VIT_05s0020g03910	JGVv20.367	Vv05s0020g03910	F6HDT1	Ribosomal protein S3A (RPS3aA) 40S	0	JGVv20.367	6.741	6.99591	12.9946	12.5336	10.435	10.1035	13.7514	12.017	10.1199	8.16162	0.000680891	2.55476e-15	0.0012063	0.0419173	1.30205e-14	0.0527358
CHR7_JGVV5_6_T01	VIT_07s0005g00060	JGVv5.6	Vv07s0005g00060	F6HZ28	No hit	0	JGVv5.6	10.5492	10.4926	9.69844	9.72778	10.3592	10.4425	9.62555	10.4527	7.15304	8.66898	0.000440345	1.74517e-11	0.00120805	0.0346992	3.51773e-11	0.0527358
CHRUN_JGVV174_26_T01	VIT_00s0174g00270	JGVv174.26	Vv00s0174g00270	D7U6C5	D-isomer specific 2-hydroxyacid dehydrogenase, NAD-binding	2	JGVv174.26.t01; JGVv25.285.t01; JGVv25.286.t01; JGVv174.20.t01; JGVv174.21.t01	6.10584	6.0321	5.98391	6.02392	6.68857	7.3643	10.1303	8.69521	7.79778	7.17502	0.00318346	2.72617e-11	0.00121355	0.0924079	5.31703e-11	0.0527358
CHR5_JGVV124_62_T01	VIT_05s0124g00720	JGVv124.62	Vv05s0124g00720	D7U8Y0	Ankyrin repeat protein family	1	JGVv124.62.t01; JGVv124.51.t01; PDVv165.5.t01; JGVv102.1.t01; JGVv124.37.t01; JGVv29.6.t01; JGVv124.58.t01	6.47278	6.26986	6.16606	6.05474	9.53838	9.7694	8.80145	6.64679	6.19885	5.87032	0.00396907	3.34538e-12	0.00121565	0.101196	7.69008e-12	0.0527495
CHR6_JGVV61_108_T01	VIT_06s0061g00470	JGVv61.108	Vv06s0061g00470	F6GW97	Myb domain protein 36	1	JGVv61.108.t01; JGVv1352.1.t01	9.14234	9.03423	10.1353	10.1074	7.47436	7.19404	11.067	11.0972	7.52793	9.08949	0.252122	2.56119e-13	0.00122288	0.627052	7.45207e-13	0.0529855
CHR3_JGVV88_26_T01	VIT_03s0088g01000	JGVv88.26	Vv03s0088g01000	D7T3K4	Unknown protein	0	JGVv88.26	8.321	7.91804	7.62614	7.98404	8.01867	8.1075	7.77225	8.22837	7.31642	7.11671	0.314369	4.2816e-08	0.00122699	0.679709	5.73403e-08	0.0530513
CHR6_JGVV4_197_T01	VIT_06s0004g06390	JGVv4.197	Vv06s0004g06390	F6GUS8	UDP-glucose glucosyltransferase	3	JGVv4.197.t01; GSVIVT00024762001.t01; JGVv4.199.t01	11.5266	11.5723	10.7223	10.7465	13.5382	13.6095	11.0558	9.96286	8.03285	8.15062	0.0911886	5.57446e-19	0.00122799	0.421628	1.39954e-17	0.0530513
CHR1_JGVV11_130_T01	VIT_01s0011g05330	JGVV11.130	Vv01s0011g05330	D7T8P7	Clathrin assembly protein 8	0	JGVV11.130	13.349	13.336	13.473	13.3098	13.6742	13.5891	13.7006	13.7361	12.3746	12.6718	0.649094	7.60533e-16	0.0012327	0.878399	4.65392e-15	0.0531769
CHR17_JGVV0_124_T01	VIT_17s0000g08970	JGVv0.124	Vv17s0000g08970	F6GSJ1	Proline-rich family protein	0	JGVv0.124	12.5471	12.4946	12.2726	12.1605	12.2041	12.0223	12.1488	12.7067	11.924	11.9583	0.397341	2.09196e-06	0.00124164	0.742242	2.49324e-06	0.0534847
CHR10_JGVV3_275_T01	VIT_10s0003g03040	JGVV3.275	Vv10s0003g03040	F6HMI7	Unknown	0	JGVV3.275	5.1987	5.56709	5.04322	4.84625	5.1278	5.02848	5.05511	4.72808	7.3649	6.63815	0.00741753	2.28328e-14	0.00124608	0.137379	8.75716e-14	0.0535198
CHR15_GSVIVT00027694001_T01	VIT_15s0048g00150	GSVIVT00027694001	Vv15s0048g00150	D7U7Y7	No hit	0	GSVIVT00027694001	3.93277	3.98672	3.86934	3.89904	5.94547	6.26213	5.84544	5.74848	6.85409	5.83594	0.120304	4.29375e-14	0.00124478	0.473234	1.52592e-13	0.0535198
CHR9_JGVV18_122_T01	VIT_09s0018g01700	JGVv18.122	Vv09s0018g01700	A5C9P1	Unknown protein	0	JGVv18.122	12.841	12.6749	12.5109	12.4815	12.8109	12.7403	12.6114	13.2097	13.0029	13.0451	0.186149	3.23202e-05	0.00125059	0.561068	3.62617e-05	0.0535578
CHRUN_JGVV253_6_T01	VIT_00s0253g00060	JGVv253.6	Vv00s0253g00060	F6GYW0	OBF binding protein 2	0	JGVv253.6	11.7041	11.8262	12.1938	12.0709	10.0115	10.0633	11.9402	11.6264	4.82071	5.40886	0.256096	5.03711e-26	0.00124914	0.6307	1.86058e-22	0.0535578
CHR19_PDVV15_218_T01	VIT_19s0015g02580	PDVv15.218	Vv19s0015g02580	F6I507	Unknown	3	PDVv15.218.t01; JGVv24.60.t01	5.52234	5.7345	5.54946	5.90653	8.12936	6.37113	7.04817	6.41876	6.65412	6.0787	0.00521427	6.4862e-06	0.00125529	0.116396	7.5261e-06	0.0536812
CHR17_JGVV0_176_T01	VIT_17s0000g08430	JGVv0.176	Vv17s0000g08430	D7SHR8	No hit	0	JGVv0.176	7.19186	7.45629	7.34683	7.87072	8.6532	8.00614	7.70667	7.80769	8.35307	7.79582	0.40283	4.25504e-06	0.0012628	0.74645	4.9842e-06	0.0539246
CHR8_JGVV7_26_T01	VIT_08s0007g08770	JGVv7.26	Vv08s0007g08770	F6HKV4	GTP binding protein	0	JGVv7.26	9.91646	9.73289	9.72177	9.88852	9.26631	9.34941	8.79762	9.27919	10.7607	10.3615	0.59139	4.30801e-12	0.00126709	0.850999	9.69106e-12	0.0539516
CHRUN_JGVV517_1_T01	VIT_00s0517g00020	JGVv517.1	Vv00s0517g00020	F6I2E3	Unknown protein	4	JGVv560.1.t01; JGVv517.1.t01; JGVv1235.3.t01; JGVv560.2.t01; JGVv2386.1.t01; GSVIVT00007245001.t01; JGVv869.1.t01;JGVv517.1.t01; JGVv560.1.t01	4.80544	4.68785	4.96098	5.18837	4.72348	4.795	6.71411	8.56382	5.9256	5.114	0.0306808	7.34665e-10	0.00126546	0.268257	1.17095e-09	0.0539516
CHR1_JGVV11_48_T01	VIT_01s0011g06200	JGVV11.48	Vv01s0011g06200	F6HFB1	Zinc finger protein 4	0	JGVV11.48	12.4785	12.4998	12.4021	12.457	13.6459	13.4622	12.6566	12.9224	11.9475	11.6013	0.363429	6.85164e-16	0.00127378	0.72022	4.26424e-15	0.0540807
CHR6_JGVV9_162_T01	VIT_06s0009g01920	JGVv9.162	Vv06s0009g01920	D7T1F2	No hit	0	JGVv9.162	13.0618	12.9176	13.255	13.0174	12.4525	12.6388	12.5025	12.9417	12.1615	12.1348	0.366295	1.75037e-10	0.0012734	0.722612	3.03273e-10	0.0540807
CHR10_JGVV71_56_T01	VIT_10s0071g00550	JGVv71.56	Vv10s0071g00550	F6HW01	GRAM domain-containing protein / ABA-responsive	1	JGVv71.56.t01; JGVv23.326.t01; JGVv71.68.t01; JGVv71.61.t01; JGVv71.70.t01; JGVv23.328.t01; JGVv71.60.t01; JGVv91.30.t01; PDVv71.88.t01; PDVv71.87.t01; JGVv71.71.t01; JGVv71.64.t01; PDVv23.332.t01; JGVv71.73.t01; JGVv71.63.t01; JGVv71.52.t01; PDVv71.81.t01	10.2324	10.4059	10.3991	10.5873	11.0113	10.0925	10.0419	9.58393	11.6047	11.3056	0.00360305	2.165e-09	0.00127799	0.0976026	3.27141e-09	0.0541503
CHR16_JGVV22_33_T01	VIT_16s0022g02140	JGVv22.33	Vv16s0022g02140	F6HAR3	CYP704A2	0	JGVv22.33	8.00637	8.35175	7.82978	8.30738	8.79091	8.48062	8.43211	9.85158	8.38061	8.31176	0.00317081	5.71679e-05	0.00127908	0.0922102	6.3508e-05	0.0541503
CHRUN_JGVV269_4_T01	VIT_00s0269g00050	JGVv269.4	Vv00s0269g00050	F6HWR4	IMP dehydrogenase/GMP reductase	1	JGVv269.4.t01; JGVv104.116.t01	8.95229	8.85397	8.58855	8.39068	10.2332	10.361	7.81788	9.17229	8.90557	8.78268	0.0889976	1.96909e-09	0.00128489	0.41764	2.98914e-09	0.0543185
CHR1_JGVV10_42_T01	VIT_01s0010g00650	JGVV10.42	Vv01s0010g00650	F6HGF0	Lipase GDSL 7	0	JGVV10.42	4.6526	4.8152	4.65702	5.56947	5.82169	4.80341	5.06706	5.78464	4.41523	4.80641	0.0847397	0.00205099	0.00129165	0.410643	0.00215705	0.0543736
CHR1_JGVV11_401_T01	VIT_01s0011g02500	JGVV11.401	Vv01s0011g02500	F6HFQ9	No hit	0	JGVV11.401	15.7532	15.7143	15.5095	15.2159	9.87157	10.3058	12.7621	13.0236	9.4358	8.71102	0.0151095	8.34494e-23	0.00129908	0.193703	2.65102e-20	0.0543736
CHR15_JGVV48_172_T01	VIT_15s0048g01180	JGVv48.172	Vv15s0048g01180	F6I357	Subtilisin serine protease	4	JGVv48.172.t01; JGVv48.170.t01; JGVv48.173.t01; JGVv48.177.t01	5.24693	5.71332	6.45564	5.40378	5.70398	5.76088	10.559	10.5275	5.19558	4.81841	0.0839535	2.95822e-19	0.00129375	0.409647	8.54502e-18	0.0543736
CHR17_JGVV53_36_T01	VIT_17s0053g00440	JGVv53.36	Vv17s0053g00440	F6HVT3	No hit	0	JGVv53.36	5.05624	4.79559	4.69864	4.77405	6.30276	5.62884	4.82121	4.74207	4.15214	4.58509	0.133852	4.18475e-11	0.0012932	0.493184	7.93196e-11	0.0543736
CHR4_JGVV8_401_T01	VIT_04s0008g04290	JGVv8.401	Vv04s0008g04290	F6H3F9	Transcription elongation factor S-II	0	JGVv8.401	12.139	11.7114	11.8091	11.8685	13.431	13.2816	13.126	13.9059	13.1119	13.015	0.736389	2.47623e-12	0.00129903	0.914029	5.84773e-12	0.0543736
CHR8_JGVV7_694_T01	VIT_08s0007g01660	JGVv7.694	Vv08s0007g01660	F6HKX8	Chaperone protein dnaJ-related	0	JGVv7.694	12.4218	12.4247	11.722	11.7789	11.5888	11.979	12.5657	12.4458	12.0961	12.1213	0.0403614	1.63885e-12	0.00129224	0.299918	4.00032e-12	0.0543736
CHRUN_JGVV203_11_T01	VIT_00s0203g00120	JGVv203.11	Vv00s0203g00120	F6I740	Jumonji (jmjC)	0	JGVv203.11	9.86936	9.99667	9.98277	10.1593	8.87585	9.07092	8.61344	9.97533	9.45124	9.12535	0.0081496	3.98484e-06	0.00129857	0.144668	4.67585e-06	0.0543736
CHR15_GSVIVT00027101001_T01	VIT_15s0046g00860	GSVIVT00027101001	Vv15s0046g00860	D7UCQ4	Unknown protein	4	GSVIVT00027114001.t01; GSVIVT00027108001.t01; GSVIVT00027101001.t01; JGVv46.257.t01; JGVv46.255.t01;GSVIVT00027108001.t01; GSVIVT00027114001.t01;GSVIVT00027101001.t01	4.50949	4.4917	5.54338	5.83932	4.93277	5.19505	5.22589	5.27762	6.49584	5.91187	0.11051	5.65276e-12	0.00130671	0.456945	1.24294e-11	0.0546156
CHR11_JGVV52_47_T01	VIT_11s0052g01350	JGVv52.47	Vv11s0052g01350	F6GXD3	No hit	2	JGVv52.47.t01; JGVv52.60.t01; JGVv52.62.t01; JGVv52.54.t01; JGVv52.50.t01; JGVv52.55.t01; JGVv52.64.t01; JGVv52.48.t01; JGVv52.63.t01; JGVv52.56.t01; JGVv52.49.t01	6.01278	6.26604	5.87392	5.98591	5.39575	5.05364	5.73008	7.4985	5.97667	6.96383	0.0021889	0.000127858	0.00130864	0.076914	0.000140048	0.0546191
CHR1_JGVV11_22_T01	VIT_01s0011g06460	JGVV11.22	Vv01s0011g06460	F6HF98	Deoxymugineic acid synthase	3	JGVv11.22.t01; JGVv11.23.t01	8.5095	8.85061	8.50029	7.54085	11.7689	11.9213	11.5871	11.3169	8.96128	10.2447	0.233253	1.35006e-12	0.00132263	0.609955	3.35726e-12	0.0549703
CHR1_JGVV26_108_T01	VIT_01s0026g01560	JGVV26.108	Vv01s0026g01560	F6HPF7	Pentatricopeptide (PPR) repeat-containing	1	JGVv26.108.t01; JGVv27.45.t01	10.6719	10.728	10.7339	10.565	11.1317	11.1348	10.2616	10.4622	9.52207	8.77094	0.0521682	3.20662e-13	0.00132121	0.336882	9.12341e-13	0.0549703
CHRUN_JGVV361_11_T01	VIT_00s0361g00110	JGVv361.11	Vv00s0361g00110	F6I218	Phosphoinositide binding	4	JGVv847.1.t01; JGVv372.1.t01; JGVv361.11.t01;JGVv361.11.t01; JGVv847.1.t01	12.355	12.2896	12.1038	12.1976	12.3908	12.0621	13.3366	13.0495	12.2545	12.3851	0.019439	3.14256e-13	0.00131996	0.21611	8.95494e-13	0.0549703
CHR12_JGVV35_38_T01	VIT_12s0035g01910	JGVv35.38	Vv12s0035g01910	F6HJZ4	Heat shock protein 18.2 kDa class II	0	JGVv35.38	10.4042	10.3073	10.6335	11.1142	9.50747	10.884	10.7073	14.2969	5.65305	6.64259	0.000103551	1.0996e-10	0.00132779	0.0135395	1.96014e-10	0.0551071
CHR4_JGVV23_93_T01	VIT_04s0023g02980	JGVv23.93	Vv04s0023g02980	D7SP30	Pectinesterase family	0	JGVv23.93	5.94879	5.49727	7.66257	7.96355	6.20096	6.04697	6.13726	7.32183	4.56414	5.69218	0.0244947	3.88173e-10	0.00133396	0.240072	6.4056e-10	0.0552852
CHR8_JGVV56_61_T01	VIT_08s0056g00730	JGVv56.61	Vv08s0056g00730	F6HMU7	SEC14 cytosolic factor	0	JGVv56.61	13.0451	12.9147	12.4599	12.3813	12.4803	12.6898	11.2803	12.2556	12.7872	12.7666	0.0256563	3.16809e-08	0.00133603	0.244405	4.292e-08	0.0552936
CHR7_JGVV5_69_T01	VIT_07s0005g00710	JGVv5.69	Vv07s0005g00710	F6HZ62	Ring-H2 subgroup RHE protein	0	JGVv5.69	6.56952	7.08712	6.71886	7.01826	6.17955	6.40099	8.3635	8.45215	7.14046	5.81033	0.599379	2.61092e-08	0.00135506	0.855035	3.56511e-08	0.0560028
CHR18_JGVV1_166_T01	VIT_18s0001g02700	JGVv1.166	Vv18s0001g02700	F6H0L1	Chlorophyll a oxygenase (CAO)	0	JGVv1.166	13.7737	13.7537	14.0672	13.995	13.8857	13.8367	10.9047	11.6256	11.5209	11.4722	0.0847188	6.44847e-19	0.00135852	0.410643	1.57191e-17	0.0560674
CHR8_JGVV58_93_T01	VIT_08s0058g00470	JGVv58.93	Vv08s0058g00470	F6GXT6	Abscisic acid receptor PYL4 RCAR10	1	JGVv58.93.t01; JGVv67.127.t01	12.0548	11.9388	11.0327	11.0324	11.0968	10.1182	14.1704	12.6517	13.1964	10.8368	1.29026e-05	1.99322e-08	0.00136163	0.00337409	2.7454e-08	0.0561173
CHR18_JGVV1_399_T01	VIT_18s0001g07110	JGVv1.399	Vv18s0001g07110	F6H103	No hit	0	JGVv1.399	12.7076	12.8925	13.2933	13.3727	12.2536	11.8459	12.597	12.233	12.0796	12.1299	0.0721645	4.89221e-13	0.00136361	0.387647	1.33239e-12	0.0561209
CHR2_JGVV87_77_T01	VIT_02s0087g00190	JGVv87.77	Vv02s0087g00190	D7TFG0	SH3 domain-containing protein 2	0	JGVv87.77	9.92673	10.0308	9.16841	9.24336	8.83035	8.92017	9.07423	9.88036	9.66251	9.31201	0.0598166	1.22924e-07	0.00137202	0.358734	1.58517e-07	0.0562318
CHR5_JGVV62_46_T01	VIT_05s0062g00620	JGVv62.46	Vv05s0062g00620	F6I4F2	Unknown	3	JGVv62.46.t01; JGVv180.10.t01	8.42393	8.2654	6.79846	6.66583	8.18913	7.99102	8.36741	8.63271	8.06159	8.82669	0.14896	1.54025e-12	0.00136875	0.513567	3.77869e-12	0.0562318
CHR9_JGVV2_677_T01	VIT_09s0002g07640	JGVv2.677	Vv09s0002g07640	F6HXH4	Glycerol kinase	4	JGVv2.677.t01; JGVv2.697.t01; JGVv18.8.t01; PDVv70.58.t01;JGVv2.697.t01; JGVv2.677.t01	11.3068	11.287	10.4725	10.2296	11.3965	11.4152	12.3436	12.651	11.0178	11.6362	0.0291983	3.27972e-14	0.00137086	0.261964	1.20347e-13	0.0562318
CHR16_JGVV50_22_T01	VIT_16s0050g02570	JGVv50.22	Vv16s0050g02570	E0CUJ2	Protein phosphatase 2C	0	JGVv50.22	13.6431	13.7511	13.4964	13.54	13.3246	13.5001	13.325	13.8733	12.978	12.923	0.000475236	1.82866e-09	0.00138032	0.0359329	2.78484e-09	0.0564939
CHR18_JGVV1_843_T01	VIT_18s0001g11900	JGVv1.843	Vv18s0001g11900	F6H039	GNS1/SUR4 membrane	0	JGVv1.843	10.9031	11.0625	11.227	11.4529	8.82887	8.66454	9.60264	10.3255	8.29578	9.22488	7.41562e-05	6.64085e-16	0.00138429	0.0110116	4.16497e-15	0.0565501
CHR3_JGVV63_179_T01	VIT_03s0063g01920	JGVv63.179	Vv03s0063g01920	F6HQJ0	Pentatricopeptide (PPR) repeat	0	JGVv63.179	9.96601	10.0768	9.53589	9.49771	9.13772	9.15911	8.64985	8.16397	9.75214	9.15204	0.00194305	1.73247e-12	0.00138552	0.0723136	4.21145e-12	0.0565501
CHR10_JGVV71_48_T01	VIT_10s0071g00660	JGVv71.48	Vv10s0071g00660	F6HVZ7	MYB divaricata	0	JGVv71.48	11.8613	11.8274	11.8029	11.7259	12.3323	12.513	11.1442	11.4428	12.413	12.0167	0.877936	1.57473e-11	0.00139556	0.963994	3.20191e-11	0.0568812
CHR7_JGVV5_14_T01	VIT_07s0005g00140	JGVv5.14	Vv07s0005g00140	F6HZ32	Peripheral-type benzodiazepine receptor	0	JGVv5.14	7.23819	7.59079	7.1928	7.16123	9.23819	9.12401	9.50252	11.8385	7.27731	8.28373	0.0175519	6.55155e-10	0.00139871	0.20671	1.05028e-09	0.0569311
CHR4_JGVV8_234_T01	VIT_04s0008g02520	JGVv8.234	Vv04s0008g02520	F6H3B2	ATP binding protein	4	JGVv8.234.t01; JGVv8.233.t01; JGVv8.235.t01	10.7769	10.6599	9.82502	9.96648	10.3594	10.4987	10.7125	10.696	9.85455	8.53982	0.279656	1.66811e-07	0.0014036	0.651332	2.129e-07	0.0570514
CHR17_JGVV0_241_T01	VIT_17s0000g07670	JGVv0.241	Vv17s0000g07670	F6GSV5	Betaine-aldehyde dehydrogenase	1	JGVv0.241.t01; JGVv0.243.t01	10.5844	10.2825	8.75842	8.92797	9.35425	9.42757	12.0204	13.7523	12.7269	13.7956	0.000147544	4.96645e-15	0.00141057	0.0173043	2.30006e-14	0.057188
CHR18_JGVV72_102_T01	VIT_18s0072g00150	JGVv72.102	Vv18s0072g00150	F6GY61	Unknown protein	0	JGVv72.102	10.1242	10.2999	12.1078	12.1622	7.4875	7.95266	9.73432	10.8977	10.6608	9.8544	0.976235	5.77073e-13	0.00141093	0.993586	1.5481e-12	0.057188
CHR19_JGVV27_21_T01	VIT_19s0027g01680	JGVv27.21	Vv19s0027g01680	F6H4Q8	Tetratricopeptide helical	0	JGVv27.21	9.81451	9.76302	9.07244	9.15466	10.4694	10.6203	9.29312	10.7177	9.6467	9.90091	0.00239065	7.42906e-07	0.0014147	0.0805516	9.08608e-07	0.057188
CHR2_JGVV25_163_T01	VIT_02s0025g01740	JGVv25.163	Vv02s0025g01740	D7TVI5	Auxin response factor 9	0	JGVv25.163	13.2623	13.243	13.1603	12.9553	13.0486	13.049	13.3894	13.1166	8.72665	9.45747	0.446173	3.70384e-20	0.0014142	0.774412	1.74281e-18	0.057188
CHR19_JGVV177_10_T01	VIT_19s0177g00120	JGVv177.10	Vv19s0177g00120	F6H9A7	Unknown protein	4	JGVv177.10.t01; JGVv61.37.t01; GSVIVT00001293001.t01	8.65753	8.52903	8.54436	7.84371	10.8079	11.1415	10.3999	10.8098	11.0522	11.3496	0.00583808	5.77131e-16	0.0014287	0.122091	3.70342e-15	0.0576749
CHR13_RANDOM_GSVIVT00012433001_T01	VIT_13s0067g01280	GSVIVT00012433001	Vv13s0067g01280	D7UD17	No hit	0	GSVIVT00012433001	5.31617	5.29995	5.22418	5.83052	6.88549	5.63173	5.90677	5.35746	6.53226	6.23278	0.0232962	2.54268e-05	0.0014343	0.23487	2.86692e-05	0.0577432
CHR7_JGVV104_83_T01	VIT_07s0104g00920	JGVv104.83	Vv07s0104g00920	D7TP75	No hit	0	JGVv104.83	5.11817	5.05938	5.61867	5.3825	5.21777	5.14713	6.20227	7.81712	5.46356	5.43338	0.0715829	5.79043e-08	0.00143397	0.386493	7.66781e-08	0.0577432
CHRUN_JGVV904_1_T01	VIT_00s0904g00010	JGVv904.1	Vv00s0904g00010	F6H8B4	Photosystem II oxygen-evolving enhancer protein PSBQ	0	JGVv904.1	14.188	14.2321	14.1311	14.0716	15.0455	15.0049	9.33093	10.7824	10.1801	10.7503	0.00207273	1.75485e-18	0.00143645	0.074603	3.45476e-17	0.0577514
CHR4_JGVV23_135_T01	VIT_04s0023g02480	JGVv23.135	Vv04s0023g02480	Q4VT48	Dehydrin 1b	0	JGVv23.135	9.34472	8.97059	9.01789	9.80801	10.9414	12.1903	14.5188	14.5684	12.2691	13.6772	0.000229724	2.64251e-16	0.00143998	0.0227797	1.94541e-15	0.0578146
CHR1_JGVV11_242_T01	VIT_01s0011g04190	JGVV11.242	Vv01s0011g04190	F6HEU6	Unknown	0	JGVV11.242	9.92332	7.98084	5.7364	5.85331	9.40961	10.7431	11.5846	11.6987	6.44416	6.17602	0.202499	9.21262e-13	0.00145073	0.576924	2.37799e-12	0.0581668
CHR5_JGVV77_56_T01	VIT_05s0077g00810	JGVv77.56	Vv05s0077g00810	F6H718	Sodium-inducible calcium-binding protein (ACP1)	0	JGVv77.56	10.7251	10.7572	9.37002	9.29662	9.41947	9.53243	9.07543	10.369	11.3288	11.1573	0.0412715	2.1282e-10	0.00145729	0.303754	3.64655e-10	0.0581933
CHR9_GSVIVT00017146001_T01	VIT_09s0002g05000	GSVIVT00017146001	Vv09s0002g05000	D7U0N5	R protein disease resistance protein	2	GSVIVT00017146001.t01; PDVv2.424.t01; JGVv2.468.t01; JGVv2.452.t01; JGVv2.445.t01; JGVv2.442.t01	9.52156	9.82961	9.94309	10.1585	8.94642	9.00627	10.8212	10.2871	10.5671	10.3533	0.666119	1.08941e-12	0.00145686	0.885209	2.75971e-12	0.0581933
CHRUN_JGVV252_5_T01	VIT_00s0252g00050	JGVv252.5	Vv00s0252g00050	F6HS73	Unknown protein	0	JGVv252.5	11.6856	11.6588	11.4484	11.5283	11.7874	11.7876	10.211	11.2112	12.3533	12.4284	0.0069976	4.5385e-10	0.00145553	0.132576	7.4276e-10	0.0581933
CHR14_JGVV83_90_T01	VIT_14s0083g01020	JGVv83.90	Vv14s0083g01020	A5BG62	Regulator of chromosome condensation (RCC1)	0	JGVv83.90	10.5788	10.5848	11.1078	10.9907	12.0474	11.9818	11.7283	12.7397	9.80413	9.96928	0.0234085	1.43653e-13	0.00146057	0.235359	4.44312e-13	0.0582456
CHR13_JGVV156_3_T01	VIT_13s0156g00030	JGVv156.3	Vv13s0156g00030	F6HPR8	No hit	0	JGVv156.3	10.8945	10.7409	10.2174	10.156	10.1305	9.88491	8.19013	10.1997	8.86131	8.97445	0.0385527	4.61443e-06	0.00147342	0.293843	5.3964e-06	0.0586113
CHR13_JGVV19_229_T01	VIT_13s0019g02900	JGVv19.229	Vv13s0019g02900	F6HNQ0	Chaperone	4	JGVv19.229.t01; JGVv19.217.t01; JGVv19.227.t01; JGVv19.219.t01; JGVv58.114.t01; JGVv19.211.t01; JGVv19.205.t01; JGVv19.209.t01	5.03088	5.12284	5.27692	4.90329	6.15786	6.58035	6.18113	7.36351	5.90424	6.15488	0.00460796	2.03189e-09	0.00147371	0.110345	3.07956e-09	0.0586113
CHR15_JGVV48_167_T01	VIT_15s0048g01230	JGVv48.167	Vv15s0048g01230	F6I355	1-acylglycerol-3-phosphate O-acyltransferase	0	JGVv48.167	12.7784	12.8065	12.9644	13.1641	12.9582	12.7079	13.1551	13.6758	12.6501	12.7237	0.0337226	7.61809e-08	0.0014897	0.278898	9.99798e-08	0.0591676
CHR4_JGVV44_71_T01	VIT_04s0044g01270	JGVv44.71	Vv04s0044g01270	F6I0E8	Calcineurin phosphoesterase	0	JGVv44.71	10.8644	10.8717	10.3682	10.4462	11.0187	10.9635	10.8793	10.4215	10.4355	10.5212	0.0854691	2.01674e-08	0.00149438	0.411337	2.77688e-08	0.0592736
CHR18_RANDOM_PDVV82_82_T01	VIT_18s0001g05820	PDVv82.82	Vv18s0001g05820	F6HN31	Pentatricopeptide repeat-containing protein	0	PDVv82.82	9.4944	9.51152	9.37736	9.54946	9.85077	9.50919	8.94175	10.474	9.8414	9.68282	0.0788803	0.500258	0.00149797	0.401466	0.501275	0.0593365
CHR6_JGVV4_29_T01	VIT_06s0004g08200	JGVv4.29	Vv06s0004g08200	D7SJH9	Ubiquitin-conjugating enzyme E2 D/E	3	JGVv4.29.t01; JGVv40.313.t01; JGVv50.38.t01; JGVv25.96.t01; JGVv46.212.t01	13.7176	13.5763	13.379	13.5013	12.9149	13.0075	13.2951	14.1062	13.9407	13.8937	0.0178453	2.08347e-07	0.00150307	0.207774	2.64166e-07	0.059459
CHR7_JGVV5_383_T01	VIT_07s0005g04080	JGVv5.383	Vv07s0005g04080	F6HZP6	Leucine Rich Repeat receptor-like kinase	2	JGVv5.383.t01; JGVv5.384.t01; JGVv5.377.t01; JGVv5.379.t01; JGVv5.381.t01	4.93324	5.02438	5.31056	5.31919	6.55982	6.60058	7.11214	6.33214	5.93467	5.84056	0.00162412	4.75258e-13	0.00150777	0.0658403	1.2982e-12	0.0594856
CHR8_JGVV7_71_T01	VIT_08s0007g08280	JGVv7.71	Vv08s0007g08280	F6HL05	Remorin	0	JGVv7.71	11.4668	11.3758	11.0307	11.1476	13.4932	13.6105	14.2096	14.5522	10.5767	11.6233	0.000900103	8.35363e-18	0.00150677	0.0491646	1.1811e-16	0.0594856
CHR13_JGVV19_374_T01	VIT_13s0019g00940	JGVv19.374	Vv13s0019g00940	D7TLV3	SLT1 (sodium- and lithium-tolerant 1)	0	JGVv19.374	12.0805	12.0102	12.0173	12.0118	12.6985	12.6534	12.7249	12.4	11.4321	11.0879	1.82125e-05	8.68613e-18	0.00151353	0.00423763	1.21476e-16	0.0596331
CHR3_JGVV97_15_T01	VIT_03s0097g00160	JGVv97.15	Vv03s0097g00160	F6HW46	MADS-box agamous-like 21	4	JGVv97.15.t01; JGVv211.17.t01; JGVv211.14.t01; JGVv7.24.t01; JGVv1.476.t01	6.87967	5.43472	5.00161	5.19966	5.64333	5.57261	7.6586	7.68819	7.74282	8.04915	0.0933182	3.9912e-12	0.00152049	0.425417	9.03131e-12	0.0596983
CHR5_JGVV49_190_T01	VIT_05s0049g02140	JGVv49.190	Vv05s0049g02140	F6H8T8	Glutamyl-tRNA(Gln) amidotransferase B	1	JGVv49.190.t01; GSVIVT00015375001.t01	11.2386	11.1564	12.0065	11.8203	12.5097	12.6833	10.4249	10.8071	11.3606	11.1109	0.8363	3.69119e-16	0.0015203	0.94917	2.55564e-15	0.0596983
CHR7_JGVV5_199_T01	VIT_07s0005g02050	JGVv5.199	Vv07s0005g02050	D7U2N6	Carboxylic ester hydrolase	0	JGVv5.199	7.50896	7.04111	7.49075	7.88415	7.57443	7.56092	10.9939	11.7393	6.43421	5.37063	0.440141	1.01287e-15	0.00152125	0.770202	5.9151e-15	0.0596983
CHR3_JGVV91_40_T01	VIT_03s0091g00820	JGVv91.40	Vv03s0091g00820	A5AF13	Radical SAM domain-containing protein	0	JGVv91.40	11.2193	11.1796	11.1456	11.1149	11.2809	11.2932	10.9218	11.1433	10.5043	10.2056	0.416507	4.26994e-13	0.00153087	0.755255	1.18064e-12	0.0599962
CHR14_JGVV60_139_T01	VIT_14s0060g01210	JGVv60.139	Vv14s0060g01210	D7UA29	BZIP DNA-binding protein BZIP53	0	JGVv60.139	12.263	12.2594	12.1393	12.1856	11.5692	11.5371	12.4623	12.6408	12.0546	12.7386	0.003699	1.66831e-09	0.00153448	0.0985833	2.55221e-09	0.0600581
CHR1_JGVV11_223_T01	VIT_01s0011g04380	JGVV11.223	Vv01s0011g04380	F6HFL5	Acyl-(acyl carrier protein) thioesterase	0	JGVV11.223	5.32586	5.6108	5.29119	5.74839	5.94913	5.19336	5.69151	6.0941	5.6435	5.20842	0.783566	0.0530902	0.00154132	0.931204	0.0540207	0.0600784
CHR12_JGVV57_112_T01	VIT_12s0057g01290	JGVv57.112	Vv12s0057g01290	D7TD97	Hydroxyproline-rich glycoprotein family protein-like	1	JGVv57.112.t01; JGVv95.26.t01; JGVv8.673.t01; JGVv126.3.t01; JGVv13.108.t01	12.949	12.9097	12.5861	12.7529	12.818	12.5713	12.908	12.5564	12.7048	12.8516	0.109292	0.00482191	0.00154337	0.454971	0.0050184	0.0600784
CHR18_JGVV72_42_T01	VIT_18s0072g00840	JGVv72.42	Vv18s0072g00840	A5BSF5	Sensitive to proton rhizotoxicity 1	0	JGVv72.42	11.4531	11.4839	11.5146	11.254	12.3885	12.6249	12.6174	12.533	11.0662	11.4864	0.155789	1.16052e-14	0.0015385	0.522244	4.82176e-14	0.0600784
CHR4_JGVV23_207_T01	VIT_04s0023g01670	JGVv23.207	Vv04s0023g01670	F6GWW7	Unknown protein	0	JGVv23.207	5.87167	6.28973	6.0154	6.18557	6.93382	6.11375	5.82202	7.40268	5.32127	5.40506	0.052165	0.000636135	0.00154263	0.336882	0.000679675	0.0600784
CHRUN_JGVV211_7_T01	VIT_00s0211g00070	JGVv211.7	Vv00s0211g00070	A5BJY0	Glycine hydroxymethyltransferase	3	JGVv211.7.t01; JGVv211.11.t01; JGVv211.8.t01; JGVv211.10.t01; JGVv211.15.t01	8.7901	7.20311	8.8619	8.07896	11.4529	11.7667	5.48925	5.65472	6.04222	6.12738	0.00131852	1.45949e-15	0.00154516	0.0595132	8.04326e-15	0.0600784
CHR7_JGVV104_7_T01	VIT_07s0104g01770	JGVv104.7	Vv07s0104g01770	F6HPY8	RNA recognition motif (RRM)-containing	0	JGVv104.7	6.383	5.93806	5.45042	5.70027	6.74177	6.58031	9.59994	8.66201	5.36022	6.77645	0.991122	2.68579e-11	0.00154938	0.997638	5.24417e-11	0.0601631
CHR4_JGVV8_117_T01	VIT_04s0008g01280	JGVv8.117	Vv04s0008g01280	F6H3P1	No hit	0	JGVv8.117	12.5833	12.3052	8.26983	8.41924	6.96549	7.00361	10.6807	11.9081	9.78928	10.5737	0.00139494	3.07367e-18	0.00155518	0.0610673	5.34905e-17	0.060309
CHR2_JGVV25_220_T01	VIT_02s0025g02400	JGVv25.220	Vv02s0025g02400	F6HU66	N6-adenosine-methyltransferase MT-A70	0	JGVv25.220	12.7284	12.7285	12.7277	12.7921	12.7651	12.6379	12.471	12.2204	11.9173	11.9301	0.0142	6.42827e-16	0.00155753	0.19067	4.0485e-15	0.060321
CHR9_JGVV2_607_T01	VIT_09s0002g06790	JGVv2.607	Vv09s0002g06790	D7U122	Small heat shock protein (HSP26.5-P) 26.5 kDa class I	0	JGVv2.607	6.82757	7.29376	8.20087	8.46953	9.65938	10.1023	10.394	13.7447	8.22898	8.7884	0.00103991	1.19085e-09	0.0015597	0.0528979	1.85384e-09	0.0603261
CHR10_JGVV42_65_T01	VIT_10s0042g00880	JGVV42.65	Vv10s0042g00880	F6HIR8	Stilbene synthase [Vitis pseudoreticulata]	1	JGVv42.70.t01; JGVv42.69.t01; JGVv42.65.t01; JGVv42.61.t01; JGVv42.68.t01; JGVv100.52.t01; JGVv100.51.t01; JGVv100.50.t01; JGVv100.49.t01; JGVv100.45.t01; JGVv100.39.t01; JGVv100.37.t01; JGVv100.21.t01; JGVv100.18.t01; JGVv100.15.t01; JGVv42.64.t01; JGVv100.33.t01; JGVv100.31.t01; JGVv100.29.t01; JGVv100.19.t01; JGVv100.16.t01; JGVv100.13.t01; JGVv100.44.t01; JGVv100.43.t01; JGVv100.41.t01; JGVv1…	3.88454	3.87454	3.90031	3.90441	4.24706	4.26593	6.72401	5.56993	5.61867	4.86691	0.00951158	9.80905e-12	0.00156473	0.155716	2.06598e-11	0.0604414
CHR18_JGVV164_10_T01	VIT_18s0164g00110	JGVv164.10	Vv18s0164g00110	F6HVW8	Diphenol oxidase	4	JGVv164.10.t01; JGVv164.14.t01; JGVv111.4.t01; JGVv164.8.t01; JGVv164.9.t01;JGVv164.14.t01; JGVv164.10.t01	5.48485	5.89284	5.39128	6.11371	5.80406	5.41733	14.3248	12.6335	7.03002	6.46416	0.000677012	7.32608e-16	0.00156816	0.0419173	4.5073e-15	0.0604949
CHR15_JGVV21_170_T01	VIT_15s0021g00910	JGVv21.170	Vv15s0021g00910	F6GVE0	Dolichyl pyrophosphate Glc1Man9GlcNAc2 alpha-1,3-glucosyltransferase	0	JGVv21.170	11.8352	11.9167	11.2197	11.3833	10.7581	10.3214	10.7861	10.7274	11.5541	11.4641	0.108237	1.61987e-14	0.00158426	0.453034	6.46765e-14	0.060528
CHR16_JGVV50_187_T01	VIT_16s0050g00710	JGVv50.187	Vv16s0050g00710	F6H6L2	Unknown protein	0	JGVv50.187	12.6748	12.7923	12.9666	12.633	14.2035	14.0773	8.35453	9.66253	10.5705	10.8156	0.038064	4.34795e-17	0.00157186	0.291817	4.42584e-16	0.060528
CHR17_JGVV0_117_T01	VIT_17s0000g09060	JGVv0.117	Vv17s0000g09060	F6GSI4	Unknown	0	JGVv0.117	9.85472	9.7903	10.1178	10.1687	10.5391	10.5197	7.99707	8.52628	10.1913	10.0622	0.127894	2.13303e-17	0.00158289	0.484335	2.5072e-16	0.060528
CHR18_JGVV1_463_T01	VIT_18s0001g07770	JGVv1.463	Vv18s0001g07770	E0CNR1	Unknown protein	0	JGVv1.463	10.758	10.4086	10.8356	10.8729	12.079	12.3338	11.9236	13.4439	13.9814	14.2708	0.0122277	2.17624e-13	0.00157841	0.176087	6.43016e-13	0.060528
CHR18_JGVV41_173_T01	VIT_18s0041g00390	JGVv41.173	Vv18s0041g00390	A5AV92	Cysteine protease inhibitor	4	JGVv41.173.t01; JGVv41.175.t01	11.0245	10.5663	8.90243	7.88758	14.679	14.7899	13.0257	12.9837	4.8755	5.3777	0.145699	7.63148e-22	0.00157508	0.50906	1.1869e-19	0.060528
CHR2_JGVV25_371_T01	VIT_02s0025g04110	JGVv25.371	Vv02s0025g04110	F6HUF5	MAPKKK HA-tagged protein kinase	0	JGVv25.371	7.2365	5.53427	6.44911	6.65817	8.66314	8.92704	10.4239	10.5608	7.74292	7.81457	0.0992431	2.46352e-13	0.0015854	0.436146	7.1941e-13	0.060528
CHR5_JGVV77_185_T01	VIT_05s0077g02150	JGVv77.185	Vv05s0077g02150	F6H6Y1	Chalcone reductase	2	JGVv77.185.t01; JGVv77.186.t01; JGVv77.187.t01; JGVv1.629.t01	6.65244	6.39466	6.77385	6.47038	10.5731	9.74175	6.33877	7.05111	5.71345	6.82047	0.490798	4.71885e-13	0.00157697	0.800318	1.2897e-12	0.060528
CHR9_JGVV2_478_T01	VIT_09s0002g05320	JGVv2.478	Vv09s0002g05320	F6HX49	2-oxoglutarate-dependent dioxygenase	0	JGVv2.478	11.5045	11.7284	5.06343	4.95209	5.03798	4.95019	9.58187	7.21388	4.75519	5.06778	0.652556	1.31721e-15	0.00158069	0.879939	7.37466e-15	0.060528
CHR4_JGVV8_221_T01	VIT_04s0008g02380	JGVv8.221	Vv04s0008g02380	F6H3A2	Kelch repeat-containing F-box protein	0	JGVv8.221	11.1569	11.1786	11.3244	10.9652	12.2507	11.8324	11.9952	11.7983	11.029	11.6767	0.451367	1.3633e-07	0.00159998	0.777268	1.75078e-07	0.0609271
CHRUN_JGVV125_24_T01	VIT_00s0125g00280	JGVv125.24	Vv00s0125g00280	F6H2R3	Photosystem I reaction center subunit III (PSAF)	0	JGVv125.24	14.5516	14.6873	14.6568	14.6641	15.1224	15.0635	11.258	11.8223	13.5394	13.3703	0.0684059	5.11917e-21	0.00159919	0.380104	4.1331e-19	0.0609271
CHR9_JGVV2_470_T01	VIT_09s0002g05240	JGVv2.470	Vv09s0002g05240	D7U0Q2	Cyclin A2;3	1	JGVv2.470.t01; JGVv8.398.t01	8.91988	8.87459	9.99538	9.91946	7.86425	7.36159	9.99721	10.5986	10.9226	11.0096	0.924364	2.05938e-17	0.00161568	0.979241	2.43907e-16	0.0614458
CHR14_JGVV219_3_T01	VIT_14s0219g00030	JGVv219.3	Vv14s0219g00030	F6GX56	Zinc finger (C3HC4-type ring finger)	0	JGVv219.3	7.83213	6.25167	9.31144	9.16938	4.91858	4.89748	7.36664	7.40593	10.0781	9.57355	0.0030348	4.42148e-16	0.00162644	0.0900386	2.96673e-15	0.061696
CHR5_JGVV20_27_T01	VIT_05s0020g00330	JGVv20.27	Vv05s0020g00330	F6HE08	Galactinol synthase	3	JGVv20.27.t01; JGVv77.25.t01;JGVv77.25.t01; JGVv20.27.t01	5.37105	5.14808	4.99428	5.01932	9.03704	10.8531	5.25228	5.6157	5.45881	5.21968	0.000609132	8.13476e-15	0.00162566	0.0401589	3.54389e-14	0.061696
CHR10_JGVV3_16_T01	VIT_10s0003g00170	JGVV3.16	Vv10s0003g00170	D7TJD0	Dehydration-induced 19	0	JGVV3.16	7.81774	7.43993	8.01752	8.42697	9.46498	9.43821	8.58406	9.58718	7.90495	8.06458	0.0194713	8.13296e-11	0.00163405	0.216239	1.4736e-10	0.0618752
CHR6_JGVV4_311_T01	VIT_06s0004g05140	JGVv4.311	Vv06s0004g05140	D7SKB6	DnaJ homolog, subfamily B, member 9	0	JGVv4.311	11.6593	11.7476	11.6734	11.5867	12.1434	12.033	9.57224	10.2295	11.3289	11.333	0.069769	1.89567e-15	0.00163535	0.383496	1.00841e-14	0.0618752
CHR15_PDVV48_278_T01	VIT_15s0048g00110	PDVv48.278	Vv15s0048g00110	F6I3B1	No hit	0	PDVv48.278	5.13815	5.4436	4.85471	5.39643	4.56596	4.65732	5.00526	4.75295	5.76683	4.60406	0.675601	0.00365901	0.00164215	0.888791	0.00382023	0.0619817
CHR16_JGVV100_98_T01	VIT_16s0100g00290	JGVv100.98	Vv16s0100g00290	F6HP72	L-idonate dehydrogenase	3	JGVv100.98.t01; JGVv100.98.t01	15.0511	15.134	14.5494	14.5346	12.8339	13.3565	14.0409	13.9933	13.4471	13.4497	0.0166964	1.71965e-17	0.00164236	0.202696	2.11379e-16	0.0619817
CHR13_JGVV64_3_T01	VIT_13s0064g01860	JGVv64.3	Vv13s0064g01860		No hit	4	JGVv64.3.t01; GSVIVT00037070001.t01	4.39826	4.6076	4.37999	4.50283	5.4183	4.5143	5.29409	4.75927	4.91075	4.59054	0.0055448	0.0003215	0.00164733	0.118249	0.000347209	0.06209
CHR11_JGVV16_463_T01	VIT_11s0016g05170	JGVv16.463	Vv11s0016g05170	D7TC02	Nitrate transporter	0	JGVv16.463	8.23612	8.2942	12.1213	11.6634	12.3752	12.4143	10.4405	12.4488	4.98849	5.31271	0.551797	2.03789e-16	0.00165181	0.831833	1.56709e-15	0.0621004
CHR3_JGVV38_86_T01	VIT_03s0038g03870	JGVv38.86	Vv03s0038g03870	F6I0R5	Calcium ion binding protein	0	JGVv38.86	13.5454	13.5344	13.3352	13.4302	13.1313	12.8452	13.5439	13.5459	12.8497	12.8859	0.229561	1.35176e-13	0.00165154	0.606289	4.20733e-13	0.0621004
CHR3_JGVV88_27_T01	VIT_03s0088g00990	JGVv88.27	Vv03s0088g00990	D7T3K5	Metal transporter CNNM4 (Cyclin-M4)	0	JGVv88.27	11.7878	11.733	11.4414	11.2352	11.1487	11.2027	12.1192	12.7412	10.586	10.6106	0.13991	6.60578e-14	0.00166451	0.502108	2.23189e-13	0.0624983
CHR5_JGVV77_8_T01	VIT_05s0077g00120	JGVv77.8	Vv05s0077g00120	F6H6X2	DNA replication protein	4	JGVv77.8.t01; JGVv77.55.t01; JGVv77.17.t01;JGVv77.55.t01; JGVv77.8.t01;JGVv77.17.t01	10.2139	10.0969	10.6104	10.7731	9.71868	9.98423	10.7992	11.9569	11.5382	11.6724	0.00166712	6.00793e-11	0.00168661	0.0667525	1.11091e-10	0.0632479
CHR13_JGVV67_24_T01	VIT_13s0067g03470	JGVv67.24	Vv13s0067g03470	D7T492	Glutathione S-transferase GSTO1	1	JGVv67.24.t01; JGVv4.442.t01	11.0828	11.1487	11.3274	11.2797	12.4497	12.5895	9.88934	10.5337	11.5729	11.6416	0.00145869	1.02485e-16	0.00169681	0.0623795	8.83696e-16	0.0634695
CHR6_JGVV61_122_T01	VIT_06s0061g00320	JGVv61.122	Vv06s0061g00320	F6GWA5	High-affinity nitrate transporter 2.4	0	JGVv61.122	4.54357	4.39214	4.75887	4.85214	5.72414	5.59596	14.5184	13.4788	4.84549	5.49325	0.0948034	3.17136e-22	0.00169516	0.42772	6.69384e-20	0.0634695
CHR13_JGVV19_422_T01	VIT_13s0019g00230	JGVv19.422	Vv13s0019g00230	D7TLZ7	Glycosyltransferase family 14 Beta-1-3-galactosyl-O-glycosyl-glycoprotein	4	JGVv19.422.t01; JGVv19.425.t01; JGVv19.424.t01; JGVv19.423.t01; JGVv101.30.t01	4.30196	4.44367	5.43733	5.23299	4.57253	4.44847	5.28116	4.87409	4.79244	5.61672	0.690151	1.48806e-07	0.00170508	0.895639	1.90603e-07	0.0636177
CHR2_JGVV241_6_T01	VIT_02s0241g00060	JGVv241.6	Vv02s0241g00060	F6H5L3	Unknown protein	0	JGVv241.6	11.1104	11.1354	11.8322	11.9836	12.7021	12.3089	9.78239	9.15543	6.00759	4.74458	0.000447606	8.4032e-21	0.00170478	0.0347849	5.86934e-19	0.0636177
CHR10_JGVV597_5_T01	VIT_10s0597g00050	JGVv597.5	Vv10s0597g00050	D7TRW7	Heat shock transcription factor B2A	0	JGVv597.5	9.31223	9.19784	8.98928	9.04564	6.45119	6.96785	10.5769	11.9254	11.7934	11.4348	0.0026642	1.26063e-16	0.00171382	0.0852491	1.0532e-15	0.0637824
CHR12_PDVV35_151_T01	VIT_12s0035g00430	PDVv35.151	Vv12s0035g00430	F6HK67	No hit	0	PDVv35.151	7.63125	7.9689	7.59199	7.63335	7.45952	6.20476	6.98415	6.00212	7.10742	6.80553	0.00151631	2.6733e-06	0.00171241	0.0639185	3.16794e-06	0.0637824
CHR9_JGVV18_16_T01	VIT_09s0018g00300	JGVv18.16	Vv09s0018g00300	D7T3T9	N-acetyltransferase hookless1 HLS1	0	JGVv18.16	5.94017	5.84442	7.53929	7.96535	5.85697	5.67856	10.5556	11.955	8.08461	7.44671	0.00639802	6.72956e-16	0.00172432	0.126974	4.20775e-15	0.0640925
CHRUN_JGVV341_5_T01	VIT_00s0341g00050	JGVv341.5	Vv00s0341g00050	F6H852	ATMYB66/WER/WER1 (WEREWOLF 1)	1	JGVv341.5.t01; GSVIVT00022665001.t01; JGVv33.35.t01; JGVv33.32.t01	12.6691	12.621	12.3381	12.397	12.6453	12.3767	12.8948	13.4511	13.0119	13.006	0.268932	1.92795e-08	0.00173263	0.640643	2.65884e-08	0.0643205
CHR18_JGVV117_19_T01	VIT_18s0117g00340	JGVv117.19	Vv18s0117g00340	F6GYS5	TCP family transcription factor TCP14	2	JGVv117.19.t01; JGVv35.140.t01	12.6974	12.5412	10.9072	10.893	10.6255	10.6344	12.4159	11.9423	11.1145	12.2314	0.41554	3.33716e-10	0.00174519	0.754667	5.55504e-10	0.0647055
CHR11_JGVV16_80_T01	VIT_11s0016g01010	JGVv16.80	Vv11s0016g01010	F6HGS9	Serine/threonine-protein kinase NAK	4	JGVv16.80.t01; JGVv16.85.t01	7.89844	7.20963	6.74853	6.32825	9.06981	9.18698	11.6174	11.1684	10.0559	10.6792	0.0754106	3.61082e-18	0.00175383	0.394613	6.04531e-17	0.064782
CHR18_JGVV1_655_T01	VIT_18s0001g09850	JGVv1.655	Vv18s0001g09850	F6GZY0	Myb domain protein R1	0	JGVv1.655	13.0631	12.9898	13.5074	13.4414	13.3819	13.1956	13.9124	14.5638	13.4318	13.8701	0.0294043	3.3637e-09	0.00175158	0.26321	4.98507e-09	0.064782
CHR2_JGVV12_80_T01	VIT_02s0012g02090	JGVv12.80	Vv02s0012g02090	D7TTR1	Unknown protein	0	JGVv12.80	11.8865	11.9069	12.3649	12.452	11.7713	11.7446	12.3735	12.8593	13.6525	13.6799	0.00409163	4.90989e-18	0.00175375	0.102692	7.75234e-17	0.064782
CHRUN_JGVV203_5_T01	VIT_00s0203g00060	JGVv203.5	Vv00s0203g00060	D7UDP6	3'(2'),5'-bisphosphate nucleotidase	0	JGVv203.5	9.54414	9.59375	9.67636	9.60404	10.7582	10.6753	7.828	8.28877	10.4809	10.5824	0.0279254	2.22922e-20	0.00175868	0.256033	1.1659e-18	0.0648802
CHR11_JGVV16_519_T01	VIT_11s0016g05780	JGVv16.519	Vv11s0016g05780	D7TC59	No hit	0	JGVv16.519	6.87559	6.46316	7.00056	7.09477	6.70468	7.16892	6.69771	8.3725	5.62776	6.19225	0.0072867	1.14223e-05	0.00177085	0.136276	1.3085e-05	0.0650853
CHR2_PDVV12_157_T01	VIT_02s0012g01490	PDVv12.157	Vv02s0012g01490	F6HT81	No hit	0	PDVv12.157	5.44185	5.8763	5.51309	5.81305	5.79453	5.57578	5.38916	5.14698	5.89656	5.09472	0.214069	0.0440613	0.00177073	0.590312	0.044914	0.0650853
CHRUN_JGVV194_5_T01	VIT_00s0194g00060	JGVv194.5	Vv00s0194g00060	F6HCV1	No hit	0	JGVv194.5	12.2164	12.1212	12.0524	12.2308	9.75268	9.88554	10.4096	11.3521	14.33	14.2271	0.0174998	1.3518e-18	0.00176978	0.206666	2.83906e-17	0.0650853
CHR7_JGVV5_437_T01	VIT_07s0005g04680	JGVv5.437	Vv07s0005g04680	D7U3A1	ABC transporter C member 9	4	JGVv5.437.t01; JGVv5.436.t01; JGVv5.416.t01	11.221	11.184	10.9939	10.8347	12.1005	11.7722	11.6707	11.0621	10.5512	10.8274	0.00927769	1.89542e-10	0.00177603	0.153663	3.27083e-10	0.0651136
CHR9_JGVV2_197_T01	VIT_09s0002g02210	JGVv2.197	Vv09s0002g02210	D7U005	Adhesion of calyx edges (ACE)	0	JGVv2.197	11.7795	11.6342	11.5786	11.6526	5.64394	5.51778	7.28463	8.96249	5.87357	5.83573	0.000777471	4.01785e-18	0.00177478	0.0448716	6.62172e-17	0.0651136
CHR19_JGVV14_88_T01	VIT_19s0014g01060	JGVv14.88	Vv19s0014g01060	E5GAF9	Sesquiterpene synthase	3	JGVv14.88.t01; JGVv14.89.t01	5.00492	4.97584	9.70406	9.52504	5.65736	7.50262	14.0018	14.0947	5.07735	4.60844	0.297971	3.30455e-19	0.00178505	0.665999	9.29995e-18	0.0653605
CHR6_GSVIVT00024996001_T01	VIT_06s0004g04450	GSVIVT00024996001	Vv06s0004g04450	D7SKI3	No hit	0	GSVIVT00024996001	6.60405	6.55698	8.96478	8.67827	10.8362	10.7461	8.55138	10.4517	8.40525	8.79958	0.136515	9.56426e-12	0.00178718	0.497721	2.01845e-11	0.0653605
CHR19_GSVIVT00014103001_T01	VIT_19s0014g00420	GSVIVT00014103001	Vv19s0014g00420	E0CS18	Unknown protein	2	GSVIVT00014103001.t01; JGVv14.41.t01; JGVv28.249.t01	5.45849	5.00457	5.58533	5.05874	6.8238	6.89667	5.16813	5.12105	4.62464	6.05707	0.776919	1.28631e-07	0.00178947	0.928592	1.65602e-07	0.0653634
CHR11_JGVV16_281_T01	VIT_11s0016g03180	JGVv16.281	Vv11s0016g03180	F6HGL2	ABI1 (ABA insensitive 1)	0	JGVv16.281	10.5026	10.627	10.6635	11.3208	12.0119	11.8318	12.7178	13.5153	5.81237	7.09236	0.0300187	4.25675e-19	0.00179194	0.265753	1.12813e-17	0.0653725
CHR14_JGVV83_72_T01	VIT_14s0083g00810	JGVv83.72	Vv14s0083g00810	A5BFR1	F-box family protein	0	JGVv83.72	10.6042	10.6541	10.1791	10.4348	9.67217	9.64121	10.177	9.73545	9.55153	9.69787	0.903666	2.6911e-11	0.00179645	0.972265	5.25383e-11	0.0654563
CHR17_JGVV119_6_T01	VIT_17s0119g00110	JGVv119.6	Vv17s0119g00110	F6HW67	GRAM domain-containing protein / ABA-responsive	1	JGVv119.6.t01; JGVv71.61.t01; JGVv23.326.t01; JGVv71.70.t01; JGVv71.68.t01; JGVv71.56.t01; JGVv71.72.t01	11.6378	11.6687	10.3253	10.3299	10.7516	10.9082	11.2826	12.2167	11.1689	11.8229	9.46977e-05	1.22644e-10	0.00180624	0.0127777	2.17169e-10	0.0657319
CHR13_JGVV19_29_T01	VIT_13s0019g05050	JGVv19.29	Vv13s0019g05050	F6HNC3	Nodulin-like protein	4	JGVv19.29.t01; JGVv19.31.t01; JGVv19.27.t01	4.34995	4.5557	5.03795	5.05649	9.74162	9.92379	9.4203	9.0861	7.26478	5.91167	0.000916531	7.00465e-18	0.00181024	0.0496945	1.02267e-16	0.0657964
CHR18_JGVV1_848_T01	VIT_18s0001g11950	JGVv1.848	Vv18s0001g11950	E0CPZ8	Unknown protein	0	JGVv1.848	9.80983	9.78946	8.8805	9.57685	10.2267	8.44345	7.37848	7.70759	7.94902	7.77959	0.268276	4.58043e-08	0.00181341	0.63968	6.12008e-08	0.0658306
CHR18_JGVV41_198_T01	VIT_18s0041g00090	JGVv41.198	Vv18s0041g00090	D7U9F1	Cation efflux MTP11	0	JGVv41.198	11.55	11.7091	12.6119	12.7182	9.80141	9.88747	12.7392	12.9055	7.44801	6.27618	0.0466747	2.73369e-19	0.00181732	0.321211	8.01396e-18	0.0658917
CHR8_JGVV7_504_T01	VIT_08s0007g03670	JGVv7.504	Vv08s0007g03670	D7TJ40	Lipase GDSL	0	JGVv7.504	12.1666	12.1675	13.0365	12.868	13.7952	13.6893	13.4731	13.9655	5.98816	5.57691	0.48771	7.10851e-27	0.00183328	0.798749	7.00188e-23	0.066389
CHR18_JGVV1_754_T01	VIT_18s0001g10900	JGVv1.754	Vv18s0001g10900	F6H011	Patatin	3	JGVv1.754.t01; JGVv1.755.t01; JGVv1.751.t01; JGVv1.749.t01; JGVv1.748.t01;JGVv1.755.t01; JGVv1.754.t01; JGVv1.756.t01; JGVv1.752.t01; JGVv1.765.t01; JGVv1.758.t01; JGVv1.762.t01; JGVv1.761.t01; JGVv1.759.t01; JGVv31.78.t01	12.759	12.6337	12.345	11.9251	11.5134	11.4459	12.4103	11.8654	5.02196	6.31783	0.00479054	3.74129e-18	0.00184091	0.112261	6.239e-17	0.0665838
CHR1_JGVV10_220_T01	VIT_01s0010g02930	JGVV10.220	Vv01s0010g02930	F6HG68	Calmodulin	4	JGVv10.220.t01; JGVv10.225.t01; JGVv10.222.t01; JGVv10.227.t01; JGVv10.226.t01; JGVv10.229.t01; JGVv10.221.t01; JGVv10.228.t01; GSVIVT00010384001.t01; JGVv10.224.t01; JGVv10.223.t01; JGVv0.779.t01; JGVv171.13.t01	8.52407	8.60737	8.28937	8.11743	7.90898	8.38043	10.4939	12.054	11.2085	11.1994	0.0946363	1.15273e-13	0.00184579	0.427333	3.64936e-13	0.066638
CHR6_JGVV61_100_T01	VIT_06s0061g00550	JGVv61.100	Vv06s0061g00550	D7SNC1	Xyloglucan endotransglucosylase/hydrolase 32	0	JGVv61.100	9.42695	10.013	10.4278	9.97904	7.15248	7.0659	14.6121	14.6654	12.8385	11.3525	0.0249338	6.18324e-17	0.00184692	0.242125	5.85812e-16	0.066638
CHR18_JGVV1_711_T01	VIT_18s0001g10460	JGVv1.711	Vv18s0001g10460	F6H1D2	Defective chloroplasts and leaves protein / DCL protein	0	JGVv1.711	11.6691	11.6338	11.925	11.9539	11.5653	11.9062	9.79458	10.4666	12.3431	12.4587	0.000337014	3.35496e-16	0.0018513	0.0292045	2.36553e-15	0.0667144
CHR17_PDVV119_15_T01	VIT_17s0119g00260	PDVv119.15	Vv17s0119g00260	F6HW72	Nitrate transporter 2	4	PDVv119.15.t01; JGVv16.463.t01; PDVv51.71.t01	8.5637	8.71606	12.3311	11.9024	12.7906	12.715	11.0985	12.8478	4.70403	4.48995	0.0312501	1.67175e-16	0.00185596	0.270249	1.33226e-15	0.0667782
CHRUN_JGVV179_11_T01	VIT_00s0179g00130	JGVv179.11	Vv00s0179g00130	F6HBI0	Protein phosphatase 2C / PP2C	0	JGVv179.11	8.95765	9.0604	8.83162	8.90457	9.82429	9.7852	9.15896	10.2547	6.67745	5.80265	0.755851	3.82148e-13	0.00185759	0.920229	1.06886e-12	0.0667782
CHR4_JGVV8_61_T01	VIT_04s0008g00710	JGVv8.61	Vv04s0008g00710	F6H388	Unknown	0	JGVv8.61	14.1742	14.1717	13.8234	13.9165	14.2799	14.1991	13.9232	14.1038	13.8489	14.1535	0.00139908	1.9773e-07	0.00186074	0.0610776	2.5105e-07	0.0668102
CHR6_JGVV4_772_T01	VIT_06s0004g00020	JGVv4.772	Vv06s0004g00020	D7SLP9	NAC domain containing protein 32	0	JGVv4.772	8.6247	8.83491	6.018	6.00732	8.73058	8.25932	9.75089	9.08021	8.75393	10.3731	0.975252	3.52774e-10	0.00187872	0.9932	5.85348e-10	0.0673739
CHR5_JGVV20_436_T01	VIT_05s0020g04640	JGVv20.436	Vv05s0020g04640	A5BK56	Unknown protein	1	JGVv20.436.t01; JGVv75.79.t01	12.2704	12.2306	12.0599	12.086	11.4075	11.4264	11.6413	11.9299	12.6773	12.4411	0.764947	3.85786e-14	0.00188402	0.923656	1.38872e-13	0.0674823
CHR4_JGVV8_344_T01	VIT_04s0008g03660	JGVv8.344	Vv04s0008g03660	F6H3F0	Embryonic flower 1	1	JGVv8.344.t01; JGVv8.343.t01	10.7832	10.8257	9.49752	9.61465	11.2977	11.3783	10.6793	9.99407	9.54247	9.78396	0.505869	2.91546e-13	0.00189124	0.808218	8.37156e-13	0.0676588
CHR13_JGVV19_431_T01	VIT_13s0019g00120	JGVv19.431	Vv13s0019g00120	D7TM04	Unknown	1	JGVv19.431.t01; JGVv19.432.t01; JGVv19.427.t01	7.30714	7.16477	8.3174	7.4244	7.9407	8.44782	8.48652	8.40464	5.73923	7.79547	0.263626	6.13315e-05	0.00189635	0.636239	6.8031e-05	0.0676778
CHRUN_JGVV1212_2_T01	VIT_00s1212g00020	JGVv1212.2	Vv00s1212g00020	F6HD96	Laccase	4	JGVv1212.2.t01; PDVv152.21.t01; JGVv152.1.t01; JGVv111.25.t01; JGVv731.1.t01; JGVv152.15.t01; JGVv444.1.t01; JGVv2280.1.t01; JGVv111.22.t01; JGVv111.19.t01; JGVv111.24.t01; JGVv152.12.t01; JGVv152.9.t01; JGVv152.8.t01; JGVv152.10.t01; JGVv75.40.t01; JGVv75.47.t01; JGVv75.44.t01; JGVv75.43.t01; JGVv75.48.t01; JGVv117.1.t01; JGVv75.61.t01; JGVv75.41.t01; JGVv413.1.t01; JGVv152.7.t01; JGVv75.58.t01;…	6.47437	6.53174	7.496	7.79733	7.6916	8.06698	14.521	14.1232	8.23842	9.68787	0.00028784	4.13385e-17	0.00189522	0.0264864	4.24888e-16	0.0676778
CHR12_JGVV28_230_T01	VIT_12s0028g01600	JGVv28.230	Vv12s0028g01600	F6H539	FtsH protease (VAR2)	1	JGVv28.230.t01; JGVv108.58.t01	13.2167	13.2623	13.5182	13.2056	15.2481	15.3451	12.3664	12.5837	13.0266	13.0609	0.656364	1.98459e-21	0.00191373	0.88132	2.25556e-19	0.0680697
CHR13_JGVV19_42_T01	VIT_13s0019g04900	JGVv19.42	Vv13s0019g04900	E7BTN3	Pectate lyase	1	JGVv19.42.t01; JGVv19.41.t01	6.21066	6.62306	10.9694	10.9632	7.08938	7.49508	11.092	10.4864	9.86843	8.69399	0.119559	1.71459e-16	0.0019158	0.472197	1.35725e-15	0.0680697
CHR8_JGVV7_199_T01	VIT_08s0007g06930	JGVv7.199	Vv08s0007g06930	F6HLG1	Dirigent pDIR3	4	JGVv7.199.t01; JGVv7.197.t01; JGVv7.196.t01; PDVv7.200.t01; JGVv7.194.t01; JGVv7.193.t01	10.8907	11.1013	11.7356	11.3334	11.12	10.7367	12.3456	12.3197	6.16746	7.70998	0.141829	2.44402e-15	0.00191125	0.504405	1.25374e-14	0.0680697
CHRUN_JGVV908_1_T01	VIT_00s0908g00010	JGVv908.1	Vv00s0908g00010	F6HJV8	Unknown	4	JGVv908.1.t01; JGVv3.2.t01	5.9773	7.07718	6.30553	6.32307	6.25262	6.24394	5.96867	6.41539	7.32068	7.00979	0.0102305	3.12756e-05	0.00191655	0.160202	3.51138e-05	0.0680697
CHR18_JGVV75_74_T01	VIT_18s0075g00980	JGVv75.74	Vv18s0075g00980	F6GYC7	Laccase	0	JGVv75.74	5.46194	4.95756	4.97027	5.10134	5.50446	6.32548	6.6313	6.38646	5.06416	5.0507	0.70698	2.64595e-09	0.00191997	0.902285	3.96028e-09	0.0681093
CHR8_GSVIVT00029859001_T01	VIT_08s0056g00410	GSVIVT00029859001	Vv08s0056g00410	D7TKY1	No hit	1	GSVIVT00029859001.t01; JGVv1.862.t01	5.08197	4.74925	5.43912	5.5176	5.47221	5.8119	5.18306	5.15729	5.45386	4.61555	0.36525	8.83386e-05	0.00192703	0.7218	9.74104e-05	0.0682777
CHR14_JGVV171_34_T01	VIT_14s0171g00370	JGVv171.34	Vv14s0171g00370	D7UBG1	Thymidylate kinase	0	JGVv171.34	12.5028	12.2952	12.1712	12.2402	11.3699	11.4674	12.0426	12.5705	13.1748	13.1163	0.0860589	7.1501e-14	0.00193868	0.412029	2.39496e-13	0.0684052
CHR14_JGVV68_191_T01	VIT_14s0068g02010	JGVv68.191	Vv14s0068g02010	F6H3X8	IMP dehydrogenase/GMP reductase	0	JGVv68.191	12.3182	12.3238	11.9163	11.7495	7.81857	7.18008	6.15757	7.4026	8.92531	9.19003	0.0111097	1.32854e-17	0.0019422	0.167839	1.71061e-16	0.0684052
CHR17_JGVV0_182_T01	VIT_17s0000g08360	JGVv0.182	Vv17s0000g08360	F6GSQ6	Ataxia-telangiectasia mutated protein (Atm)	0	JGVv0.182	11.3749	11.4291	10.7077	10.9502	11.5594	10.85	11.0261	11.1902	11.5348	11.5204	0.4096	3.32278e-05	0.00193601	0.751427	3.72617e-05	0.0684052
CHR18_JGVV117_24_T01	VIT_18s0117g00270	JGVv117.24	Vv18s0117g00270	F6GYS9	Zinc finger homeobox 22	0	JGVv117.24	8.27492	7.95384	9.0038	8.76172	7.51565	7.93319	8.4489	9.46069	8.29448	8.81402	0.0107655	1.01335e-06	0.00194155	0.165713	1.23011e-06	0.0684052
CHR2_PDVV25_245_T01	VIT_02s0025g02870	PDVv25.245	Vv02s0025g02870	F6HU92	Subtilisin serine protease	0	PDVv25.245	4.7301	4.94197	5.12113	4.82889	5.27988	4.94629	10.1231	8.75723	5.15125	5.13863	1.6567e-05	8.4346e-17	0.00193589	0.00403799	7.55738e-16	0.0684052
CHR12_JGVV55_69_T01	VIT_12s0055g00900	JGVv55.69	Vv12s0055g00900	D7STD2	RAE1 RNA export 1 homolog	3	JGVv55.69.t01; JGVv2.797.t01	11.0394	10.767	10.894	10.8523	11.9884	12.3256	11.4113	11.8584	11.5183	11.4535	0.158945	4.79386e-12	0.00195195	0.526942	1.06835e-11	0.0686669
CHR13_GSVIVT00031996001_T01	VIT_13s0064g01810	GSVIVT00031996001	Vv13s0064g01810		No hit	2	GSVIVT00031996001.t01; JGVv64.2.t01; JGVv47.44.t01; JGVv47.40.t01; JGVv227.5.t01; JGVv112.42.t01	5.97057	6.22746	5.99964	6.0949	7.55298	7.22831	7.58614	7.22381	7.91458	6.38994	0.0121512	1.31214e-07	0.00195941	0.175498	1.68816e-07	0.0687165
CHR14_JGVV68_188_T01	VIT_14s0068g01980	JGVv68.188	Vv14s0068g01980	F6H3X6	No hit	0	JGVv68.188	7.26513	7.35749	7.5483	7.96123	9.2652	8.74869	6.75257	6.75084	9.22768	8.85175	0.257463	1.5702e-15	0.00195813	0.632352	8.5608e-15	0.0687165
CHR8_JGVV7_42_T01	VIT_08s0007g08580	JGVv7.42	Vv08s0007g08580	F6HKW7	AP2-like ethylene-responsive transcription factor	0	JGVv7.42	12.6339	12.4063	12.3321	12.369	11.5828	11.7475	10.9274	11.826	12.3772	12.4177	0.020759	4.29287e-09	0.00196034	0.223472	6.29393e-09	0.0687165
CHR4_JGVV23_45_T01	VIT_04s0023g03460	JGVv23.45	Vv04s0023g03460	A5B1V6	No hit	0	JGVv23.45	6.10395	6.09382	6.34961	6.43945	7.79611	7.22471	7.40404	9.03811	5.31456	6.00213	0.0247364	3.42473e-09	0.00197215	0.24148	5.07144e-09	0.0689668
CHRUN_GSVIVT00002213001_T01	VIT_00s0641g00030	GSVIVT00002213001	Vv00s0641g00030	D7UE97	No hit	0	GSVIVT00002213001	4.86986	5.04203	4.87239	5.42449	7.44878	6.41093	7.65116	7.92147	5.00775	5.68967	0.402522	5.39354e-12	0.00197203	0.746187	1.19011e-11	0.0689668
CHR1_JGVV11_161_T01	VIT_01s0011g05020	JGVV11.161	Vv01s0011g05020	F6HFH5	Wuschel related homeobox 1	0	JGVV11.161	6.04423	7.05641	10.2198	10.0454	6.68711	6.47999	6.07879	6.25206	9.95079	9.23069	0.290891	2.54571e-16	0.00198264	0.660825	1.88441e-15	0.0690886
CHR18_JGVV1_1065_T01	VIT_18s0001g14250	JGVv1.1065	Vv18s0001g14250	F6H1K9	Unknown protein	1	JGVv1.1065.t01; JGVv160.30.t01; JGVv160.11.t01; JGVv184.19.t01; JGVv184.17.t01	13.9602	13.944	12.773	12.7637	14.6098	14.4717	12.1847	11.9145	11.1454	11.8069	0.447401	7.64108e-18	0.00197928	0.774761	1.09642e-16	0.0690886
CHRUN_JGVV484_4_T01	VIT_00s0484g00040	JGVv484.4	Vv00s0484g00040	F6HD40	S-locus lectin protein kinase	3	JGVv484.4.t01; JGVv484.2.t01; JGVv456.3.t01; JGVv374.3.t01; JGVv374.2.t01; JGVv286.12.t01; JGVv374.4.t01	8.30898	7.95424	8.17744	7.4387	10.8523	10.8154	6.65849	6.51548	6.94471	8.29932	0.815929	5.41842e-13	0.00198045	0.942317	1.46143e-12	0.0690886
CHR16_JGVV100_2_T01	VIT_16s0100g01300	JGVv100.2	Vv16s0100g01300	D7TMQ9	Chromo; Helix-hairpin-helix motif, class 2	0	JGVv100.2	10.6325	10.5563	9.79223	9.72665	9.2881	9.68852	8.46562	9.41242	10.8952	10.9204	0.00427004	1.18008e-12	0.00199	0.104975	2.97106e-12	0.0692632
CHR1_JGVV10_24_T01	VIT_01s0010g00410	JGVV10.24	Vv01s0010g00410	D7TA66	Myb domain protein 67	1	JGVv10.24.t01; JGVv85.29.t01; JGVv2.146.t01	5.20862	5.85223	6.8919	5.80386	5.17741	5.17841	8.30567	9.41403	5.50647	5.57571	0.0376687	5.24195e-12	0.00199235	0.2909	1.15934e-11	0.0692633
CHRUN_JGVV287_8_T01	VIT_00s0287g00080	JGVv287.8	Vv00s0287g00080		Vesicle-associated membrane protein	0	JGVv287.8	12.2107	12.1353	11.6235	11.7434	11.4259	11.3714	12.8359	13.5731	12.0106	12.1857	0.00521694	3.09103e-13	0.0019959	0.116396	8.82256e-13	0.0693055
CHR3_JGVV38_42_T01	VIT_03s0038g04330	JGVv38.42	Vv03s0038g04330	D7U4M7	Unknown	0	JGVv38.42	9.09028	8.79723	9.94936	9.66193	8.42855	8.51352	8.17839	5.82212	6.65989	5.91266	0.00123478	1.35482e-10	0.00200468	0.0578266	2.38389e-10	0.0695287
CHR18_JGVV1_666_T01	VIT_18s0001g09970	JGVv1.666	Vv18s0001g09970	E0CPR4	C2 domain-containing protein	0	JGVv1.666	4.85738	5.4723	5.689	6.37907	6.22364	6.06273	13.123	12.3537	11.1903	10.6492	0.617343	9.44658e-21	0.0020164	0.863587	6.28708e-19	0.0696082
CHR18_JGVV1_69_T01	VIT_18s0001g01050	JGVv1.69	Vv18s0001g01050	E0CQX3	Zinc finger (C3HC4-type ring finger)	0	JGVv1.69	6.93205	6.81085	6.38295	6.1867	6.04472	6.49532	6.85701	7.01282	6.25501	7.70946	0.0027282	0.00118396	0.00201524	0.0858246	0.00125312	0.0696082
CHR5_JGVV49_53_T01	VIT_05s0049g00600	JGVv49.53	Vv05s0049g00600	F6H8M8	No hit	3	PDVv49.60.t01; JGVv49.55.t01; JGVv49.53.t01; JGVv49.60.t01; PDVv49.66.t01	9.75913	10.1918	13.3061	11.7421	9.15295	9.35264	12.8592	13.1296	14.1535	14.3073	0.431707	2.58976e-14	0.00201181	0.765401	9.76861e-14	0.0696082
CHR6_JGVV80_59_T01	VIT_06s0080g00610	JGVv80.59	Vv06s0080g00610	F6HHF1	No hit	0	JGVv80.59	4.58394	5.41199	5.5026	5.01707	5.61224	5.67026	10.7522	11.4508	5.46862	4.54072	0.156765	1.06384e-17	0.00201242	0.523849	1.4254e-16	0.0696082
CHR3_JGVV17_137_T01	VIT_03s0017g02290	JGVv17.137	Vv03s0017g02290	D7TUH1	Regulator of chromosome condensation (RCC1)	0	JGVv17.137	10.3355	10.2758	11.0703	11.103	10.8743	11.037	10.2075	10.9637	12.6894	12.6272	0.0111209	1.84179e-15	0.00201898	0.167839	9.8382e-15	0.069616
CHR10_JGVV3_183_T01	VIT_10s0003g02030	JGVV3.183	Vv10s0003g02030	D7TJT3	Nitrate transporter 1:2	0	JGVV3.183	4.7812	5.5671	5.05015	5.67146	6.44328	6.12466	5.80684	7.79382	5.10227	5.33294	0.00346719	5.09055e-06	0.00203125	0.0961121	5.94075e-06	0.0699575
CHR13_JGVV19_6_T01	VIT_13s0019g05340	JGVv19.6	Vv13s0019g05340	F6HNA7	No hit	1	JGVv19.6.t01; PDVv19.11.t01	5.4981	5.27361	7.85084	6.29412	5.62722	5.98604	8.99281	10.1085	4.59215	4.31604	0.705212	1.30999e-12	0.00204848	0.901575	3.26972e-12	0.0703049
CHR18_GSVIVT00025931001_T01	VIT_18s0041g01980	GSVIVT00025931001	Vv18s0041g01980	D7U926	No hit	2	GSVIVT00025931001.t01; JGVv49.171.t01	4.62935	5.22439	4.97502	5.48518	5.78048	5.51981	5.90821	5.48317	7.00938	6.93712	0.306483	1.24712e-11	0.00204663	0.673219	2.58413e-11	0.0703049
CHR18_JGVV89_28_T01	VIT_18s0089g01140	JGVv89.28	Vv18s0089g01140	F6GVX2	Wall-associated kinase	0	JGVv89.28	4.68239	4.71532	7.65325	5.91393	7.10605	7.56268	6.19012	5.98134	4.82285	5.07026	0.113882	2.59278e-10	0.00204637	0.463591	4.38586e-10	0.0703049
CHR13_JGVV47_46_T01	VIT_13s0047g00550	JGVv47.46	Vv13s0047g00550	D7TF94	Cinnamyl alcohol dehydrogenase	0	JGVv47.46	4.876	5.16185	5.03161	5.2863	4.48656	4.38361	4.37807	4.36301	6.05088	4.67232	0.231136	3.39604e-05	0.00205401	0.608416	3.80702e-05	0.0703314
CHR2_JGVV25_42_T01	VIT_02s0025g00440	JGVv25.42	Vv02s0025g00440	F6HUN5	Transducin protein	0	JGVv25.42	11.4099	11.4972	10.9981	10.9981	11.5008	11.1628	11.4199	11.0167	10.2556	10.1741	0.00102922	4.86666e-14	0.0020537	0.0528141	1.70431e-13	0.0703314
CHR15_JGVV46_237_T01	VIT_15s0046g01110	JGVv46.237	Vv15s0046g01110	D7UCN1	Histone H3.2	0	JGVv46.237	9.33126	8.94131	9.88682	10.0823	8.60927	8.72947	8.56166	9.39299	11.6521	11.6828	0.0500787	1.28588e-15	0.00206163	0.331948	7.22939e-15	0.0705106
CHR1_JGVV11_394_T01	VIT_01s0011g02570	JGVV11.394	Vv01s0011g02570	F6HFQ7	No hit	0	JGVV11.394	6.64707	5.65494	5.867	5.59322	7.0743	7.83171	8.31036	8.40463	7.27495	5.52439	0.066953	7.19756e-08	0.00208079	0.376919	9.46709e-08	0.0705269
CHR11_GSVIVT00032317001_T01	VIT_11s0065g00960	GSVIVT00032317001	Vv11s0065g00960	D7T0R7	No hit	0	GSVIVT00032317001	5.49037	6.09413	6.04635	6.7253	5.02469	5.00616	6.17263	5.94938	5.92991	5.10429	0.391979	1.71483e-06	0.00207361	0.739466	2.05496e-06	0.0705269
CHR11_JGVV16_211_T01	VIT_11s0016g02460	JGVv16.211	Vv11s0016g02460	F6HGR5	Pentatricopeptide (PPR) repeat-containing protein	0	JGVv16.211	12.1134	12.0485	12.2549	12.2994	13.0162	13.0135	10.7099	11.1419	12.3554	12.0812	0.544052	5.52478e-16	0.00207837	0.828271	3.56535e-15	0.0705269
CHR13_RANDOM_JGVV123_5_T01	VIT_13s0067g02940	JGVv123.5	Vv13s0067g02940	D7UBN5	Amidohydrolase 3	0	JGVv123.5	12.3502	12.355	12.0988	11.9837	12.528	12.2854	11.1576	11.5041	12.362	12.2612	0.627099	5.47074e-13	0.00208591	0.867979	1.47514e-12	0.0705269
CHR14_JGVV60_176_T01	VIT_14s0060g00810	JGVv60.176	Vv14s0060g00810	D7UA62	Galactinol synthase	3	JGVv60.176.t01; JGVv60.181.t01; JGVv60.180.t01; JGVv60.178.t01; JGVv60.184.t01; JGVv60.177.t01	10.8063	10.2904	11.1867	11.629	12.9851	13.6838	14.2977	14.7186	9.18478	10.8479	0.000629685	1.13863e-14	0.00208475	0.040716	4.73562e-14	0.0705269
CHR18_JGVV1_116_T01	VIT_18s0001g01760	JGVv1.116	Vv18s0001g01760	Q0HA25	PISTILLATA (PI) floral homeotic protein	1	JGVv1.116.t01; JGVv1.991.t01; JGVv23.105.t01	6.3381	6.49091	5.7548	5.90367	5.70133	5.54671	5.56823	5.63386	8.09907	7.02231	0.20713	1.3342e-10	0.00207593	0.583256	2.3504e-10	0.0705269
CHR18_JGVV122_99_T01	VIT_18s0122g00230	JGVv122.99	Vv18s0122g00230	F6I6Y0	Lys Motif-Type Receptor-Like Kinase LYK8	2	JGVv122.99.t01; JGVv122.98.t01	12.0504	12.0523	10.9319	11.3356	11.5726	11.5049	12.6227	12.2267	10.9155	11.5875	0.132395	1.23243e-09	0.00206926	0.490786	1.91584e-09	0.0705269
CHR19_JGVV14_312_T01	VIT_19s0014g03490	JGVv14.312	Vv19s0014g03490	E0CSR8	No hit	0	JGVv14.312	12.4087	12.1296	12.0638	12.2467	11.5953	11.9108	12.1829	13.7245	13.425	13.3016	0.0198368	3.85446e-07	0.00208597	0.2179	4.80223e-07	0.0705269
CHR2_JGVV12_224_T01	VIT_02s0012g00400	JGVv12.224	Vv02s0012g00400	F6HTD4	1-aminocyclopropane-1-carboxylate oxidase	4	JGVv12.224.t01; JGVv12.225.t01; JGVv12.226.t01; JGVv12.228.t01; JGVv12.223.t01	9.04188	9.57975	9.00364	10.011	9.0558	10.4082	12.1806	11.568	9.87461	9.50023	0.072191	6.97211e-09	0.00208116	0.387647	1.00066e-08	0.0705269
CHR2_JGVV25_109_T01	VIT_02s0025g01180	JGVv25.109	Vv02s0025g01180	D7TVD2	Carrier protein, Mitochondrial	0	JGVv25.109	12.3177	12.1842	12.6675	12.4387	13.5471	13.6681	11.7193	12.4372	10.7293	10.9455	0.0536832	1.00597e-15	0.00206907	0.340343	5.88525e-15	0.0705269
CHR13_JGVV19_60_T01	VIT_13s0019g04680	JGVv19.60	Vv13s0019g04680	A5BW15	Ras-related protein Rab-5B	0	JGVv19.60	12.1138	12.0199	12.204	12.0541	11.9024	12.1022	11.8665	12.2311	12.3486	12.286	0.227982	0.000869236	0.00209481	0.604657	0.000924253	0.0706132
CHR13_JGVV64_56_T01	VIT_13s0064g01250	JGVv64.56	Vv13s0064g01250	F6HBA9	Gamma response 1	0	JGVv64.56	7.73193	7.00527	8.17777	8.29233	5.71617	5.37229	6.77492	7.72974	10.376	10.4385	0.272071	2.39292e-15	0.00209569	0.644059	1.23163e-14	0.0706132
CHR9_JGVV54_78_T01	VIT_09s0054g00940	JGVv54.78	Vv09s0054g00940	D7SS02	Pentatricopeptide (PPR) repeat-containing protein	0	JGVv54.78	9.29907	9.50381	8.92161	9.08319	9.01294	9.09581	8.22598	8.08103	9.38027	8.56604	0.193634	4.72176e-08	0.00209159	0.568607	6.30008e-08	0.0706132
CHR15_JGVV46_18_T01	VIT_15s0046g03580	JGVv46.18	Vv15s0046g03580	D7UC33	(+)-neomenthol dehydrogenase	4	JGVv46.18.t01; JGVv46.17.t01; JGVv46.19.t01; JGVv46.21.t01; JGVv46.16.t01; JGVv46.12.t01	12.6823	12.6036	11.7214	11.7021	13.2185	13.3952	12.91	12.3342	13.0886	13.1818	0.149117	2.27232e-13	0.00210567	0.513806	6.68328e-13	0.0708685
CHR1_JGVV10_218_T01	VIT_01s0010g02910	JGVV10.218	Vv01s0010g02910	F6HG66	ATP binding protein	0	JGVV10.218	10.9603	11.0539	12.6559	12.4679	11.1209	10.7496	9.80719	9.74556	7.88297	8.76887	0.427568	5.66674e-17	0.00211604	0.762224	5.48484e-16	0.070974
CHR13_RANDOM_JGVV221_5_T01	VIT_13s0067g02470	JGVv221.5	Vv13s0067g02470	D7T5M3	SAC3/GANP	4	JGVv221.5.t01; JGVv221.11.t01; JGVv221.1.t01; JGVv112.46.t01; JGVv112.41.t01; JGVv112.34.t01; JGVv41.191.t01	10.0153	10.1691	9.80972	9.75573	11.0377	11.0556	10.222	9.79078	10.9452	10.878	0.077699	4.07268e-15	0.00212081	0.399478	1.9436e-14	0.070974
CHR16_PDVV50_1_T01	VIT_16s0050g02810	PDVv50.1	Vv16s0050g02810	F6H6D8	No hit	0	PDVv50.1	4.69326	4.34909	4.45449	4.60581	6.06464	5.12041	4.39826	4.30785	4.85169	4.60361	0.000556317	4.25343e-08	0.00211811	0.0386804	5.69733e-08	0.070974
CHR17_JGVV0_580_T01	VIT_17s0000g03910	JGVv0.580	Vv17s0000g03910	F6GTJ8	flavonoid 3-monooxygenase	4	JGVv0.580.t01; JGVv40.126.t01; JGVv40.124.t01; JGVv40.129.t01; GSVIVT00025661001.t01; JGVv40.125.t01; JGVv40.128.t01; JGVv0.581.t01	7.34791	8.20434	10.5904	9.74348	8.59182	8.49275	6.35747	6.34145	7.17146	6.62072	0.756361	7.01888e-14	0.00211462	0.920306	2.35557e-13	0.070974
CHR8_JGVV7_618_T01	VIT_08s0007g02500	JGVv7.618	Vv08s0007g02500	F6HKR0	Transcription termination factor mitochondrial mTERF	0	JGVv7.618	11.9077	11.8549	12.3492	12.2826	13.3623	13.0965	10.3897	10.8719	10.9351	11.3068	0.10469	5.97677e-17	0.00211986	0.446655	5.71555e-16	0.070974
CHR18_JGVV122_51_T01	VIT_18s0122g00860	JGVv122.51	Vv18s0122g00860	D7UDD7	Unknown protein	0	JGVv122.51	12.7183	12.7251	12.5635	12.5847	13.0814	12.9604	11.3155	11.6148	12.5986	12.1963	0.384145	5.57559e-14	0.0021416	0.733887	1.92138e-13	0.0715887
CHR9_JGVV2_320_T01	VIT_09s0002g03520	JGVv2.320	Vv09s0002g03520	D7U0B4	Arabidopsis histidine phosphotransfer AHP4	0	JGVv2.320	10.0286	10.3289	8.96152	8.56615	8.8302	7.13417	6.39726	6.6518	5.6728	6.07179	0.0298624	1.48949e-12	0.00215871	0.264995	3.66542e-12	0.0720789
CHR5_GSVIVT00020981001_T01	VIT_05s0029g00770	GSVIVT00020981001	Vv05s0029g00770	D7SNN1	Nematode resistance-like protein	4	GSVIVT00020981001.t01; GSVIVT00020967001.t01; JGVv29.52.t01; GSVIVT00020962001.t01; JGVv29.47.t01; GSVIVT00020983001.t01	6.81572	5.63716	8.56895	8.51549	9.24795	9.30779	10.0921	9.56562	9.92672	10.0299	0.238241	3.32841e-15	0.00216594	0.615455	1.63597e-14	0.072079
CHR5_JGVV102_43_T01	VIT_05s0102g00470	JGVv102.43	Vv05s0102g00470	D7U1Q4	far-red impaired response 1	1	JGVv102.43.t01; JGVv102.35.t01	11.9408	11.6569	11.5235	11.7469	11.853	12.2104	11.3918	11.2665	13.0536	12.9237	0.854233	2.71761e-14	0.00216603	0.955362	1.01962e-13	0.072079
CHR6_JGVV9_175_T01	VIT_06s0009g01770	JGVv9.175	Vv06s0009g01770	F6H9Y8	Lipase GDSL	0	JGVv9.175	8.21398	8.25836	7.83696	7.81733	8.86208	8.3469	8.47022	9.78327	7.77577	8.06853	0.0637127	1.9873e-05	0.00216485	0.368909	2.25197e-05	0.072079
CHR1_JGVV11_436_T01	VIT_01s0011g02100	JGVV11.436	Vv01s0011g02100	F6HF49	ATP-dependent Clp protease proteolytic subunit	0	JGVV11.436	11.3859	11.3606	11.5607	11.6081	11.4245	11.2058	10.5991	11.2363	11.913	11.9854	0.109239	1.0533e-08	0.00217045	0.454884	1.48639e-08	0.0721449
CHR10_JGVV3_401_T01	VIT_10s0003g04530	JGVV3.401	Vv10s0003g04530	F6HLW8	Cation:chloride symporter	0	JGVV3.401	12.5511	12.5461	12.4878	12.53	12.7147	12.5848	13.1251	13.0362	11.8478	12.1974	0.324209	8.03077e-13	0.00217301	0.6878	2.09656e-12	0.0721487
CHR9_JGVV2_371_T01	VIT_09s0002g04070	JGVv2.371	Vv09s0002g04070	D7U0F9	Unknown protein	0	JGVv2.371	12.3035	12.3755	12.2454	12.2468	11.2389	11.1827	10.9288	11.4376	11.5233	11.4297	0.0679817	5.99819e-14	0.00217635	0.378774	2.05052e-13	0.0721785
CHR16_PDVV148_35_T01	VIT_16s0148g00400	PDVv148.35	Vv16s0148g00400	F6HWH4	Brassinosteroid insensitive 1-associated receptor kinase 1	4	PDVv148.35.t01; JGVv307.2.t01; JGVv50.2.t01; JGVv148.17.t01; JGVv148.1.t01; JGVv425.2.t01; JGVv294.7.t01; JGVv307.5.t01; JGVv98.178.t01; JGVv98.165.t01; JGVv50.9.t01; JGVv148.21.t01; JGVv148.8.t01; JGVv148.6.t01; JGVv425.1.t01; JGVv388.8.t01; JGVv307.1.t01; JGVv148.20.t01; JGVv148.11.t01; JGVv388.2.t01; JGVv258.7.t01; JGVv258.6.t01; JGVv258.4.t01; JGVv1467.1.t01; JGVv80.21.t01; JGVv307.4.t01; JGV…	6.12293	6.2421	5.76596	5.89401	9.34705	9.50179	7.19143	6.53519	7.46344	6.94956	0.039436	1.53589e-17	0.00217931	0.296825	1.92802e-16	0.0721959
CHR14_JGVV6_189_T01	VIT_14s0006g02930	JGVv6.189	Vv14s0006g02930	D7TT31	Unknown	4	JGVv6.189.t01; JGVv11.369.t01; JGVv3.440.t01	8.33385	9.31244	9.11799	9.40264	9.16634	9.17134	9.75412	9.62144	9.71067	9.49521	0.112632	2.25678e-05	0.00219134	0.460896	2.5504e-05	0.0724354
CHR2_JGVV25_440_T01	VIT_02s0025g04840	JGVv25.440	Vv02s0025g04840	D7TWB2	Nudix hydrolase 14	0	JGVv25.440	12.2222	12.14	12.0625	12.14	12.5129	12.722	12.4878	12.8497	12.1233	12.2927	6.87741e-05	4.35788e-11	0.00219145	0.0104831	8.23492e-11	0.0724354
CHR12_JGVV134_17_T01	VIT_12s0134g00240	JGVv134.17	Vv12s0134g00240	F6GXP8	Avr9/Cf-9 rapidly elicited protein 20	1	JGVv134.17.t01; JGVv347.4.t01	12.8349	12.6928	12.0703	12.2122	13.5296	13.3166	13.8488	13.8785	13.5278	14.3911	0.014394	2.42413e-11	0.00219574	0.191113	4.77298e-11	0.0724961
CHR3_JGVV38_226_T01	VIT_03s0038g02400	JGVv38.226	Vv03s0038g02400	F6I104	Protein kinase	0	JGVv38.226	12.9352	13.1208	12.9952	13.1231	10.4454	10.4051	12.7298	12.6968	11.6519	10.6403	0.139092	2.40663e-14	0.00220355	0.501484	9.16204e-14	0.0726728
CHR13_GSVIVT00010709001_T01	VIT_13s0101g00400	GSVIVT00010709001	Vv13s0101g00400	D7TNY9	No hit	1	GSVIVT00010709001.t01; GSVIVT00038503001.t01	4.50802	4.42702	4.69101	4.44317	5.80743	7.52171	6.74045	6.85931	4.99422	5.36715	0.00104185	3.77836e-10	0.00220889	0.0528979	6.2427e-10	0.0727677
CHR5_JGVV20_399_T01	VIT_05s0020g04260	JGVv20.399	Vv05s0020g04260	F6HDU7	Calcium-transporting ATPase 13 ACA13	3	JGVv20.399.t01; JGVv20.400.t01; JGVv20.406.t01; JGVv20.411.t01; JGVv20.401.t01; JGVv20.412.t01; JGVv20.403.t01; JGVv20.395.t01; JGVv20.397.t01; JGVv14.139.t01; JGVv20.409.t01	7.86513	7.43236	6.79499	7.02626	7.73098	7.8261	8.82214	8.01764	9.26335	9.85843	0.556787	2.48661e-12	0.00221698	0.834757	5.86989e-12	0.0728717
CHR8_JGVV7_234_T01	VIT_08s0007g06550	JGVv7.234	Vv08s0007g06550	D7TID5	Cation efflux family	0	JGVv7.234	10.1571	10.1539	10.035	9.94833	9.50128	9.61837	8.70486	9.98469	9.80393	9.62798	0.052839	0.000237392	0.00221653	0.33855	0.000257524	0.0728717
CHR6_JGVV80_28_T01	VIT_06s0080g00960	JGVv80.28	Vv06s0080g00960	F6HHD2	Nitrilase	1	JGVv80.28.t01; JGVv33.61.t01	4.4733	4.73987	4.7072	4.83294	5.64295	6.11686	5.73846	5.62635	5.69815	5.0165	0.598111	3.69276e-09	0.00222111	0.854155	5.44924e-09	0.0729266
CHR1_JGVV182_11_T01	VIT_01s0182g00130	JGVV182.11	Vv01s0182g00130	F6HV92	PHO1-like protein	2	JGVv182.11.t01; JGVv1333.1.t01; JGVv182.5.t01	11.6963	11.6736	12.4576	12.5445	12.7854	12.8561	7.55124	5.70758	5.96281	6.42536	0.264835	1.19334e-16	0.00223141	0.636779	1.005e-15	0.0730775
CHR13_JGVV158_27_T01	VIT_13s0158g00300	JGVv158.27	Vv13s0158g00300	F6HHY3	No hit	3	JGVv158.27.t01; JGVv158.20.t01; JGVv158.22.t01	11.8533	11.9971	12.0844	12.1585	11.8537	11.5062	12.3111	11.704	12.9171	12.6417	0.00224809	1.53791e-09	0.00223012	0.0778794	2.36202e-09	0.0730775
CHR2_PDVV12_138_T01	VIT_02s0012g01690	PDVv12.138	Vv02s0012g01690	F6HT66	No hit	0	PDVv12.138	6.20059	6.04489	6.74417	6.07051	5.67997	5.79788	5.5659	5.48989	6.36903	6.98123	0.610039	3.00403e-07	0.00223313	0.86037	3.76747e-07	0.0730775
CHR13_JGVV19_215_T01	VIT_13s0019g03050	JGVv19.215	Vv13s0019g03050	D7TMJ8	Heat shock protein 17.6 kDa class I	4	JGVv19.215.t01; JGVv19.209.t01; JGVv58.114.t01; JGVv19.226.t01; JGVv19.220.t01; JGVv19.213.t01; JGVv19.207.t01; JGVv19.217.t01; JGVv19.229.t01; JGVv19.219.t01; JGVv19.227.t01; JGVv19.239.t01; JGVv19.233.t01; JGVv19.211.t01; JGVv19.205.t01	5.89114	5.90523	5.91006	6.35341	6.67916	6.78927	6.10896	8.47539	7.22072	7.06325	0.00667837	0.000127149	0.0022635	0.129662	0.000139292	0.0738467
CHR13_PDVV106_13_T01	VIT_13s0106g00170	PDVv106.13	Vv13s0106g00170	F6HVM7	Cig3	3	PDVv106.13.t01; JGVv62.84.t01; JGVv44.50.t01	6.17922	6.21561	6.04469	6.10766	9.73094	9.54828	6.80374	6.51136	8.0977	7.07274	0.00198762	3.66247e-17	0.00227423	0.0729661	3.85146e-16	0.0738467
CHR14_JGVV6_167_T01	VIT_14s0006g02680	JGVv6.167	Vv14s0006g02680	F6HSR3	Chloroplastic RNA splicing factor 1	0	JGVv6.167	10.098	10.1944	10.2003	10.0959	11.0667	11.1661	8.09001	8.45479	8.67336	8.12442	0.804871	5.95363e-18	0.00226192	0.938268	9.03033e-17	0.0738467
CHR16_JGVV22_43_T01	VIT_16s0022g02040	JGVv22.43	Vv16s0022g02040	F6HAJ4	PBS2 (PPHB susceptible 2)	0	JGVv22.43	11.6985	11.6285	11.4444	11.5712	10.6372	10.8496	11.1884	11.9695	13.1287	13.1861	0.00155248	3.2159e-15	0.00227635	0.064705	1.58647e-14	0.0738467
CHR2_JGVV154_41_T01	VIT_02s0154g00470	JGVv154.41	Vv02s0154g00470	D7TN46	No hit	0	JGVv154.41	5.54503	5.70182	5.44081	5.34464	6.079	5.56171	6.74873	8.99688	5.07739	5.28247	0.271104	6.17193e-07	0.00227604	0.643154	7.58466e-07	0.0738467
CHR5_JGVV20_43_T01	VIT_05s0020g00500	JGVv20.43	Vv05s0020g00500	D7T664	Alpha-L-arabinofuranosidase	2	JGVv20.43.t01; JGVv20.46.t01	5.17087	5.16262	5.45446	5.21195	4.81249	5.19918	5.08229	6.79452	5.69583	5.83444	0.022035	0.00324407	0.00227488	0.230269	0.00339144	0.0738467
CHR7_JGVV31_162_T01	VIT_07s0031g01810	JGVv31.162	Vv07s0031g01810	D7SW82	Unknown protein	0	JGVv31.162	12.2379	12.16	12.156	12.296	12.4423	11.8653	12.5215	12.5038	11.2463	11.2059	0.0268289	1.12664e-11	0.0022681	0.25033	2.34983e-11	0.0738467
CHR7_JGVV5_573_T01	VIT_07s0005g06500	JGVv5.573	Vv07s0005g06500	D7U3K7	FRK1 (FLG22-induced receptor-like kinase 1)	0	JGVv5.573	7.8199	8.78624	11.7098	11.3868	6.184	5.8914	10.2167	9.72348	12.2705	11.9011	0.652199	3.39731e-17	0.00227663	0.879741	3.63602e-16	0.0738467
CHR14_JGVV66_214_T01	VIT_14s0066g02320	JGVv66.214	Vv14s0066g02320	F6HV62	ABC transporter B member 11	1	JGVv66.214.t01; JGVv66.213.t01; JGVv85.100.t01	8.98006	9.58591	12.5735	12.376	9.03993	8.92058	12.7894	12.1769	7.15477	8.38914	0.326463	8.18674e-16	0.00228456	0.689691	4.95553e-15	0.0740229
CHR1_JGVV11_544_T01	VIT_01s0011g00960	JGVV11.544	Vv01s0011g00960	F6HEY8	RPM1 (resistance to p. syringae pv maculicola 1)	3	JGVv11.544.t01; JGVv11.545.t01; JGVv11.540.t01; JGVv11.543.t01; JGVv11.539.t01; JGVv11.541.t01; JGVv20.358.t01; JGVv11.537.t01	5.18788	4.86426	5.06832	5.13152	7.02296	6.62109	9.25475	7.83796	6.17425	5.76666	1.94406e-05	2.61832e-14	0.00230248	0.00438527	9.8625e-14	0.074265
CHR13_RANDOM_JGVV123_21_T01	VIT_13s0067g03540	JGVv123.21	Vv13s0067g03540	D7UBP9	S haplotype-specific F-box protein a	0	JGVv123.21	4.72068	5.10107	6.32678	6.24752	5.68299	5.10812	4.98373	5.0214	7.66761	8.36834	0.794283	9.89163e-15	0.00229808	0.93506	4.18944e-14	0.074265
CHR14_GSVIVT00030778001_T01	VIT_14s0006g00890	GSVIVT00030778001	Vv14s0006g00890	D7TSN4	No hit	4	GSVIVT00030778001.t01; GSVIVT00021757001.t01; GSVIVT00027888001.t01; GSVIVT00036680001.t01; GSVIVT00005721001.t01; JGVv101.27.t01; JGVv282.6.t01; JGVv2246.1.t01; JGVv9.64.t01; JGVv97.20.t01; JGVv38.377.t01; JGVv132.3.t01; JGVv110.10.t01; JGVv33.37.t01; JGVv115.4.t01; JGVv6.124.t01; JGVv36.111.t01; JGVv64.118.t01; JGVv59.3.t01; JGVv93.8.t01; JGVv267.4.t01; JGVv194.22.t01; JGVv131.30.t01; JGVv21.64…	4.60936	4.20586	4.21949	4.51095	4.31179	4.12474	4.36136	5.27328	5.72019	5.11905	0.764995	1.28718e-06	0.00230398	0.923656	1.55332e-06	0.074265
CHR15_JGVV46_329_T01	VIT_15s0046g00010	JGVv46.329	Vv15s0046g00010	F6I6G8	No hit	0	JGVv46.329	10.9699	10.7443	9.76187	10.1056	10.0391	9.91821	8.30023	9.02889	10.0924	10.9221	0.00168236	6.62543e-12	0.00230985	0.0669677	1.43798e-11	0.074265
CHR17_JGVV0_329_T01	VIT_17s0000g06660	JGVv0.329	Vv17s0000g06660	D7SI72	HNH endonuclease domain-containing protein	0	JGVv0.329	9.08051	8.91464	9.58641	9.58083	8.68686	8.5314	9.55709	10.56	10.1948	10.6466	0.0230679	1.61822e-10	0.00230523	0.233995	2.8165e-10	0.074265
CHR18_JGVV1_293_T01	VIT_18s0001g05300	JGVv1.293	Vv18s0001g05300	E0CRI8	Trehalose-6-phosphate phosphatase	0	JGVv1.293	9.85926	9.62745	9.23205	8.85731	9.18722	9.25941	8.83065	9.09137	12.0295	10.9758	0.00114209	8.16855e-13	0.0023113	0.0556946	2.13027e-12	0.074265
CHR6_JGVV4_695_T01	VIT_06s0004g00900	JGVv4.695	Vv06s0004g00900	D7SLG4	C-myc binding protein, prefoldin	0	JGVv4.695	10.5232	10.4221	10.2267	10.2436	10.0967	10.0884	9.75384	10.3334	12.3378	12.3497	0.0705722	1.74561e-17	0.00231214	0.384545	2.13778e-16	0.074265
CHR9_JGVV2_304_T01	VIT_09s0002g03360	JGVv2.304	Vv09s0002g03360	F6HY91	Calmodulin binding protein	1	JGVv2.304.t01; JGVv20.372.t01	11.2734	11.1828	11.375	11.1968	12.1509	12.108	10.0098	10.8344	9.9824	10.4322	0.0248867	4.26313e-12	0.00231048	0.242094	9.59521e-12	0.074265
CHR11_JGVV103_7_T01	VIT_11s0103g00690	JGVv103.7	Vv11s0103g00690	F6I5N0	No hit	1	JGVv103.7.t01; JGVv1.1008.t01	10.5618	10.6981	10.4237	10.6777	10.8294	9.74329	10.1587	9.4876	11.7951	11.8428	0.0231712	3.82187e-09	0.00232102	0.234277	5.63188e-09	0.0743884
CHR16_JGVV115_11_T01	VIT_16s0115g00170	JGVv115.11	Vv16s0115g00170	F6HCN4	Seed maturation protein PM28	0	JGVv115.11	5.86098	6.39277	6.99249	7.27329	5.98798	5.50568	7.69228	8.84204	7.2253	6.50956	0.449056	3.05008e-09	0.00232008	0.77563	4.53781e-09	0.0743884
CHR15_JGVV21_227_T01	VIT_15s0021g00140	JGVv21.227	Vv15s0021g00140	D7SM76	Speckle-type POZ protein-related	4	JGVv21.227.t01; JGVv28.31.t01; JGVv67.103.t01; JGVv2.181.t01; JGVv12.176.t01	11.5454	11.388	10.5828	10.3801	10.6515	10.7287	10.3805	11.5104	10.6442	10.6009	0.132753	1.81628e-05	0.00232742	0.491584	2.06134e-05	0.0745126
CHRUN_JGVV169_6_T01	VIT_00s0169g00070	JGVv169.6	Vv00s0169g00070	F6I1Z4	No hit	1	JGVv169.6.t01; JGVv7.40.t01	5.48982	5.64348	6.2207	6.56415	6.94519	6.20527	6.11282	5.47464	5.33176	6.02456	0.400291	1.75237e-05	0.00235536	0.744777	1.99026e-05	0.0753258
CHR18_JGVV86_27_T01	VIT_18s0086g00410	JGVv86.27	Vv18s0086g00410	F6I1K0	Auxin-binding protein ABP19	4	JGVv86.27.t01; JGVv2.112.t01; JGVv86.41.t01; JGVv5.529.t01; JGVv5.527.t01; JGVv59.69.t01; JGVv5.528.t01	4.6417	4.70733	7.58271	8.51758	6.36986	6.12881	11.4955	10.7134	6.50482	5.98853	0.664273	5.70633e-16	0.00236795	0.884512	3.6649e-15	0.0756321
CHR9_JGVV2_112_T01	VIT_09s0002g01320	JGVv2.112	Vv09s0002g01320	F6HXW9	Germin-like protein	3	JGVv2.112.t01; JGVv86.27.t01; JGVv5.529.t01; JGVv5.528.t01; JGVv5.527.t01; JGVv86.41.t01; JGVv2.111.t01; JGVv59.69.t01	5.02397	5.29427	6.38656	7.26892	5.77122	5.87094	13.5097	12.3482	6.20225	5.48695	0.00368897	4.60746e-17	0.00237006	0.0985833	4.63254e-16	0.0756321
CHR14_JGVV66_213_T01	VIT_14s0066g02310	JGVv66.213	Vv14s0066g02310	F6HV61	ABC transporter B member 11	3	JGVv66.213.t01; JGVv66.214.t01	6.18695	7.04103	7.34755	6.89316	6.93563	7.33685	8.01241	7.57239	6.87636	6.29374	0.940347	2.49079e-05	0.00237411	0.984337	2.80938e-05	0.0756796
CHR12_JGVV134_33_T01	VIT_12s0134g00410	JGVv134.33	Vv12s0134g00410	D7SQR3	frataxin protein	1	JGVv134.33.t01; GSVIVT00027852001.t01	10.4864	10.5043	10.1577	10.3119	10.9069	10.524	8.68383	9.51775	11.487	11.623	0.082188	3.69443e-13	0.00237684	0.406735	1.03666e-12	0.075685
CHR15_JGVV46_42_T01	VIT_15s0046g03290	JGVv46.42	Vv15s0046g03290	F6I6J2	Unknown protein	1	JGVv46.42.t01; JGVv46.40.t01; JGVv46.45.t01	6.49808	6.67116	9.10042	8.80901	6.99118	7.07229	8.09788	7.99287	5.9136	7.74462	0.0438674	9.00379e-09	0.00239376	0.312508	1.27847e-08	0.0759489
CHR18_JGVV1_772_T01	VIT_18s0001g11090	JGVv1.772	Vv18s0001g11090	E0CPB0	Uroporphyrinogen-III synthase	0	JGVv1.772	11.8275	11.8559	11.3891	11.3494	12.0183	12.1198	10.923	12.0306	9.96366	10.2509	0.00201189	6.63629e-11	0.00240055	0.0733968	1.21856e-10	0.0759489
CHR2_JGVV154_52_T01	VIT_02s0154g00600	JGVv154.52	Vv02s0154g00600	D7TN54	Pectinesterase family	0	JGVv154.52	10.0426	10.1404	12.4932	12.2864	9.00744	8.7737	11.099	12.6204	11.9316	11.6426	0.209891	2.78102e-12	0.00239925	0.586006	6.49535e-12	0.0759489
CHR3_JGVV91_51_T01	VIT_03s0091g00690	JGVv91.51	Vv03s0091g00690	F6H663	Salt tolerance zinc finger	0	JGVv91.51	9.55755	9.59971	8.38484	8.25079	12.2811	12.2379	13.605	13.6883	9.65191	11.6939	0.00136974	2.15739e-13	0.00239686	0.0608301	6.37956e-13	0.0759489
CHR6_JGVV4_421_T01	VIT_06s0004g03920	JGVv4.421	Vv06s0004g03920	F6GTV0	Pto serine/threonine kinase	0	JGVv4.421	11.6684	11.9251	11.2442	11.334	12.6082	12.64	11.654	11.0697	10.4644	10.5341	0.574369	2.78435e-14	0.00239804	0.843611	1.04057e-13	0.0759489
CHR9_JGVV2_248_T01	VIT_09s0002g02720	JGVv2.248	Vv09s0002g02720	F6HY48	FRK1 (FLG22-induced receptor-like kinase 1)	0	JGVv2.248	4.69288	4.85378	5.03538	4.7358	4.4056	4.42075	4.66682	4.59883	6.14312	4.87968	0.00827356	2.03283e-05	0.00239152	0.145644	2.30206e-05	0.0759489
CHR12_JGVV28_127_T01	VIT_12s0028g02690	JGVv28.127	Vv12s0028g02690	F6H5I7	Isoflavone methyltransferase/orcinol O-methyltransferase oomtC	3	JGVv28.127.t01; JGVv28.119.t01; JGVv28.115.t01; JGVv28.198.t01; JGVv28.125.t01; JGVv28.108.t01; JGVv28.204.t01; JGVv28.120.t01; JGVv28.104.t01; JGVv28.101.t01; JGVv28.112.t01; JGVv28.118.t01; JGVv28.113.t01	5.50688	5.60249	5.31312	5.41631	6.34002	5.84363	8.06642	8.21269	6.65843	5.9584	0.810699	1.65181e-14	0.00241543	0.94049	6.57651e-14	0.076338
CHR8_JGVV7_119_T01	VIT_08s0007g07770	JGVv7.119	Vv08s0007g07770	D7TI29	Polygalacturonase PG1	4	JGVv7.119.t01; JGVv7.121.t01; JGVv7.120.t01; JGVv7.118.t01;JGVv7.120.t01; JGVv7.119.t01; JGVv7.66.t01	5.22281	5.57068	9.22812	7.6711	4.80659	4.86475	6.704	7.52265	4.94826	5.55274	0.282019	6.98562e-11	0.00242134	0.653277	1.27889e-10	0.0764428
CHR1_PDVV10_102_T01	VIT_01s0010g01320	PDVV10.102	Vv01s0010g01320	F6HFZ1	No hit	1	PDVv10.102.t01; JGVv1684.1.t01; JGVv82.128.t01	7.52333	7.71815	7.94259	8.54377	9.69898	8.63246	9.24715	8.78027	10.3004	10.0198	0.10921	1.59945e-10	0.00242833	0.454884	2.78645e-10	0.076582
CHR15_JGVV46_185_T01	VIT_15s0046g01670	JGVv46.185	Vv15s0046g01670	F6I679	Chitinase, class III	2	JGVv46.185.t01; JGVv46.183.t01; JGVv46.182.t01; JGVv46.181.t01; JGVv46.180.t01	5.3044	5.01003	5.62526	5.89079	5.4428	5.63774	5.03081	4.99989	9.26627	7.85203	0.0359591	2.10808e-13	0.00244676	0.285968	6.24624e-13	0.0768333
CHR17_JGVV0_454_T01	VIT_17s0000g05280	JGVv0.454	Vv17s0000g05280	F6GTC9	UPF0737 protein AFP3	0	JGVv0.454	6.38272	7.65175	6.27576	6.0647	5.36191	5.67519	5.4162	5.55322	5.51667	4.88143	0.0169278	7.29005e-08	0.00244308	0.203257	9.58449e-08	0.0768333
CHR18_JGVV1_850_T01	VIT_18s0001g11980	JGVv1.850	Vv18s0001g11980	E0CQ01	NAC domain containing protein 57	0	JGVv1.850	13.5136	13.5283	13.1996	13.1918	13.3437	13.7085	13.0187	13.6029	13.7458	13.9066	8.65164e-05	3.43321e-07	0.00244666	0.0125252	4.29097e-07	0.0768333
CHR7_JGVV5_23_T01	VIT_07s0005g00240	JGVv5.23	Vv07s0005g00240	A5APC1	Transducin protein	0	JGVv5.23	11.5081	11.4519	11.4852	11.4083	11.4327	11.6178	11.1228	12.0337	11.2374	11.3417	0.00835447	0.171878	0.0024493	0.145993	0.173357	0.0768333
CHR7_JGVV5_512_T01	VIT_07s0005g05670	JGVv5.512	Vv07s0005g05670	D7U3F5	Alba, DNA binding	0	JGVv5.512	13.8319	13.7955	13.1051	13.2111	13.3323	13.4947	12.3824	12.9317	14.4343	14.3278	0.00794281	9.54964e-15	0.00244396	0.143029	4.06441e-14	0.0768333
CHR19_JGVV90_91_T01	VIT_19s0090g01010	JGVv90.91	Vv19s0090g01010	F6HES5	Stigma-specific Stig1	0	JGVv90.91	7.71021	7.94262	6.15821	6.91664	7.64603	7.23664	6.10893	7.44413	5.83073	5.03513	0.0240297	9.13243e-08	0.00245528	0.238442	1.19008e-07	0.0769389
CHR11_JGVV16_179_T01	VIT_11s0016g02110	JGVv16.179	Vv11s0016g02110	F6HGV7	FAD linked oxidase, N-terminal	1	JGVv16.179.t01; JGVv2520.1.t01; JGVv2191.1.t01; JGVv5.533.t01; JGVv5.530.t01	13.6624	13.4817	8.92893	8.69608	9.07571	NaN	10.0711	11.6634	9.4584	8.83855	0.00551248	8.87598e-12	0.00248369	0.11821	1.88261e-11	0.0772836
CHR12_JGVV142_7_T01	VIT_12s0142g00160	JGVv142.7	Vv12s0142g00160	F6HNZ2	Unknown protein	0	JGVv142.7	11.0287	10.9205	11.0652	11.1051	6.694	6.6228	10.1835	11.1717	11.8426	11.7615	0.0788152	3.2465e-19	0.00248185	0.401466	9.20673e-18	0.0772836
CHR13_JGVV19_389_T01	VIT_13s0019g00690	JGVv19.389	Vv13s0019g00690	D7TLW6	Carnitine racemase	3	JGVv19.389.t01; JGVv19.388.t01	9.66054	9.42838	8.76845	8.91311	10.1203	9.66762	9.59121	9.95341	10.0462	10.774	0.199525	8.95766e-09	0.00248251	0.574879	1.27277e-08	0.0772836
CHR15_JGVV46_215_T01	VIT_15s0046g01370	JGVv46.215	Vv15s0046g01370	F6I6A1	Carrier protein, Mitochondrial	1	JGVv46.215.t01; JGVv50.42.t01	9.33834	9.12452	9.02614	8.98128	10.1586	10.2097	9.13015	10.0092	10.1338	10.4271	0.0236819	1.55298e-09	0.00247879	0.236776	2.38429e-09	0.0772836
CHR2_JGVV109_11_T01	VIT_02s0109g00300	JGVv109.11	Vv02s0109g00300	F6H7P6	CYP76B1	4	JGVv109.11.t01; JGVv109.10.t01; JGVv97.32.t01; JGVv12.26.t01; JGVv12.25.t01	8.41279	8.23287	7.70515	6.87244	9.2778	9.20952	12.8619	12.98	8.08167	8.60515	0.324539	2.70645e-19	0.00247128	0.687925	7.94986e-18	0.0772836
CHR2_JGVV25_19_T01	VIT_02s0025g00210	JGVv25.19	Vv02s0025g00210	F6HUM7	fringe protein	0	JGVv25.19	12.4143	12.4931	12.5028	12.5826	10.3577	9.86944	11.3158	11.1051	8.96915	9.66064	0.671977	6.48176e-17	0.00248237	0.887238	6.07279e-16	0.0772836
CHR4_JGVV8_35_T01	VIT_04s0008g00450	JGVv8.35	Vv04s0008g00450	D7STJ2	Haloacid dehalogenase hydrolase	0	JGVv8.35	11.3781	11.4046	11.6416	11.6506	13.0393	12.9306	11.5397	10.9707	11.5773	11.8308	0.182315	6.66109e-14	0.00248582	0.556118	2.24826e-13	0.0772836
CHR6_JGVV9_62_T01	VIT_06s0009g03090	JGVv9.62	Vv06s0009g03090	F6HWL3	Geranyl diphosphate synthase	4	JGVv9.62.t01; JGVv132.1.t01; JGVv24.77.t01; JGVv283.5.t01;JGVv283.5.t01; JGVv9.62.t01	9.9426	9.84506	9.55335	9.6839	11.4627	11.4261	10.4918	10.3794	9.71668	9.95269	0.405437	4.01445e-20	0.0024872	0.748571	1.85171e-18	0.0772836
CHR17_JGVV0_870_T01	VIT_17s0000g00430	JGVv0.870	Vv17s0000g00430	D7SH59	Basic helix-loop-helix (bHLH) family	0	JGVv0.870	11.2537	11.2706	12.3414	12.15	9.10461	9.90327	8.44415	9.43919	13.3348	13.6286	0.000592827	1.13698e-17	0.00251166	0.0397035	1.50866e-16	0.0779618
CHRUN_JGVV2849_1_T01	VIT_00s2849g00010	JGVv2849.1	Vv00s2849g00010	F6I2I6	Phenylalanine ammonia-lyase	4	JGVv2849.1.t01; JGVv39.74.t01; JGVv39.73.t01; JGVv39.68.t01; JGVv39.66.t01; JGVv39.77.t01; JGVv39.72.t01; JGVv39.65.t01; JGVv39.63.t01; JGVv39.64.t01; JGVv40.155.t01; JGVv19.80.t01; JGVv4.543.t01; JGVv2508.1.t01	13.5829	13.3326	13.7519	13.1024	11.9485	12.4255	15.606	15.3703	13.6678	13.2579	0.000328322	7.64934e-15	0.00251909	0.0288384	3.35418e-14	0.0781102
CHR11_JGVV16_327_T01	VIT_11s0016g03660	JGVv16.327	Vv11s0016g03660	D7TBL1	Glucose transporter 2 plastidic	2	JGVv16.327.t01; JGVv2.399.t01	13.8405	13.8656	13.8459	13.8969	14.0977	13.981	13.8509	14.3635	13.1954	13.3663	0.00734718	1.241e-09	0.00252906	0.136633	1.92877e-09	0.0782829
CHR18_JGVV1_975_T01	VIT_18s0001g13300	JGVv1.975	Vv18s0001g13300	F6H1K8	Unknown	2	JGVv1.975.t01; JGVv54.122.t01	8.8317	8.86424	9.39427	9.35378	12.0482	12.0248	8.66534	10.0379	9.0505	8.70858	0.12149	4.11994e-13	0.0025326	0.474432	1.14368e-12	0.0782829
CHR18_JGVV41_89_T01	VIT_18s0041g01370	JGVv41.89	Vv18s0041g01370	F6I3U6	TIR-NBS-LRR disease resistance	2	JGVv41.89.t01; JGVv41.84.t01; JGVv41.76.t01; JGVv41.87.t01	4.43843	4.77219	4.38515	4.35273	4.80978	4.66101	5.09711	5.05431	8.93312	7.96483	0.00247817	7.64435e-17	0.00253201	0.0818213	6.98843e-16	0.0782829
CHR1_JGVV10_73_T01	VIT_01s0010g01080	JGVV10.73	Vv01s0010g01080	D7TAB5	Phosphoribulokinase/uridine kinase	1	JGVv10.73.t01; JGVv0.512.t01	11.0783	10.8871	11.354	11.5012	9.84206	9.80167	10.5374	10.027	11.0731	11.37	0.354296	2.06064e-13	0.00255489	0.713316	6.11917e-13	0.078818
CHR9_JGVV54_33_T01	VIT_09s0054g01510	JGVv54.33	Vv09s0054g01510	F6GYI8	Beta-amyrin synthase	0	JGVv54.33	4.82237	5.0348	4.80774	4.61847	7.10759	6.89411	5.90553	5.74769	4.77612	5.54478	0.318973	8.23072e-14	0.00255525	0.684293	2.71085e-13	0.078818
CHR1_JGVV11_89_T01	VIT_01s0011g05760	JGVV11.89	Vv01s0011g05760	F6HFD5	Zinc finger (C3HC4-type ring finger)	0	JGVV11.89	14.3415	14.1731	14.1072	14.0716	14.2695	14.1601	14.2282	14.3428	13.0922	13.1313	0.144294	2.14601e-19	0.00256001	0.507817	6.61947e-18	0.0788823
CHR4_JGVV8_59_T01	VIT_04s0008g00690	JGVv8.59	Vv04s0008g00690	F6H386	Unknown protein	0	JGVv8.59	11.538	11.5769	11.539	11.6908	12.4218	12.2231	11.6881	12.2416	11.5304	11.9086	0.00274171	5.52731e-08	0.002563	0.0858246	7.33121e-08	0.0788922
CHR16_JGVV22_35_T01	VIT_16s0022g02120	JGVv22.35	Vv16s0022g02120	F6HAI9	Metalloendopeptidase OMA1	0	JGVv22.35	12.272	12.2472	12.2547	12.2832	11.9789	11.7951	11.8564	12.7258	11.804	11.7834	0.107368	0.000353726	0.00257	0.451692	0.000381468	0.0789652
CHR19_JGVV14_168_T01	VIT_19s0014g01920	JGVv14.168	Vv19s0014g01920	F6H1Z8	Unknown protein	0	JGVv14.168	6.68121	7.22114	7.73868	8.12068	10.8403	10.546	11.847	11.1786	9.41721	9.25452	0.507976	3.93238e-17	0.00257338	0.809077	4.08012e-16	0.0789652
CHR2_JGVV87_24_T01	VIT_02s0087g00750	JGVv87.24	Vv02s0087g00750	D7TFC3	Proteinase inhibitor I4, serpin	1	JGVv87.24.t01; JGVv4.689.t01	9.41526	8.76888	6.77576	6.46413	8.0392	8.12761	13.4007	14.1515	11.561	12.8312	0.144196	6.15609e-18	0.00257121	0.507763	9.25292e-17	0.0789652
CHR16_JGVV50_130_T01	VIT_16s0050g01330	JGVv50.130	Vv16s0050g01330	F6H6B4	Retrovirus Pol polyprotein from transposon TNT 1-94	1	JGVv50.130.t01; JGVv50.128.t01; JGVv256.11.t01; JGVv1321.1.t01	4.61494	4.66229	4.9763	4.62572	6.10787	5.16508	4.51598	4.53795	4.46186	4.94407	0.164069	2.54256e-06	0.00257789	0.532892	3.01665e-06	0.0789707
CHR5_JGVV124_30_T01	VIT_05s0124g00360	JGVv124.30	Vv05s0124g00360	D7U8V6	Protein kinase Pti1	0	JGVv124.30	14.2243	14.2729	14.1366	14.1652	13.1349	13.519	13.7786	13.7863	14.0475	13.9785	0.0197892	5.78348e-13	0.00257891	0.217792	1.55111e-12	0.0789707
CHR8_JGVV40_295_T01	VIT_08s0040g00240	JGVv40.295	Vv08s0040g00240	D7TQ66	Zinc finger (C2H2 type) family	0	JGVv40.295	10.2771	10.1776	10.1837	10.3532	10.7742	11.1789	10.1699	10.7536	10.168	9.62441	0.299466	1.13777e-06	0.00259161	0.667209	1.37673e-06	0.0792776
CHR14_JGVV68_25_T01	VIT_14s0068g00280	JGVv68.25	Vv14s0068g00280	F6H488	Unknown protein	0	JGVv68.25	9.54465	9.60042	11.4701	11.1975	12.9426	12.891	7.26551	8.61398	11.981	11.7792	0.121212	3.02087e-16	0.00260299	0.474224	2.18042e-15	0.0793109
CHR2_JGVV25_318_T01	VIT_02s0025g03450	JGVv25.318	Vv02s0025g03450	F6HUC4	Enhancer of GLABRA3	0	JGVv25.318	10.6391	10.9346	11.8515	11.9198	8.65691	9.05459	12.2807	11.4666	11.8923	11.8055	0.0212593	1.19939e-14	0.00259712	0.226382	4.96734e-14	0.0793109
CHR4_JGVV44_73_T01	VIT_04s0044g01250	JGVv44.73	Vv04s0044g01250	F6I0E9	No hit	0	JGVv44.73	4.53529	4.78345	4.48486	4.57069	3.92414	3.88597	3.85292	3.82969	5.21692	4.58849	0.24719	3.19786e-10	0.00260344	0.622809	5.33489e-10	0.0793109
CHR7_JGVV5_412_T01	VIT_07s0005g04420	JGVv5.412	Vv07s0005g04420	F6HZR4	Exostosin (Xyloglucan galactosyltransferase KATAMARI 1)	0	JGVv5.412	13.0011	13.1241	13.0829	13.2161	13.0852	12.8413	13.1475	13.2941	13.396	13.739	0.0241147	8.60135e-08	0.00259853	0.238749	1.12355e-07	0.0793109
CHR12_JGVV28_142_T01	VIT_12s0028g02540	JGVv28.142	Vv12s0028g02540	E0CTN1	Glucan endo-1,3-beta-glucosidase 1 precursor	0	JGVv28.142	11.2462	11.2623	11.052	11.2129	9.10931	8.871	10.3742	11.3728	11.9504	11.8239	0.108387	9.58523e-14	0.00261024	0.453403	3.10268e-13	0.0794363
CHR13_JGVV106_49_T01	VIT_13s0106g00650	JGVv106.49	Vv13s0106g00650	F6HVQ3	No hit	0	JGVv106.49	11.1358	11.1377	11.1452	11.3174	12.1945	12.0697	11.3936	12.0538	11.5318	11.4832	0.0321479	4.12391e-09	0.00262477	0.27298	6.05914e-09	0.0797143
CHR8_JGVV7_398_T01	VIT_08s0007g04800	JGVv7.398	Vv08s0007g04800	D7TIT5	Carbonic anhydrase precursor	0	JGVv7.398	13.9809	13.8859	13.8561	13.9615	9.4385	9.53392	12.2854	12.5959	12.508	13.2143	0.000657489	3.82799e-22	0.00262438	0.0415145	7.57336e-20	0.0797143
CHR12_JGVV57_2_T01	VIT_12s0057g00020	JGVv57.2	Vv12s0057g00020	F6HHI1	Protein thylakoid formation1	0	JGVv57.2	13.6098	13.5517	13.7901	13.6956	14.1924	14.3693	11.2576	11.6631	12.8445	12.8466	0.0343333	6.62103e-21	0.00263993	0.280492	5.00387e-19	0.079959
CHR18_JGVV1_332_T01	VIT_18s0001g06020	JGVv1.332	Vv18s0001g06020	F6H0R2	Phosphate-induced protein 1	4	JGVv1.342.t01; JGVv1.332.t01;JGVv1.332.t01; JGVv1.342.t01; JGVv1.341.t01	9.59932	9.50895	10.7459	10.7061	10.8309	10.2847	11.9926	12.0554	11.5878	13.3427	0.0783717	5.6885e-09	0.00263853	0.400397	8.23512e-09	0.079959
CHR5_JGVV20_248_T01	VIT_05s0020g02650	JGVv20.248	Vv05s0020g02650	F6HDL4	Unknown protein	0	JGVv20.248	12.3439	12.4959	12.4657	12.5537	11.2843	10.8913	12.8318	12.7015	10.7685	11.3867	0.291574	1.69021e-13	0.00264338	0.66089	5.13476e-13	0.079959
CHR5_JGVV20_426_T01	VIT_05s0020g04540	JGVv20.426	Vv05s0020g04540	F6HDW6	Beta-ketoacyl-CoA synthase	0	JGVv20.426	12.1683	12.4533	13.6177	13.604	12.5815	12.59	13.1312	13.3756	6.1341	5.24396	7.06529e-05	1.50005e-21	0.00264831	0.0105979	1.85466e-19	0.079959
CHR9_JGVV2_463_T01	VIT_09s0002g05160	JGVv2.463	Vv09s0002g05160	D7U0P6	IAA17	0	JGVv2.463	12.7489	12.7872	10.7342	11.037	10.4013	10.5905	9.94647	10.7057	9.57593	10.56	5.58472e-06	3.04738e-15	0.00264906	0.00203739	1.51344e-14	0.079959
CHRUN_JGVV776_1_T01	VIT_00s0776g00010	JGVv776.1	Vv00s0776g00010	F6I2F3	Strubbelig receptor family 3	0	JGVv776.1	11.5673	11.5145	11.3774	11.2259	9.37787	9.53407	9.74154	10.605	11.225	11.238	0.0376725	1.24499e-13	0.00264798	0.2909	3.90795e-13	0.079959
CHR15_JGVV21_29_T01	VIT_15s0021g02510	JGVv21.29	Vv15s0021g02510	F6GV65	GATA transcription factor 2	0	JGVv21.29	11.417	11.4813	11.5736	11.9755	8.00089	7.52758	11.1212	11.9957	8.26154	8.99482	0.00414392	1.96948e-17	0.0026597	0.103423	2.35429e-16	0.0800346
CHR18_JGVV122_84_T01	VIT_18s0122g00460	JGVv122.84	Vv18s0122g00460	F6I6W9	CP12-3	0	JGVv122.84	12.4906	12.3466	12.9163	12.8879	10.6732	11.0182	11.4231	12.2726	12.9614	13.0408	0.00624701	5.6657e-14	0.00265639	0.125834	1.9488e-13	0.0800346
CHR4_JGVV8_397_T01	VIT_04s0008g04250	JGVv8.397	Vv04s0008g04250	D7SUH9	Aspartate aminotransferase	0	JGVv8.397	9.80966	9.86016	10.8958	10.8976	7.49074	7.48745	8.83081	9.67465	10.9171	10.7408	0.0706662	1.76389e-17	0.00265778	0.384919	2.15741e-16	0.0800346
CHR7_JGVV104_18_T01	VIT_07s0104g01660	JGVv104.18	Vv07s0104g01660	F6HPZ4	HAK5 (High affinity K+ transporter 5)	3	JGVv104.18.t01; JGVv104.13.t01; JGVv104.11.t01; JGVv104.12.t01	10.2691	10.4707	6.02041	7.64943	9.52606	9.32362	9.93121	9.13985	10.051	10.1103	0.0201825	2.09765e-10	0.00266751	0.219945	3.59691e-10	0.0801882
CHR15_JGVV48_254_T01	VIT_15s0048g00310	JGVv48.254	Vv15s0048g00310	D7U7X6	Unknown protein	0	JGVv48.254	11.5062	11.4137	11.5521	11.3969	11.1099	11.1333	10.7867	10.9513	11.3081	11.0549	0.0521637	1.31452e-10	0.00268017	0.336882	2.31767e-10	0.0804761
CHR8_JGVV7_611_T01	VIT_08s0007g02570	JGVv7.611	Vv08s0007g02570	F6HKQ5	CCR4-NOT transcription complex subunit 7	0	JGVv7.611	12.2551	12.1987	11.819	11.9995	12.6532	12.462	13.2391	13.6839	11.9776	11.9993	0.0840742	8.60194e-15	0.00268254	0.409898	3.72163e-14	0.0804761
CHR12_JGVV142_1_T01	VIT_12s0142g00040	JGVv142.1	Vv12s0142g00040	F6HNY6	Glycerol-3-phosphate acyltransferase 1 (AtGPAT1)	0	JGVv142.1	9.70673	9.57353	8.62818	8.62413	10.9008	10.5424	6.97532	8.55763	6.87476	5.7801	0.182179	5.19024e-11	0.00269255	0.556021	9.685e-11	0.0806946
CHR13_JGVV19_170_T01	VIT_13s0019g03530	JGVv19.170	Vv13s0019g03530	F6HNK9	No hit	0	JGVv19.170	5.57094	4.96217	4.96398	4.99256	6.90746	7.66996	7.81887	8.83428	5.66277	5.51715	0.128374	4.48871e-13	0.00269903	0.484974	1.23376e-12	0.0808069
CHR19_JGVV14_366_T01	VIT_19s0014g04140	JGVv14.366	Vv19s0014g04140	F6H297	S-locus protein kinase	4	JGVv14.366.t01; JGVv14.369.t01	5.39023	6.23218	6.20295	6.21799	8.16018	8.57509	9.10515	8.27266	7.10338	6.80628	0.376724	2.91606e-12	0.00270693	0.728759	6.78502e-12	0.0809596
CHR4_JGVV8_467_T01	VIT_04s0008g05030	JGVv8.467	Vv04s0008g05030	D7SUQ2	Ras GTP-binding protein (RAN3)	1	JGVv8.467.t01; JGVv2.536.t01; JGVv8.466.t01	12.436	12.3194	12.8021	12.8235	12.9541	12.9027	11.9505	12.5288	13.2078	13.2469	0.082693	3.81066e-10	0.00270961	0.40774	6.29289e-10	0.0809596
CHR14_JGVV171_32_T01	VIT_14s0171g00340	JGVv171.32	Vv14s0171g00340	F6I5L3	F-box family protein	0	JGVv171.32	11.0989	11.1827	10.956	10.9827	11.3409	11.2702	11.0539	11.7971	10.0807	10.2223	0.005596	1.33052e-10	0.00271735	0.118996	2.34462e-10	0.0811087
CHR12_JGVV35_93_T01	VIT_12s0035g01200	JGVv35.93	Vv12s0035g01200	F6HK34	AMP-dependent synthetase and ligase	0	JGVv35.93	14.5349	14.6075	14.0882	14.1696	14.2167	13.9954	13.9722	13.5264	14.1996	14.2834	0.0645931	7.91295e-09	0.00272327	0.370071	1.12955e-08	0.0811215
CHRUN_JGVV1386_1_T01	VIT_00s1386g00010	JGVv1386.1	Vv00s1386g00010	F6I2H2	F-box family protein	0	JGVv1386.1	4.69505	4.78955	4.89605	5.22166	4.56796	4.37681	5.84461	4.41649	4.93916	4.86343	0.057171	0.00596074	0.00272134	0.350863	0.00619164	0.0811215
CHR8_JGVV56_119_T01	VIT_08s0056g01390	JGVv56.119	Vv08s0056g01390	F6HMM5	No hit	0	JGVv56.119	4.6718	4.94283	4.58064	4.57204	7.09057	7.47585	9.93204	10.5523	5.48389	4.80036	0.944287	2.37397e-19	0.00272739	0.985056	7.18109e-18	0.0811626
CHR18_JGVV1_89_T01	VIT_18s0001g01320	JGVv1.89	Vv18s0001g01320	F6H0F7	Wall-associated receptor kinase 5	1	JGVv1.89.t01; JGVv1.89.t01; JGVv1.92.t01	7.12027	8.21324	7.08643	7.25507	9.90508	9.90973	6.34639	5.45124	4.48923	4.56396	0.461324	1.35862e-15	0.00273802	0.782825	7.5678e-15	0.081397
CHR10_JGVV116_19_T01	VIT_10s0116g00470	JGVV116.19	Vv10s0116g00470	F6H7K3	Ubiquitin family	1	JGVv116.19.t01; JGVv56.121.t01	6.33458	6.51891	6.72443	6.93122	8.40538	7.96316	7.28833	8.80203	7.2599	7.2984	0.294183	2.46881e-07	0.00275103	0.662798	3.11593e-07	0.0816431
CHR2_PDVV12_14_T01	VIT_02s0012g03100	PDVv12.14	Vv02s0012g03100	F6HT03	No hit	0	PDVv12.14	6.89994	7.25286	7.24144	7.71957	7.36776	6.68615	6.76533	5.74151	7.55525	7.20029	0.0469666	2.76961e-05	0.00275183	0.321871	3.11802e-05	0.0816431
CHR6_JGVV61_73_T01	VIT_06s0061g00850	JGVv61.73	Vv06s0061g00850	F6GW77	Harpin-induced protein	0	JGVv61.73	7.6397	8.16157	10.5684	10.5635	6.81012	6.21046	10.1449	10.6212	7.42514	6.5527	0.0650173	9.73116e-15	0.00275685	0.371311	4.12917e-14	0.0817099
CHR15_JGVV21_41_T01	VIT_15s0021g02370	JGVv21.41	Vv15s0021g02370	D7SLT2	Unknown protein	1	JGVv21.41.t01; JGVv88.92.t01; JGVv48.269.t01; JGVv156.57.t01; JGVv41.192.t01; JGVv112.29.t01; JGVv221.9.t01; JGVv112.48.t01; JGVv112.35.t01; GSVIVT00037069001.t01; JGVv47.44.t01; JGVv47.40.t01	6.98977	7.3523	7.02903	6.94559	7.6631	6.93082	6.7827	6.03582	7.83011	7.67579	0.004921	1.91232e-07	0.00278111	0.113606	2.43049e-07	0.08222
CHR7_JGVV5_282_T01	VIT_07s0005g02960	JGVv5.282	Vv07s0005g02960	F6HZH3	Kelch repeat-containing F-box protein	0	JGVv5.282	12.0462	11.9178	11.2182	11.1592	12.137	12.0301	11.93	12.4892	11.6164	11.6844	0.222267	6.72692e-10	0.00278141	0.599537	1.07699e-09	0.08222
CHR8_JGVV58_40_T01	VIT_08s0058g01070	JGVv58.40	Vv08s0058g01070	F6GXY1	Xanthine/uracil permease	0	JGVv58.40	8.86749	8.78297	9.87478	9.58579	8.63784	8.12877	10.273	9.36066	4.90632	5.07999	2.23687e-05	1.05759e-19	0.0027824	0.00486027	3.85349e-18	0.08222
CHR7_JGVV191_14_T01	VIT_07s0191g00140	JGVv191.14	Vv07s0191g00140	D7TRL9	Signal transducer	0	JGVv191.14	11.9826	12.06	12.032	11.9484	11.5158	11.6546	12.1432	11.5585	10.3662	10.1915	0.0276236	1.07336e-14	0.00278642	0.25445	4.4958e-14	0.0822566
CHR13_JGVV19_66_T01	VIT_13s0019g04610	JGVv19.66	Vv13s0019g04610	F6HNE2	Salt stress-inducible protein kinase	1	JGVv19.66.t01; JGVv40.168.t01	11.0032	10.828	10.2013	9.98029	11.4438	11.5955	11.5949	12.3369	10.2167	10.7153	0.0177246	5.66137e-12	0.00279513	0.207179	1.24465e-11	0.0822741
CHR14_JGVV66_88_T01	VIT_14s0066g00990	JGVv66.88	Vv14s0066g00990	F6HUY1	TRNA methyltransferase complex GCD14 subunit	0	JGVv66.88	12.183	12.0105	12.0797	12.021	11.3187	11.137	11.3444	11.5493	12.0323	11.937	0.0464832	1.43681e-14	0.00279537	0.32067	5.82969e-14	0.0822741
CHR17_JGVV0_567_T01	VIT_17s0000g04050	JGVv0.567	Vv17s0000g04050	F6GTJ0	Lipase family	0	JGVv0.567	12.4484	12.468	12.4119	12.4797	12.9681	12.7466	13.3489	14.0653	10.6653	10.6585	0.074188	1.22059e-16	0.00279481	0.39191	1.02351e-15	0.0822741
CHR4_JGVV44_12_T01	VIT_04s0044g01930	JGVv44.12	Vv04s0044g01930	D7U490	FAR1-related sequence 5	0	JGVv44.12	12.1991	12.1852	11.6962	11.7912	12.5997	12.3566	11.7327	11.2831	10.7084	10.7082	0.00694932	2.3688e-16	0.00280097	0.132315	1.7757e-15	0.0823569
CHRUN_JGVV194_11_T01	VIT_00s0194g00120	JGVv194.11	Vv00s0194g00120	F6HCV5	Serine acetyltransferase	0	JGVv194.11	5.88229	5.78119	5.76458	5.88722	6.2821	6.63487	7.22035	7.09376	8.03076	10.0097	0.0434049	3.57709e-10	0.00281142	0.310561	5.9287e-10	0.0825819
CHR8_GSVIVT00033440001_T01	VIT_08s0007g07040	GSVIVT00033440001	Vv08s0007g07040	D7TI98	No hit	0	GSVIVT00033440001	6.34527	6.28212	6.41479	6.05191	5.88246	6.01518	5.65777	5.74912	5.69378	6.93124	0.0689085	0.0116634	0.00281511	0.381504	0.012036	0.0826083
CHR11_JGVV16_113_T01	VIT_11s0016g01340	JGVv16.113	Vv11s0016g01340	F6HGP8	Unknown protein	2	JGVv16.113.t01; JGVv16.112.t01	13.4139	13.3708	13.3867	13.3213	13.9298	13.812	13.4326	13.7472	12.7359	12.7525	0.482006	4.72652e-14	0.00282348	0.795895	1.66075e-13	0.0827717
CHR19_JGVV14_313_T01	VIT_19s0014g03500	JGVv14.313	Vv19s0014g03500	E0CSR9	Unknown protein	0	JGVv14.313	11.7746	11.4367	11.5168	11.5719	11.0068	11.5375	11.5204	12.9809	13.4947	13.4674	0.0226047	2.06453e-09	0.00282949	0.232742	3.12648e-09	0.0827837
CHRUN_JGVV748_1_T01	VIT_00s0748g00020	JGVv748.1	Vv00s0748g00020	F6I2E2	Receptor kinase RK20-1	2	JGVv748.1.t01; JGVv409.1.t01; JGVv262.6.t01; JGVv2659.1.t01	5.05591	4.73379	4.96862	5.04357	5.64215	5.80812	10.2472	8.77617	7.61323	8.27286	0.0432183	2.20673e-14	0.00282949	0.310348	8.50068e-14	0.0827837
CHR18_JGVV1_1023_T01	VIT_18s0001g13820	JGVv1.1023	Vv18s0001g13820	A5CBQ0	Cytochrome P450, family 83, subfamily B, polypeptide 1	4	JGVv1.1023.t01; JGVv1.1024.t01; JGVv1.1026.t01; JGVv1.1019.t01; JGVv1.1022.t01	6.52315	6.05066	8.81576	6.59463	5.62834	5.82511	7.02472	6.82966	5.55602	6.72446	0.268984	6.2961e-05	0.00283242	0.640643	6.97939e-05	0.0827874
CHR10_GSVIVT00021408001_T01	VIT_10s0003g02920	GSVIVT00021408001	Vv10s0003g02920	D7TK16	FLS2 (flagellin-sensitive 2)	3	GSVIVT00021408001.t01; JGVv3.265.t01	5.08886	4.87244	5.35173	5.63508	8.22937	7.97461	8.09989	6.53858	4.50375	4.94962	0.0119493	6.58159e-12	0.00284028	0.173881	1.42973e-11	0.0829349
CHR18_JGVV1_1132_T01	VIT_18s0001g14970	JGVv1.1132	Vv18s0001g14970	F6GZT9	Pentatricopeptide (PPR) repeat-containing	0	JGVv1.1132	6.2474	6.39515	6.08893	6.28639	7.83736	7.88526	6.06278	5.93921	5.9823	4.97458	0.542325	1.26666e-11	0.00284996	0.827646	2.62132e-11	0.0830011
CHR4_PDVV69_11_T01	VIT_04s0069g00180	PDVv69.11	Vv04s0069g00180	F6H9E0	No hit	0	PDVv69.11	8.81576	9.05415	8.82752	8.45097	7.45142	8.20214	8.12458	7.79055	8.3169	8.53154	0.364792	3.01437e-07	0.00285022	0.721527	3.77996e-07	0.0830011
CHRUN_JGVV226_8_T01	VIT_00s0226g00080	JGVv226.8	Vv00s0226g00080	F6GX49	R protein PRF disease resistance protein	1	JGVv226.8.t01; JGVv226.5.t01	5.2271	4.88035	6.3109	7.44977	5.54806	5.47321	8.87116	8.22562	5.51238	5.2146	0.399926	4.13615e-13	0.00285097	0.744537	1.14785e-12	0.0830011
CHR19_GSVIVT00020395001_T01	VIT_19s0027g00830	GSVIVT00020395001	Vv19s0027g00830	D7SWV8	Disease resistance protein (CC-NBS-LRR class)	0	GSVIVT00020395001	8.81756	9.14562	8.5575	8.73211	9.32283	9.30464	9.07017	8.65051	8.14474	6.86891	0.244814	3.30955e-07	0.00285896	0.619901	4.13991e-07	0.083086
CHR19_JGVV14_104_T01	VIT_19s0014g01230	JGVv14.104	Vv19s0014g01230	E0CS84	Morphogenesis of root hair 1 MRH1	1	JGVv14.104.t01; JGVv3.127.t01	7.3685	7.54922	9.26147	9.50635	5.63085	5.46912	6.21082	5.66849	6.59136	5.48472	0.0685404	1.23455e-15	0.00285951	0.380242	6.98866e-15	0.083086
CHR19_JGVV15_108_T01	VIT_19s0015g01140	JGVv15.108	Vv19s0015g01140	F6I585	Unknown protein	0	JGVv15.108	9.56005	9.61429	9.47801	9.61102	9.49382	9.82371	8.26997	8.02759	9.49779	9.12301	0.648064	2.3414e-13	0.0028675	0.878046	6.868e-13	0.0832364
CHR18_JGVV1_1073_T01	VIT_18s0001g14330	JGVv1.1073	Vv18s0001g14330	E0CQ62	No hit	0	JGVv1.1073	7.88035	7.6199	7.51313	7.38663	9.65084	9.29136	7.84851	8.79369	9.74709	10.0336	0.307219	1.47054e-12	0.0028832	0.673666	3.62393e-12	0.0835467
CHR18_JGVV1_974_T01	VIT_18s0001g13290	JGVv1.974	Vv18s0001g13290	F6H1K7	GTP1/OBG family	4	JGVv1.974.t01; JGVv1.976.t01	10.2378	10.3008	10.4339	10.2509	11.5778	11.675	9.13771	9.83792	9.86827	9.65363	0.240146	1.13824e-13	0.00288385	0.616857	3.60891e-13	0.0835467
CHRUN_JGVV204_15_T01	VIT_00s0204g00160	JGVv204.15	Vv00s0204g00160	F6I792	Glutamate dehydrogenase 2	4	JGVv204.15.t01; JGVv1491.1.t01; JGVv39.187.t01; JGVv39.184.t01	5.72095	5.63779	6.82618	5.81442	4.94813	4.86746	4.99921	4.95701	4.61085	4.96408	0.0628976	4.1369e-09	0.00288948	0.366874	6.07581e-09	0.0836279
CHR14_JGVV66_16_T01	VIT_14s0066g00180	JGVv66.16	Vv14s0066g00180	D7TWF7	RAB GTPase RAB2C	1	JGVv66.16.t01; JGVv57.130.t01; JGVv455.1.t01; JGVv1506.1.t01	12.3221	12.2842	12.188	12.2107	12.2178	12.5286	12.9248	13.3865	12.976	13.0538	0.00038339	5.93003e-13	0.0029138	0.0317344	1.58739e-12	0.0842493
CHRUN_JGVV207_1_T01	VIT_00s0207g00010	JGVv207.1	Vv00s0207g00010	D7U6H3	Anthranilate N-benzoyltransferase protein 1	0	JGVv207.1	13.5761	13.5497	13.0538	12.8768	10.8834	10.8798	6.52584	6.99722	5.68931	7.05932	0.82596	1.07379e-20	0.00292453	0.946605	6.80914e-19	0.084477
CHR6_PDVV4_629_T01	VIT_06s0004g01390	PDVv4.629	Vv06s0004g01390	F6GUD6	S-receptor kinase	1	PDVv4.629.t01; JGVv4.652.t01; JGVv4.653.t01	10.9084	10.7737	10.3318	9.98142	13.1296	13.1769	8.17703	6.78196	6.30675	5.63336	2.4691e-05	4.69669e-19	0.00292808	0.00521157	1.21775e-17	0.0844967
CHR3_JGVV38_235_T01	VIT_03s0038g02310	JGVv38.235	Vv03s0038g02310	Q2MV92	Myb domain protein 4	1	JGVv38.235.t01; JGVv130.4.t01	13.1801	13.1571	12.788	13.0379	13.5023	13.4446	13.4532	13.815	13.1801	12.766	0.736569	2.11223e-07	0.00293115	0.91404	2.67698e-07	0.0845029
CHR8_JGVV7_588_T01	VIT_08s0007g02820	JGVv7.588	Vv08s0007g02820	D7TH27	Unknown protein	0	JGVv7.588	11.1707	11.1247	11.1453	11.204	11.0309	11.2129	11.3338	11.7049	12.146	12.0272	0.0215443	4.70881e-13	0.0029344	0.22747	1.28743e-12	0.084514
CHR11_JGVV16_492_T01	VIT_11s0016g05480	JGVv16.492	Vv11s0016g05480	F6HH98	Clathrin assembly protein 2	1	JGVv16.492.t01; JGVv8.517.t01	12.9448	12.9537	13.0628	13.0125	12.7964	12.7703	13.96	13.4896	12.024	12.4555	0.672572	2.34398e-11	0.00296063	0.887329	4.62442e-11	0.0846919
CHR13_JGVV67_128_T01	VIT_13s0067g01930	JGVv67.128	Vv13s0067g01930	A5BZ38	Unknown protein	0	JGVv67.128	11.9714	11.9917	13.9115	13.5049	11.1244	11.2826	13.2716	13.3713	9.27366	9.79872	0.228137	1.82059e-20	0.00295341	0.604831	9.94425e-19	0.0846919
CHR4_JGVV8_175_T01	VIT_04s0008g01880	JGVv8.175	Vv04s0008g01880	F6H3S4	Cytokinin dehydrogenase 7	0	JGVv8.175	11.9181	11.9532	11.5272	11.3643	13.7026	13.7877	12.6144	12.6451	8.25162	9.49285	0.0239534	1.03398e-16	0.0029563	0.238164	8.8949e-16	0.0846919
CHR4_JGVV8_284_T01	VIT_04s0008g03030	JGVv8.284	Vv04s0008g03030	F6H2W6	RNA recognition motif (RRM)-containing	0	JGVv8.284	8.92905	8.81946	8.3406	8.96356	9.44157	8.96466	9.20581	9.03455	10.0336	10.2593	0.836961	8.67394e-10	0.00296036	0.949392	1.37096e-09	0.0846919
CHR8_JGVV56_69_T01	VIT_08s0056g00810	JGVv56.69	Vv08s0056g00810	F6HMV2	Co-chaperone grpE	0	JGVv56.69	12.4427	12.3409	12.5025	12.4209	13.9795	13.878	12.1885	12.5255	13.8259	13.8216	0.744844	4.66703e-19	0.00295939	0.91702	1.21507e-17	0.0846919
CHR9_JGVV18_76_T01	VIT_09s0018g01150	JGVv18.76	Vv09s0018g01150	D7T3Z5	No hit	1	JGVv18.76.t01; JGVv18.76.t01	9.09797	8.71416	8.72535	8.3655	9.0748	9.51534	9.15486	8.81087	11.7812	11.6386	0.0264345	8.51774e-18	0.00295721	0.248345	1.19931e-16	0.0846919
CHRUN_JGVV415_7_T01	VIT_00s0415g00070	JGVv415.7	Vv00s0415g00070	D7T5D4	No hit	0	JGVv415.7	14.1508	14.1785	13.6465	13.5478	12.8383	12.5563	12.3891	13.1725	14.2183	14.3392	0.166642	3.52702e-12	0.00294828	0.536295	8.06996e-12	0.0846919
CHR12_JGVV34_21_T01	VIT_12s0034g02370	JGVv34.21	Vv12s0034g02370	D7SZT1	Unknown protein	0	JGVv34.21	7.85484	8.27108	11.3798	11.6812	9.38282	9.68275	9.89775	9.9361	8.70958	7.62076	0.276398	1.52086e-13	0.00296567	0.648167	4.6775e-13	0.0847159
CHR8_JGVV7_783_T01	VIT_08s0007g00720	JGVv7.783	Vv08s0007g00720	F6HL86	Ring-H2 finger C2A	0	JGVv7.783	12.9395	12.7994	13.0249	12.9924	11.9334	12.1869	13.059	13.4177	12.2125	12.1024	0.141296	7.43944e-14	0.00296942	0.503929	2.48009e-13	0.0847159
CHR8_PDVV7_91_T01	VIT_08s0007g08040	PDVv7.91	Vv08s0007g08040	F6HL49	No hit	1	PDVv7.91.t01; JGVv7.95.t01	8.852	8.75487	9.17528	9.67133	6.55861	6.83797	9.10364	9.85086	10.1854	12.2991	0.00590017	3.00926e-11	0.00297007	0.122559	5.828e-11	0.0847159
CHR10_JGVV116_68_T01	VIT_10s0116g01270	JGVV116.68	Vv10s0116g01270	F6H7H4	F-box family protein	4	JGVv116.68.t01; JGVv116.71.t01; JGVv1386.1.t01; JGVv116.72.t01; PDVv116.74.t01; JGVv116.73.t01;PDVv116.74.t01; JGVv116.68.t01; JGVv116.74.t01; PDVv1386.2.t01	6.99146	7.34442	9.3063	8.98014	10.245	10.2769	11.4601	9.51369	8.94994	7.58941	0.0214114	2.67334e-09	0.00299302	0.226939	3.99844e-09	0.0851238
CHR17_JGVV0_282_T01	VIT_17s0000g07190	JGVv0.282	Vv17s0000g07190	Q3L1D0	Heat shock protein 101	1	JGVv0.282.t01; JGVv180.2.t01	14.6835	14.5729	14.5431	14.6088	14.2163	14.3085	13.8867	15.2252	13.2987	13.5829	0.00793225	5.71486e-06	0.00298975	0.143013	6.65015e-06	0.0851238
CHR7_JGVV5_207_T01	VIT_07s0005g02130	JGVv5.207	Vv07s0005g02130	F6HZD5	TolB protein-related	0	JGVv5.207	10.4555	10.4878	10.4058	10.4578	12.2177	12.1026	11.3635	11.0655	7.10963	8.47177	0.0309591	2.51125e-13	0.00299028	0.26892	7.31829e-13	0.0851238
CHR13_GSVIVT00032199001_T01	VIT_13s0064g00140	GSVIVT00032199001	Vv13s0064g00140	D7T385	R protein disease resistance protein	1	GSVIVT00032199001.t01; GSVIVT00032207001.t01	6.52598	6.35558	6.18251	6.4789	6.66623	6.17484	6.38243	5.77956	6.81395	6.75756	0.00630591	3.93319e-05	0.00300134	0.126272	4.39633e-05	0.0852783
CHR13_JGVV74_27_T01	VIT_13s0074g00370	JGVv74.27	Vv13s0074g00370	D7UBU6	Zinc finger (C3HC4-type ring finger)	0	JGVv74.27	12.7834	12.8501	12.7219	12.8151	11.5525	11.3261	11.5416	11.9655	11.0031	11.1429	0.0383141	6.60904e-17	0.0030059	0.292402	6.17834e-16	0.0853048
CHRUN_JGVV319_2_T01	VIT_00s0319g00040	JGVv319.2	Vv00s0319g00040	D7T5N2	Small G protein / RhoGAP	3	JGVv319.2.t01; GSVIVT00005702001.t01; JGVv65.47.t01; JGVv65.44.t01	4.85976	4.65823	5.47187	5.34507	4.57661	4.46672	4.56322	4.41985	5.42514	6.57952	0.848499	1.77657e-07	0.00300804	0.953727	2.26253e-07	0.0853048
CHRUN_JGVV415_3_T01	VIT_00s0415g00030	JGVv415.3	Vv00s0415g00030	F6HCT7	Molecular chaperone DnaK	2	JGVv415.3.t01; JGVv5.582.t01; JGVv97.38.t01; JGVv198.8.t01; PDVv75.19.t01	13.2301	13.1745	13.2904	13.23	13.0797	13.0327	12.4002	12.9376	13.0589	13.2086	0.0346028	1.28704e-06	0.00301215	0.28091	1.55328e-06	0.0853395
CHR14_PDVV60_186_T01	VIT_14s0060g00700	PDVv60.186	Vv14s0060g00700	F6I4V2	Unknown	0	PDVv60.186	6.9396	6.78025	6.98349	6.06654	6.26253	6.44577	6.74155	7.63004	6.43345	7.06613	0.228241	0.00533214	0.00302052	0.604944	0.00554454	0.0854138
CHR5_JGVV77_122_T01	VIT_05s0077g01510	JGVv77.122	Vv05s0077g01510	F6H6U4	Unknown protein	0	JGVv77.122	11.5272	11.5038	11.1339	11.1223	11.5538	11.558	11.3825	11.9893	10.0282	9.60974	0.728404	3.26581e-13	0.00302055	0.910544	9.27663e-13	0.0854138
CHR7_JGVV197_6_T01	VIT_07s0197g00060	JGVv197.6	Vv07s0197g00060	F6H7R1	Myb family	0	JGVv197.6	10.6344	10.6128	10.4464	10.6645	11.3434	11.0791	10.3437	11.4348	8.71431	8.87701	0.0364376	9.46412e-12	0.00303367	0.286987	1.99861e-11	0.0857025
CHR3_JGVV97_38_T01	VIT_03s0097g00530	JGVv97.38	Vv03s0097g00530	F6HW56	Molecular chaperone DnaK	0	JGVv97.38	12.6517	12.46	12.3233	12.2829	13.4549	13.5977	12.0142	13.1279	12.8079	12.7708	0.0630468	7.76669e-07	0.00304555	0.36718	9.48684e-07	0.0858135
CHR4_JGVV23_64_T01	VIT_04s0023g03270	JGVv23.64	Vv04s0023g03270	D7SP06	Anthranilate phosphoribosyltransferase	4	JGVv23.64.t01; JGVv87.53.t01; JGVv7.274.t01	9.45873	9.4497	9.59853	9.24024	9.01116	9.11533	9.2312	9.1439	6.48089	7.35997	0.0242215	2.62692e-13	0.00304631	0.239149	7.62304e-13	0.0858135
CHR7_JGVV5_380_T01	VIT_07s0005g04050	JGVv5.380	Vv07s0005g04050	F6HZP3	Leucine Rich Repeat receptor-like kinase	4	JGVv5.380.t01; JGVv5.379.t01; JGVv5.377.t01; JGVv5.381.t01	6.8716	6.26672	6.63203	6.06206	9.02727	8.56865	11.5148	10.5016	9.58746	10.1032	0.000904966	4.28603e-16	0.00304202	0.049339	2.88765e-15	0.0858135
CHR18_JGVV1_643_T01	VIT_18s0001g09730	JGVv1.643	Vv18s0001g09730	F6GZX0	S-domain receptor kinase	3	JGVv1.645.t01; JGVv1.643.t01; JGVv1.642.t01; JGVv1.652.t01; JGVv1.649.t01;JGVv1.643.t01; JGVv1.645.t01	8.15712	8.1751	8.5003	7.95212	9.30084	8.87375	8.31386	7.18575	5.41469	6.35144	0.164653	1.06822e-10	0.00305156	0.533455	1.90673e-10	0.0858795
CHR13_JGVV73_12_T01	VIT_13s0073g00590	JGVv73.12	Vv13s0073g00590	F6HBG7	Unknown protein	4	JGVv73.12.t01; JGVv125.1.t01; GSVIVT00014508001.t01	14.861	14.8841	15.1887	15.0992	13.4389	14.1127	14.0581	13.9549	15.4409	15.3946	0.149858	2.13994e-13	0.00306577	0.514518	6.33557e-13	0.0861974
CHR2_JGVV25_296_T01	VIT_02s0025g03210	JGVv25.296	Vv02s0025g03210	D7TVW8	Unknown protein	0	JGVv25.296	13.6685	13.6484	13.6344	13.5316	13.2995	13.3751	13.1904	13.5292	13.274	13.1456	0.347457	4.67716e-07	0.00307463	0.707411	5.78891e-07	0.0862822
CHR5_JGVV20_181_T01	VIT_05s0020g01960	JGVv20.181	Vv05s0020g01960	Q4VT46	Na+/H+ antiporter isoform 2	1	JGVv20.181.t01; JGVv104.54.t01	13.5483	13.395	13.0685	13.0554	12.8611	12.7803	12.3194	12.5747	12.1861	12.7045	0.0531353	1.24885e-10	0.0030728	0.338978	2.209e-10	0.0862822
CHR12_JGVV134_16_T01	VIT_12s0134g00230	JGVv134.16	Vv12s0134g00230	F6GXP7	Auxin-responsive GH3ue	0	JGVv134.16	5.04215	5.96004	7.86348	7.75394	6.46473	6.40205	11.996	11.72	8.75367	7.40985	0.194244	5.52418e-16	0.00308621	0.569216	3.56535e-15	0.0865252
CHR17_JGVV0_828_T01	VIT_17s0000g01110	JGVv0.828	Vv17s0000g01110	F6GSX0	ATFP3 (Arabidopsis thaliana farnesylated protein 3	0	JGVv0.828	15.0447	15.0506	15.0438	14.9616	12.4581	12.1186	12.9703	13.2127	12.2398	12.7989	0.297308	2.19683e-18	0.0030996	0.665573	4.12954e-17	0.086736
CHR5_JGVV20_152_T01	VIT_05s0020g01670	JGVv20.152	Vv05s0020g01670	F6HDG5	GTP1/OBG	0	JGVv20.152	12.2171	12.0961	12.4622	12.4301	12.8356	12.8632	10.3945	10.8704	11.6212	11.6818	0.0767581	8.96672e-18	0.00309667	0.397633	1.24397e-16	0.086736
CHR8_JGVV7_93_T01	VIT_08s0007g08060	JGVv7.93	Vv08s0007g08060	D7TI06	Zinc finger (HIT type) SEF	0	JGVv7.93	11.5727	11.5877	11.4193	11.5507	10.7741	10.4558	10.7515	11.1371	11.5335	11.335	0.923663	2.39132e-10	0.00311302	0.97909	4.06485e-10	0.0870291
CHR11_JGVV52_105_T01	VIT_11s0052g00700	JGVv52.105	Vv11s0052g00700	D7SQC3	Serine/theronine protein kinase 2	0	JGVv52.105	10.8321	10.6627	10.442	10.519	10.8956	10.6705	12.0411	12.7719	11.1888	11.4072	0.106301	1.35607e-12	0.00314832	0.450061	3.37107e-12	0.0876015
CHR14_JGVV108_146_T01	VIT_14s0108g01580	JGVv108.146	Vv14s0108g01580	A5AE74	Myb family transcription factor / ELM2 domain-containing	0	JGVv108.146	11.2451	11.3295	11.595	11.7303	10.9057	10.497	10.9253	11.0347	11.1317	10.8657	0.163171	4.01714e-10	0.00314314	0.531508	6.61907e-10	0.0876015
CHR2_JGVV25_416_T01	VIT_02s0025g04590	JGVv25.416	Vv02s0025g04590	F6HUI6	TCP family transcription factor TCP9	0	JGVv25.416	11.9523	12.0177	11.3551	11.4962	13.8079	13.6246	12.6376	12.1772	10.2808	10.8073	0.76457	1.65017e-16	0.00314618	0.923656	1.31862e-15	0.0876015
CHR7_JGVV31_122_T01	VIT_07s0031g01370	JGVv31.122	Vv07s0031g01370	F6H4P4	flavonoid 3-monooxygenase	2	JGVv31.122.t01; JGVv31.123.t01; JGVv31.124.t01	5.05091	5.76123	6.2914	6.98659	9.54907	9.30626	5.68161	5.4039	5.53723	4.64417	0.969319	2.87543e-13	0.00313861	0.991659	8.26628e-13	0.0876015
CHR9_PDVV2_704_T01	VIT_09s0002g08550	PDVv2.704	Vv09s0002g08550	F6HXN1	Unknown	0	PDVv2.704	5.98996	6.08808	6.40215	6.23752	5.84509	5.60477	6.24961	5.95955	9.09824	7.37847	0.000183261	2.67055e-10	0.00314826	0.0198704	4.51097e-10	0.0876015
CHR16_JGVV100_32_T01	VIT_16s0100g01000	JGVv100.32	Vv16s0100g01000	Q6BAP7	Stilbene synthase 4	1	JGVv100.32.t01; JGVv100.36.t01; JGVv100.46.t01	6.53619	7.83235	6.18069	6.64142	7.17251	7.34429	14.528	14.0187	11.9517	11.0337	0.305419	3.46944e-17	0.00316366	0.672501	3.69582e-16	0.0879457
CHR18_JGVV1_306_T01	VIT_18s0001g05550	JGVv1.306	Vv18s0001g05550	E0CRK0	Splicing factor, arginine/serine-rich 2	1	JGVv1.306.t01; JGVv99.3.t01	13.5157	13.5181	13.7679	13.807	13.9525	13.9113	13.4882	13.7818	14.1105	14.3803	0.00119266	1.19214e-11	0.00317014	0.05712	2.47752e-11	0.0879659
CHR8_JGVV32_74_T01	VIT_08s0032g00930	JGVv32.74	Vv08s0032g00930	F6I3Q0	Fasciclin domain-containing protein FLA17	3	JGVv32.74.t01; JGVv32.72.t01	14.3983	14.3439	14.0325	13.9808	13.1561	12.9349	13.6586	13.4214	13.4832	13.7713	0.186671	6.18808e-14	0.00317034	0.561609	2.10838e-13	0.0879659
CHR8_JGVV7_230_T01	VIT_08s0007g06590	JGVv7.230	Vv08s0007g06590	F6HLI6	Lectin protein kinase	4	JGVv7.230.t01; JGVv7.232.t01; JGVv7.228.t01; JGVv7.233.t01; JGVv7.231.t01	5.02836	4.99925	4.32082	4.87253	5.37069	5.15924	6.9098	6.04357	5.52232	5.18708	0.0762059	8.14114e-10	0.00318108	0.396808	1.29048e-09	0.088181
CHR8_JGVV40_260_T01	VIT_08s0040g00590	JGVv40.260	Vv08s0040g00590	F6HQR2	Zinc finger (C3HC4-type ring finger)	0	JGVv40.260	12.6733	12.6954	12.5529	12.6301	12.0605	12.0503	12.7208	13.2321	11.8602	11.8018	0.0182279	9.47852e-13	0.00319379	0.209878	2.43917e-12	0.0884505
CHR1_JGVV11_421_T01	VIT_01s0011g02260	JGVV11.421	Vv01s0011g02260	F6HF40	Metal-nicotianamine transporter YSL7	3	JGVv11.421.t01; JGVv11.422.t01; JGVv53.5.t01	12.2232	12.2932	5.70798	5.68483	7.84905	7.92869	11.1781	11.4135	5.69431	7.54057	0.000553798	3.1733e-15	0.00320028	0.0386804	1.56703e-14	0.088547
CHR9_JGVV2_238_T01	VIT_09s0002g02620	JGVv2.238	Vv09s0002g02620	D7U043	Lectin jacalin	0	JGVv2.238	7.93261	7.57256	7.99207	7.50363	9.95197	10.156	9.70427	10.2036	6.08627	4.55334	0.00262789	3.30187e-14	0.00321305	0.0850281	1.2098e-13	0.0888173
CHRUN_JGVV480_8_T01	VIT_00s0480g00080	JGVv480.8	Vv00s0480g00080		Polyphenol oxidase II, chloroplast precursor	4	JGVv480.8.t01; JGVv423.3.t01; JGVv480.10.t01; JGVv480.6.t01;JGVv480.10.t01; JGVv480.8.t01; JGVv480.4.t01	14.752	15.0084	14.926	15.0772	11.5571	12.9958	13.0874	13.1105	12.3175	12.2093	0.0419292	4.48451e-13	0.00322409	0.305717	1.23283e-12	0.0890392
CHR1_JGVV11_131_T01	VIT_01s0011g05320	JGVV11.131	Vv01s0011g05320	F6HFF9	Thaumatin	1	JGVv11.131.t01; JGVv38.249.t01	5.61726	6.09378	5.46852	5.36709	5.5903	5.62099	5.39658	5.47831	6.3721	5.79135	0.800914	3.52637e-05	0.00324192	0.937678	3.95013e-05	0.0891114
CHR1_JGVV11_19_T01	VIT_01s0011g06490	JGVV11.19	Vv01s0011g06490	F6HF95	Deoxymugineic acid synthase	4	JGVv11.19.t01; JGVv11.21.t01; JGVv11.23.t01; JGVv11.22.t01	6.59233	5.05805	6.68432	6.33079	11.14	11.4992	5.7291	5.89372	6.2772	5.36544	0.00386468	1.34828e-16	0.00323759	0.0998568	1.11351e-15	0.0891114
CHR18_JGVV1_8_T01	VIT_18s0001g00110	JGVv1.8	Vv18s0001g00110	F6H0B2	Unknown protein	0	JGVv1.8	12.7203	12.875	13.1016	13.1615	10.2849	10.3938	12.2011	13.0476	12.2978	12.4101	0.000515212	8.27576e-17	0.0032448	0.0376844	7.43902e-16	0.0891114
CHR3_JGVV63_161_T01	VIT_03s0063g01730	JGVv63.161	Vv03s0063g01730	F6HQH7	Viral-response family protein-like	0	JGVv63.161	10.2323	10.1507	10.6952	10.5805	8.96463	8.73181	9.9242	8.99883	9.20036	10.459	0.611584	2.90946e-06	0.00324232	0.861113	3.43966e-06	0.0891114
CHR7_JGVV5_527_T01	VIT_07s0005g05910	JGVv5.527	Vv07s0005g05910	D7FBC1	Auxin-binding protein ABP19	4	JGVv5.529.t01; JGVv5.528.t01; JGVv5.527.t01; JGVv2.112.t01; JGVv86.41.t01; JGVv86.27.t01; JGVv59.69.t01;JGVv5.527.t01	5.03529	4.83482	5.32477	5.18384	4.60634	4.79549	11.1068	9.72068	4.51722	5.74931	0.0139033	3.28913e-14	0.00323556	0.188762	1.20581e-13	0.0891114
CHR8_PDVV7_14_T01	VIT_08s0007g08900	PDVv7.14	Vv08s0007g08900	F6HKU6	Cis-zeatin O-beta-D-glucosyltransferase	0	PDVv7.14	9.4379	9.58256	9.70272	9.85669	9.1067	8.15726	9.24621	9.33979	10.6935	10.4589	0.0972238	1.80778e-10	0.00323079	0.433014	3.12616e-10	0.0891114
CHR14_JGVV60_208_T01	VIT_14s0060g00470	JGVv60.208	Vv14s0060g00470	F6I4H1	ABC transporter G member 37-like	0	JGVv60.208	5.72876	5.97271	5.59885	6.52823	7.00354	6.80082	7.99885	9.52454	6.36252	6.17648	0.000664934	1.64483e-10	0.00324955	0.0416998	2.86062e-10	0.0891589
CHR12_JGVV55_2_T01	VIT_12s0055g00030	JGVv55.2	Vv12s0055g00030	F6H1P8	UDP-glucose glucosyltransferase	4	JGVv55.2.t01; JGVv55.4.t01; JGVv34.200.t01; JGVv34.193.t01; JGVv55.1.t01; JGVv34.199.t01; JGVv34.196.t01; PDVv17.160.t01; JGVv55.18.t01; JGVv34.197.t01; JGVv34.113.t01; JGVv55.14.t01; JGVv55.12.t01; JGVv55.10.t01; JGVv55.6.t01; JGVv34.192.t01; JGVv55.21.t01; JGVv55.23.t01; JGVv55.22.t01; JGVv55.20.t01; JGVv55.5.t01	10.5163	10.9525	10.8838	10.666	12.6912	12.8405	12.3872	11.9548	11.094	11.7741	0.121924	1.66267e-12	0.00325332	0.474867	4.05245e-12	0.0891796
CHR14_PDVV66_82_T01	VIT_14s0066g00760	PDVv66.82	Vv14s0066g00760	F6HUW9	Disease resistance protein (NBS-LRR class)	3	PDVv66.82.t01; JGVv66.68.t01; PDVv66.81.t01	8.41916	8.43997	8.31621	7.94715	10.165	10.3012	9.5664	9.33846	8.47395	7.09045	0.0241237	5.00341e-11	0.00326816	0.238749	9.36654e-11	0.0895034
CHR1_JGVV11_291_T01	VIT_01s0011g03690	JGVV11.291	Vv01s0011g03690	F6HEV9	ER6 protein universal stress protein (USP) family	1	JGVv11.291.t01; JGVv11.290.t01	14.3444	14.266	14.5004	14.5469	13.179	13.1625	12.3287	13.5802	13.1204	13.1921	0.0290556	1.10743e-09	0.00327799	0.261553	1.72944e-09	0.0896894
CHR11_JGVV65_89_T01	VIT_11s0065g01070	JGVv65.89	Vv11s0065g01070	F6H9Q9	Unknown	1	JGVv65.97.t01; JGVv65.89.t01	13.8711	13.6309	13.6631	13.7694	13.5657	13.6261	13.8232	14.2715	14.0106	14.1474	0.035855	3.26968e-06	0.00328357	0.285968	3.85521e-06	0.0897217
CHR18_JGVV1_990_T01	VIT_18s0001g13450	JGVv1.990	Vv18s0001g13450	F6GZQ3	SLAH1 (SLAC1 homologue 1)	0	JGVv1.990	5.00505	5.37256	5.64832	5.57675	5.64903	5.60285	9.08998	7.99306	8.65345	9.07308	0.142293	2.52484e-15	0.00328982	0.505319	1.28992e-14	0.0897217
CHR18_RANDOM_JGVV82_81_T01	VIT_18s0001g05410	JGVv82.81	Vv18s0001g05410	F6HN24	No hit	4	JGVv82.81.t01; JGVv82.35.t01; JGVv82.57.t01; JGVv82.72.t01	4.9452	4.71552	4.7111	4.64557	4.86489	5.10844	10.5817	9.13663	5.10504	5.02829	0.942907	5.90027e-16	0.00328595	0.984624	3.76816e-15	0.0897217
CHR7_JGVV191_19_T01	VIT_07s0191g00190	JGVv191.19	Vv07s0191g00190	D7TRM4	GTP cyclohydrolase II/3,4-dihydroxy-2-butanone 4-phosphate synthase	0	JGVv191.19	12.0838	12.1689	11.8848	11.6805	13.4721	13.6599	10.9864	11.1137	10.9979	11.3887	0.00632006	8.04399e-20	0.00329131	0.126358	3.11125e-18	0.0897217
CHR16_GSVIVT00028950001_T01	VIT_16s0050g00340	GSVIVT00028950001	Vv16s0050g00340	E0CV29	Disease resistance family protein	3	GSVIVT00028950001.t01; GSVIVT00028945001.t01	4.60289	4.44357	4.90792	5.16663	4.59537	4.34589	4.30523	4.2903	4.89441	5.51804	0.167998	1.2411e-07	0.0033004	0.538198	1.59996e-07	0.0898864
CHR1_JGVV26_131_T01	VIT_01s0026g01280	JGVV26.131	Vv01s0026g01280	F6HPH4	EMB2745 (embryo defective 2745)	0	JGVV26.131	9.87955	9.85731	9.65566	9.64884	9.66398	9.88099	8.90435	8.65372	8.30769	7.62535	0.0395323	3.95914e-14	0.00330509	0.297095	1.42102e-13	0.0899314
CHR2_JGVV236_2_T01	VIT_02s0236g00020	JGVv236.2	Vv02s0236g00020	F6H7X8	Unknown	3	JGVv236.2.t01; JGVv236.6.t01; JGVv236.3.t01; JGVv236.5.t01; JGVv236.1.t01; JGVv236.9.t01	8.75533	9.95964	10.5534	10.3268	8.56284	7.9691	13.7521	13.5848	15.088	14.8849	0.099352	1.66168e-17	0.00331106	0.436234	2.05498e-16	0.089973
CHR3_JGVV38_311_T01	VIT_03s0038g01420	JGVv38.311	Vv03s0038g01420	D7U5C3	Phytochelatin synthetase	0	JGVv38.311	4.3717	4.67178	5.18995	4.82168	5.02265	5.143	8.916	9.73092	5.76074	5.27906	0.61201	8.12765e-17	0.00331271	0.86134	7.33126e-16	0.089973
CHR2_JGVV87_68_T01	VIT_02s0087g00300	JGVv87.68	Vv02s0087g00300		No hit	0	JGVv87.68	4.90809	4.99755	5.72584	6.01437	5.29489	4.79902	6.40526	5.78018	8.64872	8.65724	0.0034164	2.73043e-17	0.00331919	0.0956279	3.04353e-16	0.0900661
CHR6_JGVV4_749_T01	VIT_06s0004g00250	JGVv4.749	Vv06s0004g00250	D7SLM8	PUMILIO 12 (APUM12)	1	JGVv4.749.t01; JGVv7.151.t01	11.2992	11.4392	9.61347	9.72065	7.00818	6.71262	8.32118	9.58051	9.96885	9.78294	0.104226	3.96208e-15	0.00332585	0.445522	1.89817e-14	0.0901492
CHR7_JGVV104_12_T01	VIT_07s0104g01720	JGVv104.12	Vv07s0104g01720	F6HPZ0	HAK5 (High affinity K+ transporter 5)	4	JGVv104.12.t01; JGVv104.18.t01; JGVv104.13.t01; JGVv104.11.t01	8.87216	9.96059	6.49761	7.13405	8.31758	7.90555	7.20065	6.71841	7.22568	7.84536	0.00264456	2.1664e-09	0.00332835	0.085053	3.2732e-09	0.0901492
CHR18_JGVV1_333_T01	VIT_18s0001g06030	JGVv1.333	Vv18s0001g06030	F6H0R3	Erg-1	4	JGVv1.343.t01; JGVv1.333.t01; JGVv1.342.t01; JGVv17.67.t01; JGVv1.332.t01; JGVv1.340.t01	9.40822	9.19347	11.2987	11.9498	12.9276	12.7688	14.2123	14.1135	10.9518	12.0646	0.000360838	1.63935e-14	0.00333637	0.0304651	6.53395e-14	0.0902835
CHR9_JGVV2_620_T01	VIT_09s0002g06920	JGVv2.620	Vv09s0002g06920	D7U133	Unknown protein	0	JGVv2.620	10.4529	10.3368	12.0034	12.1515	13.2605	13.1593	10.7812	11.9159	12.4205	12.5053	0.0247622	9.22586e-13	0.00334062	0.241572	2.38086e-12	0.0903158
CHR10_JGVV3_461_T01	VIT_10s0003g05470	JGVV3.461	Vv10s0003g05470	F6HM04	FAD-binding domain-containing protein	1	JGVv3.461.t01; JGVv3.460.t01; JGVv3.473.t01	12.4204	12.4813	11.598	11.6961	10.9717	11.38	12.1608	11.7616	12.2978	11.9955	0.629057	7.03832e-10	0.00334614	0.869048	1.12417e-09	0.0903825
CHRUN_PDVV1711_2_T01	VIT_00s1711g00020	PDVv1711.2	Vv00s1711g00020	F6GZH1	No hit	0	PDVv1711.2	8.31142	8.6136	8.63946	8.79046	9.31575	8.32112	8.33771	7.51327	8.96519	8.8606	0.0115994	5.13747e-05	0.00335786	0.171896	5.71776e-05	0.0906163
CHR16_GSVIVT00028849001_T01	VIT_16s0050g01210	GSVIVT00028849001	Vv16s0050g01210	E0CUU7	Unknown	2	GSVIVT00028849001.t01; JGVv50.141.t01; JGVv50.138.t01	7.82546	7.61299	6.02801	6.57189	5.57917	5.37203	7.30137	6.74093	8.77952	9.27291	0.945327	5.94904e-15	0.00336511	0.985369	2.68798e-14	0.090729
CHR13_JGVV156_36_T01	VIT_13s0156g00390	JGVv156.36	Vv13s0156g00390	F6HPU1	Myb family	4	JGVv156.36.t01; JGVv156.35.t01	5.59376	6.24026	4.97144	5.00757	5.49473	5.53588	10.4299	9.0969	5.63353	5.08755	0.0550003	1.11773e-14	0.00338329	0.343752	4.65525e-14	0.0911321
CHR2_JGVV33_23_T01	VIT_02s0033g00300	JGVv33.23	Vv02s0033g00300	D7U3R9	Myb family	0	JGVv33.23	11.9406	12.155	10.0161	10.7441	6.48344	5.92617	9.92455	10.9409	11.4305	12.4046	0.00077158	2.12157e-17	0.00338623	0.0447063	2.4977e-16	0.0911321
CHR16_JGVV22_124_T01	VIT_16s0022g01070	JGVv22.124	Vv16s0022g01070	F6HAS9	Chalcone synthase [Vitis vinifera]	0	JGVv22.124	4.70066	4.46398	7.5614	7.86641	4.96898	4.97064	9.49972	8.76834	7.0639	5.51521	0.00100571	1.09946e-14	0.0033903	0.0524428	4.58948e-14	0.0911587
CHR19_GSVIVT00020334001_T01	VIT_19s0027g01230	GSVIVT00020334001	Vv19s0027g01230	D7SWS3	CF4	4	GSVIVT00020334001.t01; JGVv85.92.t01; GSVIVT00036793001.t01; JGVv89.70.t01	5.22794	5.23565	5.19501	5.02315	7.20421	6.09669	4.93896	4.64922	4.99032	5.3526	0.0319096	4.09527e-09	0.00340431	0.272272	6.01826e-09	0.0914522
CHR18_RANDOM_GSVIVT00001787001_T01	VIT_18s0001g03120	GSVIVT00001787001	Vv18s0001g03120	D7TYG8	Ethylene-responsive transcription factor ERF003	3	GSVIVT00001787001.t01; JGVv8.559.t01; JGVv43.36.t01; GSVIVT00022109001.t01	9.06015	8.99437	10.3035	9.2246	9.84711	9.95511	10.2946	10.4084	13.4601	13.7575	0.57282	2.77706e-16	0.00341012	0.842717	2.03074e-15	0.091525
CHR11_JGVV16_510_T01	VIT_11s0016g05690	JGVv16.510	Vv11s0016g05690	F6HHA7	Myb domain protein 82	4	JGVv16.510.t01; GSVIVT00015574001.t01; JGVv16.508.t01	5.64426	6.1274	6.17516	6.35284	6.86768	6.92945	6.7473	6.4843	6.4522	4.99628	0.1395	5.64741e-05	0.00341897	0.501671	6.27443e-05	0.0916793
CHR1_GSVIVT00010116001_T01	VIT_01s0010g00660	GSVIVT00010116001	Vv01s0010g00660	D7TA87	No hit	4	GSVIVT00010116001.t01; GSVIVT00021157001.t01	7.79695	6.69392	6.38695	7.30135	9.03642	8.90016	8.92731	8.59391	12.6459	12.4493	0.241765	6.07763e-16	0.00344605	0.618127	3.86057e-15	0.0923217
CHR7_JGVV141_29_T01	VIT_07s0141g00510	JGVv141.29	Vv07s0141g00510	F6GXM0	RNA polymerase Rpb7 N-terminal domain-containing	1	JGVv141.29.t01; JGVv104.117.t01; JGVv30.102.t01	5.11416	5.75379	4.62434	5.06033	5.03058	5.15187	4.90464	5.01536	6.41917	5.56519	0.456506	1.71166e-05	0.00345431	0.780512	1.94462e-05	0.0924591
CHR15_JGVV21_21_T01	VIT_15s0021g02610	JGVv21.21	Vv15s0021g02610	F6GV61	CCR4-NOT transcription complex, subunit 1	2	JGVv21.21.t01; JGVv144.1.t01	12.3508	12.289	11.9173	12.0278	12.7587	12.1569	12.0667	11.8086	11.9701	11.9068	0.00287693	2.56684e-06	0.00345848	0.0879099	3.04423e-06	0.092487
CHR13_JGVV19_98_T01	VIT_13s0019g04280	JGVv19.98	Vv13s0019g04280	Q5PXH0	Aquaporin PIP2B	1	JGVv19.98.t01; JGVv4.521.t01	14.9262	14.8931	14.9736	14.9024	14.9357	14.6909	14.3031	14.9371	14.5537	14.5652	0.314095	0.00273383	0.00346874	0.679268	0.0028645	0.0926775
CHR19_JGVV14_448_T01	VIT_19s0014g05050	JGVv14.448	Vv19s0014g05050	E0CT45	Heat shock HSP20 family protein	0	JGVv14.448	9.70305	9.75456	10.7146	10.5468	10.1724	10.5653	10.5005	11.546	4.99952	5.06064	1.99888e-06	2.70173e-19	0.00348038	0.00103626	7.94388e-18	0.0929045
CHR15_JGVV46_282_T01	VIT_15s0046g00490	JGVv46.282	Vv15s0046g00490	F6I6E1	Wax synthase	2	JGVv46.282.t01; JGVv46.276.t01; JGVv46.274.t01; JGVv46.279.t01	7.66478	6.50322	10.2642	9.01855	13.8424	14.0085	5.17892	5.27836	5.66542	6.15752	0.0702847	3.16225e-18	0.00349337	0.384545	5.4774e-17	0.093167
CHR18_JGVV41_177_T01	VIT_18s0041g00350	JGVv41.177	Vv18s0041g00350	D7U9D0	Dienelactone hydrolase	0	JGVv41.177	11.6571	11.6654	11.6539	11.4892	13.9382	13.9856	7.94091	8.90945	10.1756	10.3505	0.0220368	9.91444e-20	0.00350668	0.230269	3.66215e-18	0.0934286
CHR3_JGVV63_235_T01	VIT_03s0063g02520	JGVv63.235	Vv03s0063g02520	F6HQM2	PRLI-interacting factor G	0	JGVv63.235	12.6408	12.5661	11.9329	11.9021	12.9444	13.0674	13.1858	13.9648	11.8271	11.721	0.0592961	1.03549e-12	0.0035095	0.357009	2.63736e-12	0.0934286
CHRUN_JGVV273_3_T01	VIT_00s0273g00040	JGVv273.3	Vv00s0273g00040	F6HJL8	CTV.22	4	JGVv273.3.t01; JGVv239.10.t01; JGVv169.4.t01; JGVv12.7.t01; JGVv196.5.t01; JGVv112.65.t01; JGVv198.7.t01; JGVv198.3.t01; JGVv173.18.t01; JGVv70.77.t01; JGVv12.11.t01; JGVv45.14.t01; JGVv112.61.t01; JGVv239.4.t01; JGVv239.1.t01; JGVv112.66.t01	7.82219	5.72028	6.85205	6.51659	9.78553	9.90311	9.35093	9.43205	12.209	11.8854	0.0141226	1.02554e-13	0.00351379	0.190211	3.29221e-13	0.0934586
CHR16_JGVV50_16_T01	VIT_16s0050g02630	JGVv50.16	Vv16s0050g02630	F6H6F7	FtsH protease that is localized to the chloroplast	0	JGVv50.16	12.0519	12.007	12.2554	12.0447	13.7253	13.5556	11.895	12.1079	11.9169	12.0387	0.606158	3.21973e-18	0.00352903	0.858405	5.55742e-17	0.0935273
CHR6_JGVV4_23_T01	VIT_06s0004g08270	JGVv4.23	Vv06s0004g08270	F6GU71	Transcriptional factor B3	0	JGVv4.23	6.97839	6.48434	8.15948	8.04213	6.60868	6.41846	6.50053	7.75254	9.19089	9.08355	0.496902	3.419e-11	0.00352715	0.803404	6.57159e-11	0.0935273
CHRUN_JGVV220_1_T01	VIT_00s0220g00010	JGVv220.1	Vv00s0220g00010	D7SYP1	RNA recognition motif (RRM)-containing protein	0	JGVv220.1	12.0111	11.9889	11.928	11.8658	11.1331	11.2735	11.125	11.4333	11.7742	11.5556	0.452702	1.4067e-11	0.003524	0.777798	2.88527e-11	0.0935273
CHRUN_JGVV317_4_T01	VIT_00s0317g00040	JGVv317.4	Vv00s0317g00040	D7TRP2	Dehydroascorbate reductase	1	JGVv317.4.t01; JGVv317.5.t01	8.92632	8.56139	9.02649	8.77125	10.632	10.8906	9.67549	11.0359	12.3636	12.2479	0.0268148	8.25764e-13	0.00352788	0.250278	2.1516e-12	0.0935273
CHR6_JGVV61_130_T01	VIT_06s0061g00230	JGVv61.130	Vv06s0061g00230	D7SNF0	ABC transporter G member 7	1	JGVv61.130.t01; JGVv61.127.t01	13.4316	13.5434	13.5364	13.4199	13.6149	13.6741	5.99965	5.40231	7.57935	8.13963	0.876566	4.98461e-25	0.00353568	0.963453	8.66443e-22	0.0936196
CHR6_JGVV4_256_T01	VIT_06s0004g05770	JGVv4.256	Vv06s0004g05770	F6GUW1	Heat shock protein 17.6 kDa class I	1	JGVv4.256.t01; JGVv19.243.t01; JGVv19.241.t01; JGVv19.240.t01; JGVv19.236.t01; JGVv19.234.t01; JGVv19.211.t01; JGVv19.205.t01; JGVv19.239.t01; JGVv19.233.t01	10.7663	10.795	9.06636	9.28458	6.56052	7.24725	12.0952	14.5484	10.1881	10.6705	1.74819e-05	1.95938e-12	0.00354216	0.00413271	4.71035e-12	0.0937072
CHR7_JGVV5_106_T01	VIT_07s0005g01090	JGVv5.106	Vv07s0005g01090	D7U2F1	ATP binding protein	0	JGVv5.106	9.9811	9.79301	8.93421	8.60469	7.13911	7.18361	6.10493	6.69457	7.18307	8.29677	0.0272866	1.30765e-13	0.00355089	0.253039	4.08596e-13	0.0938539
CHR7_JGVV5_481_T01	VIT_07s0005g05260	JGVv5.481	Vv07s0005g05260	F6HZW6	No hit	4	JGVv5.481.t01; JGVv5.479.t01; JGVv5.478.t01; JGVv5.476.t01	11.6516	11.7	13.1096	12.7455	6.07534	6.29057	5.75281	5.81806	5.41389	7.19419	0.00286825	2.11585e-17	0.00355504	0.0879099	2.49316e-16	0.0938797
CHR11_JGVV16_85_T01	VIT_11s0016g01060	JGVv16.85	Vv11s0016g01060	D7TCE8	Avr9/Cf-9 induced kinase 1	1	JGVv16.85.t01; JGVv16.80.t01	7.78874	7.83121	6.44751	5.87994	8.75909	8.7711	11.6262	11.2106	9.42528	10.2089	0.799375	7.54894e-18	0.00358019	0.937176	1.08709e-16	0.0942911
CHR14_GSVIVT00030964001_T01	VIT_14s0006g02340	GSVIVT00030964001	Vv14s0006g02340	D7TSY7	No hit	0	GSVIVT00030964001	7.45222	7.40158	7.97508	7.83669	6.68678	6.06492	9.16935	7.86054	7.55348	7.57344	0.000116505	4.43599e-10	0.00357599	0.0147125	7.26695e-10	0.0942911
CHR19_JGVV177_14_T01	VIT_19s0177g00160	JGVv177.14	Vv19s0177g00160	F6H9B0	Phytochelatin synthetase	1	JGVv177.14.t01; JGVv116.30.t01	7.01269	6.95452	7.08308	7.17492	9.45464	8.81351	6.85841	7.69318	7.196	7.73045	0.194458	1.22571e-10	0.00357818	0.56943	2.17053e-10	0.0942911
CHR9_JGVV2_215_T01	VIT_09s0002g02390	JGVv2.215	Vv09s0002g02390	F6HY29	Phospholipase D epsilon	0	JGVv2.215	7.91295	8.16932	8.62263	8.82538	8.42368	7.53859	7.06109	7.33943	6.8137	6.40069	0.0854076	5.39603e-10	0.00358489	0.411316	8.74672e-10	0.0943307
CHR1_JGVV10_181_T01	VIT_01s0010g02500	JGVV10.181	Vv01s0010g02500		Lysine histidine transporter 1	4	JGVv10.181.t01; JGVv10.183.t01; JGVv10.196.t01; JGVv10.195.t01; JGVv10.180.t01; JGVv10.102.t01; JGVv10.199.t01	9.73546	10.7394	4.96559	4.72432	5.44085	5.44946	5.1538	5.69914	6.65502	5.58796	0.0532971	5.69116e-14	0.0035961	0.339278	1.95551e-13	0.0945416
CHR18_JGVV89_49_T01	VIT_18s0089g00880	JGVv89.49	Vv18s0089g00880	F6GVY6	CMP/dCMP deaminase, zinc-binding	0	JGVv89.49	9.02806	9.43736	8.53711	9.01584	9.53501	9.5742	8.42471	8.33644	8.8451	8.36727	0.310395	1.12139e-08	0.00361306	0.676712	1.5775e-08	0.0946592
CHR8_JGVV7_587_T01	VIT_08s0007g02830	JGVv7.587	Vv08s0007g02830	F6HKN5	Unknown protein	0	JGVv7.587	7.69162	7.86819	8.14101	8.27629	9.02714	8.92913	8.02826	9.38759	7.34689	7.63114	0.0138486	1.47762e-07	0.00361255	0.188424	1.89299e-07	0.0946592
CHRUN_GSVIVT00004730001_T01	VIT_00s0230g00030	GSVIVT00004730001	Vv00s0230g00030	D7TG56	No hit	0	GSVIVT00004730001	12.998	13.1205	13.3122	13.3946	11.4612	10.974	13.0279	12.7178	13.3662	13.1606	0.00478699	8.12106e-17	0.00361339	0.112261	7.32755e-16	0.0946592
CHRUN_JGVV480_6_T01	VIT_00s0480g00060	JGVv480.6	Vv00s0480g00060	F6I2B7	Polyphenol oxidase [Vitis vinifera]	1	JGVv480.6.t01; JGVv480.10.t01; JGVv480.8.t01; JGVv423.3.t01	9.80917	9.89476	10.1969	10.1982	10.8862	11.9538	11.6629	11.25	11.0921	10.9517	0.145539	1.65393e-09	0.00360999	0.508803	2.53099e-09	0.0946592
CHR18_JGVV1_22_T01	VIT_18s0001g00330	JGVv1.22	Vv18s0001g00330	F6H0C3	Unknown protein	0	JGVv1.22	11.8087	11.6627	11.4674	11.6289	11.3634	11.4659	11.4726	11.974	12.7994	12.7705	0.0196955	2.62663e-13	0.00362142	0.217408	7.62295e-13	0.0947856
CHR19_JGVV85_64_T01	VIT_19s0085g00520	JGVv85.64	Vv19s0085g00520	A5B007	Nuclear transcription factor Y subunit C-2	0	JGVv85.64	13.1494	13.0097	13.0256	13.0916	13.5838	13.6548	12.8658	13.176	12.9319	12.9889	0.0243201	4.65165e-11	0.00363731	0.239366	8.7496e-11	0.0950332
CHR7_JGVV205_11_T01	VIT_07s0205g00070	JGVv205.11	Vv07s0205g00070	F6GYY9	Phosphoenolpyruvate carboxykinase	0	JGVv205.11	6.32309	6.08347	5.49363	5.64036	6.80606	6.05308	7.86845	7.16176	6.55677	7.6647	0.55252	6.26308e-07	0.00363528	0.832258	7.69155e-07	0.0950332
CHR16_JGVV39_10_T01	VIT_16s0039g00190	JGVv39.10	Vv16s0039g00190	D7T7C3	Leucine-rich repeat transmembrane protein kinase	0	JGVv39.10	7.08065	7.22947	6.17738	6.30895	7.8481	7.18599	9.20082	8.36673	6.31967	7.01367	0.116734	3.20724e-10	0.0036451	0.468498	5.34962e-10	0.0951525
CHR18_JGVV1_1172_T01	VIT_18s0001g15420	JGVv1.1172	Vv18s0001g15420	F6H096	Auxin efflux carrier protein 6	0	JGVv1.1172	7.24877	8.71563	11.7348	11.2388	9.73385	9.5478	9.92334	9.39019	4.94624	4.90637	0.807868	3.35675e-16	0.00365462	0.938988	2.36622e-15	0.0952328
CHR5_JGVV102_69_T01	VIT_05s0102g00760	JGVv102.69	Vv05s0102g00760	A5BJP0	Unknown protein	0	JGVv102.69	11.7388	11.7498	11.9086	11.9924	11.3815	11.151	11.2729	11.4341	11.42	11.0233	0.101692	1.40855e-09	0.00365268	0.441134	2.17408e-09	0.0952328
CHR12_JGVV59_255_T01	VIT_12s0059g02700	JGVv59.255	Vv12s0059g02700	A5C734	Pentatricopeptide (PPR) repeat-containing	0	JGVv59.255	10.0414	10.0652	9.9809	10.2301	10.1078	10.1784	8.6483	9.17156	9.10412	8.83214	0.0488996	6.94293e-13	0.0036603	0.328344	1.83493e-12	0.0952967
CHR14_JGVV66_217_T01	VIT_14s0066g02350	JGVv66.217	Vv14s0066g02350	F6HV65	Galactinol synthase	0	JGVv66.217	11.6576	11.6234	10.5039	10.8266	9.69696	9.47316	11.2183	12.012	10.6433	11.971	0.00412892	8.70842e-09	0.00367099	0.103223	1.23873e-08	0.0954705
CHR16_JGVV98_17_T01	VIT_16s0098g01780	JGVv98.17	Vv16s0098g01780	F6H795	Soluble starch synthase 1, chloroplast precursor	0	JGVv98.17	13.3219	13.2864	13.0064	12.9331	14.3959	14.4211	12.1612	12.9525	12.4342	12.7042	0.0102695	9.59734e-13	0.00367343	0.160645	2.46567e-12	0.0954705
CHR18_JGVV72_5_T01	VIT_18s0072g01250	JGVv72.5	Vv18s0072g01250	A5B0F1	Desulfoglucosinolate sulfotransferase 16	1	JGVv72.5.t01; GSVIVT00034457001.t01	4.63164	4.61432	5.37662	4.91237	5.23447	5.47922	13.7485	13.971	6.01557	4.8157	0.0378422	1.50128e-22	0.00367744	0.291314	3.79171e-20	0.0954907
CHR16_JGVV100_33_T01	VIT_16s0100g00990	JGVv100.33	Vv16s0100g00990	Q6BAE8	Stilbene synthase 2	4	JGVv100.35.t01; JGVv100.33.t01; JGVv100.31.t01; JGVv100.29.t01; JGVv100.50.t01; JGVv100.25.t01; JGVv100.13.t01; JGVv100.12.t01; JGVv100.49.t01; JGVv100.45.t01; JGVv100.21.t01; JGVv100.18.t01; JGVv100.17.t01; JGVv100.15.t01; JGVv100.52.t01; JGVv100.39.t01; JGVv100.22.t01; JGVv100.19.t01; JGVv100.16.t01; JGVv100.41.t01; JGVv100.40.t01; JGVv100.32.t01; JGVv100.30.t01; JGVv100.28.t01; JGVv100.46.t01;…	9.0647	10.1643	7.68669	7.6701	9.63924	9.75743	15.1095	14.6261	12.6709	12.082	0.194061	7.64344e-18	0.00368778	0.569126	1.09642e-16	0.0955967
CHR17_JGVV0_347_T01	VIT_17s0000g06450	JGVv0.347	Vv17s0000g06450	F6GT65	Ribulose-phosphate 3-epimerase, chloroplast precursor	0	JGVv0.347	13.7417	13.7352	13.9009	13.7407	14.7937	14.9335	11.5342	12.0127	12.4232	12.2645	0.239795	1.79281e-19	0.00368799	0.616651	5.80257e-18	0.0955967
CHR13_JGVV19_345_T01	VIT_13s0019g01510	JGVv19.345	Vv13s0019g01510	D7TLT0	Unknown protein	0	JGVv19.345	5.28736	6.07834	9.05841	9.04118	7.23487	6.77204	5.79929	5.49304	6.69679	6.24458	0.00523451	2.48059e-14	0.00369549	0.116583	9.40484e-14	0.0956233
CHR7_JGVV5_394_T01	VIT_07s0005g04220	JGVv5.394	Vv07s0005g04220	D7U362	Receptor-like protein kinase	0	JGVv5.394	9.9147	9.95787	9.34721	9.23099	9.7308	10.0089	10.5705	11.1422	12.753	12.4601	0.138188	1.04432e-17	0.00369246	0.50024	1.40399e-16	0.0956233
CHR2_JGVV12_152_T01	VIT_02s0012g01240	JGVv12.152	Vv02s0012g01240	F6HT96	PHD finger transcription factor	0	JGVv12.152	12.308	12.308	11.5051	12.2883	11.9319	11.7299	11.2814	12.2494	8.71006	8.78071	0.00277901	1.96833e-15	0.00369902	0.0865206	1.04274e-14	0.0956307
CHR17_JGVV0_168_T01	VIT_17s0000g08510	JGVv0.168	Vv17s0000g08510	F6GSM8	PWWP domain-containing protein	0	JGVv0.168	11.1997	11.3061	11.0525	11.3116	10.6052	10.3223	10.5875	10.1221	10.4649	10.4788	0.252544	4.78196e-10	0.00371204	0.627283	7.804e-10	0.0957161
CHR17_JGVV0_734_T01	VIT_17s0000g02150	JGVv0.734	Vv17s0000g02150	D7SJD4	Ribosomal protein L19	0	JGVv0.734	7.4098	6.70478	7.00802	7.40545	6.87169	7.0903	9.9489	10.8777	12.5596	13.2386	0.00510842	2.29742e-18	0.00371148	0.115408	4.2617e-17	0.0957161
CHR17_JGVV0_806_T01	VIT_17s0000g01330	JGVv0.806	Vv17s0000g01330	D7SGZ3	Unknown protein	2	JGVv0.806.t01; JGVv10.275.t01	9.36316	9.31423	8.75633	9.05503	9.54581	8.81269	12.3	11.2352	9.29603	9.3426	0.0110691	6.67495e-13	0.00371066	0.167654	1.76949e-12	0.0957161
CHR16_JGVV50_213_T01	VIT_16s0050g00440	JGVv50.213	Vv16s0050g00440	E0CV21	No hit	0	JGVv50.213	8.98328	9.02868	5.85191	6.24876	8.2301	7.99734	7.78161	7.46806	9.0445	7.99565	0.0280017	7.854e-13	0.00371804	0.256176	2.05513e-12	0.0957874
CHR13_JGVV19_416_T01	VIT_13s0019g00320	JGVv19.416	Vv13s0019g00320	D7TLZ2	Photosystem II protein P PsbP	0	JGVv19.416	9.21806	9.46412	10.7618	10.7029	12.4085	12.1568	5.617	7.34883	8.09596	8.2798	0.0289411	1.02469e-15	0.0037241	0.260973	5.97582e-15	0.0958278
CHR9_PDVV2_145_T01	VIT_09s0002g01720	PDVv2.145	Vv09s0002g01720		No hit	0	PDVv2.145	5.81482	5.70288	6.34376	7.27191	6.13551	5.59762	6.68365	6.91805	6.51919	6.08479	0.942358	1.14336e-05	0.0037261	0.984573	1.30975e-05	0.0958278
CHRUN_JGVV218_1_T01	VIT_00s0218g00010	JGVv218.1	Vv00s0218g00010	F6I719	Cinnamyl alcohol dehydrogenase	4	JGVv218.1.t01; JGVv615.2.t01; JGVv615.3.t01; JGVv615.1.t01; JGVv371.5.t01; JGVv371.3.t01; JGVv346.12.t01; JGVv346.11.t01; JGVv346.10.t01; JGVv371.4.t01; JGVv1389.1.t01; JGVv371.9.t01; JGVv371.6.t01; JGVv346.9.t01;JGVv615.2.t01; JGVv218.1.t01; JGVv346.8.t01; JGVv122.85.t01	11.2504	11.1815	9.7624	9.34954	12.0536	11.9234	12.7624	11.5235	11.3186	12.3807	0.490813	2.82831e-09	0.00372959	0.800318	4.21805e-09	0.0958343
CHR3_JGVV88_58_T01	VIT_03s0088g00620	JGVv88.58	Vv03s0088g00620	F6HBP3	Stress-induced	0	JGVv88.58	13.2449	13.0696	13.4283	13.4041	12.6111	12.4185	11.8754	13.3755	12.8432	13.4345	0.0290233	0.00073154	0.00374234	0.261475	0.000779778	0.0959948
CHR6_JGVV4_90_T01	VIT_06s0004g07540	JGVv4.90	Vv06s0004g07540	F6GUH5	Secoisolariciresinol dehydrogenase	0	JGVv4.90	5.66158	4.73918	5.80361	4.73789	4.89077	5.16937	4.82571	5.05463	5.2181	5.79232	0.446146	0.158263	0.00374158	0.774412	0.159739	0.0959948
CHR18_JGVV1_726_T01	VIT_18s0001g10610	JGVv1.726	Vv18s0001g10610	F6GZZ8	No hit	4	JGVv1.726.t01; JGVv1.729.t01; JGVv1.728.t01; JGVv1.727.t01	9.76095	10.4897	10.3861	9.35577	13.1627	13.3439	8.93733	8.40877	5.83659	7.31125	0.0350938	1.53194e-12	0.00374608	0.28303	3.75956e-12	0.0960074
CHR8_JGVV7_84_T01	VIT_08s0007g08150	JGVv7.84	Vv08s0007g08150	A5B053	Dehydration-responsive element-binding protein 2F	0	JGVv7.84	8.97276	9.14464	8.91771	9.29362	9.86136	9.30543	8.28785	9.09215	8.62674	8.55394	0.182799	1.08124e-05	0.00375577	0.556706	1.24022e-05	0.0960151
CHRUN_JGVV187_16_T01	VIT_00s0187g00180	JGVv187.16	Vv00s0187g00180	F6HRM0	No hit	4	JGVv187.16.t01; JGVv187.21.t01;JGVv187.21.t01; JGVv187.16.t01	6.9046	7.33045	7.88196	7.88013	6.48017	6.97544	7.89541	8.12148	6.68885	5.76403	0.762552	6.85228e-09	0.00375026	0.923009	9.84131e-09	0.0960151
CHRUN_JGVV226_15_T01	VIT_00s0226g00160	JGVv226.15	Vv00s0226g00160	F6GX52	RabGAP/TBC domain-containing protein	1	JGVv226.15.t01; JGVv226.2.t01	10.4534	10.5294	10.0066	10.1479	9.79652	9.74257	10.1596	9.63181	10.5251	10.3347	0.0334401	2.91449e-08	0.00375612	0.277759	3.96079e-08	0.0960151
CHRUN_JGVV207_2_T01	VIT_00s0207g00020	JGVv207.2	Vv00s0207g00020	F6I219	Unknown protein	1	JGVv207.2.t01; JGVv207.5.t01	9.74849	9.78087	9.84058	10.1245	10.0038	9.91928	9.61323	10.4386	9.10265	8.96532	0.030017	1.63584e-07	0.00376382	0.265753	2.08934e-07	0.0961287
CHRUN_JGVV226_16_T01	VIT_00s0226g00170	JGVv226.16	Vv00s0226g00170	F6GX53	No hit	0	JGVv226.16	8.11635	7.35545	6.40114	5.78025	13.8291	14.0882	6.61136	6.66707	7.02519	6.86884	0.00845602	1.73071e-23	0.00376758	0.146899	9.6495e-21	0.0961416
CHR14_JGVV108_124_T01	VIT_14s0108g01350	JGVv108.124	Vv14s0108g01350	D7SXH3	Unknown protein	0	JGVv108.124	12.6037	12.6318	13.1439	12.9778	13.0805	12.9794	12.9116	13.778	12.093	12.2378	0.0692162	1.0261e-07	0.0037858	0.382306	1.33233e-07	0.0963423
CHR15_JGVV48_56_T01	VIT_15s0048g02400	JGVv48.56	Vv15s0048g02400	F6I2Z5	Serine/threonine-protein kinase	0	JGVv48.56	10.3855	10.1786	10.5114	10.44	10.7302	10.7437	11.1049	10.9853	10.2609	10.7229	0.784978	5.9197e-08	0.00377875	0.931886	7.83435e-08	0.0963423
CHR3_JGVV38_270_T01	VIT_03s0038g01960	JGVv38.270	Vv03s0038g01960	D7U593	Proline-rich family protein	0	JGVv38.270	11.0346	10.8279	11.2051	11.2194	8.11787	7.94654	7.32013	9.54117	7.08209	6.81009	0.100447	1.02062e-11	0.00379175	0.438628	2.14399e-11	0.0963423
CHR5_JGVV94_24_T01	VIT_05s0094g00280	JGVv94.24	Vv05s0094g00280	F6HAW3	Chitinase, class IV [Vitis vinifera]	3	JGVv94.24.t01; JGVv94.23.t01; JGVv94.26.t01; JGVv94.20.t01; JGVv94.25.t01; JGVv94.21.t01	6.00383	5.77469	6.03145	6.00589	6.24167	6.21572	10.2335	9.82243	6.92197	5.7446	0.000782949	1.51756e-17	0.00378707	0.045012	1.90825e-16	0.0963423
CHRUN_JGVV341_7_T01	VIT_00s0341g00070	JGVv341.7	Vv00s0341g00070	D7SZ01	AP2 domain-containing transcription factor TINY	4	JGVv632.1.t01; JGVv341.7.t01; JGVv6.136.t01;JGVv341.7.t01; JGVv632.1.t01	9.26046	9.48697	11.8385	11.7871	10.6389	10.8784	9.99629	9.81214	9.69368	8.51753	0.253733	5.5725e-12	0.00379107	0.628748	1.22639e-11	0.0963423
CHR15_JGVV48_23_T01	VIT_15s0048g02750	JGVv48.23	Vv15s0048g02750	F6I2X1	Unknown	0	JGVv48.23	5.47113	5.39317	5.45754	5.55334	6.96722	6.85738	9.7744	11.0345	5.82338	5.47085	0.158636	1.07217e-16	0.00379874	0.526825	9.15154e-16	0.0964066
CHR18_JGVV1_194_T01	VIT_18s0001g03180	JGVv1.194	Vv18s0001g03180	E0CR85	Nodulin MtN21 family	1	JGVv1.194.t01; JGVv1.193.t01	7.8933	8.17781	7.63085	5.46945	6.50654	7.35284	12.5263	12.2578	5.74306	5.73358	0.788609	6.98757e-14	0.0038008	0.933032	2.34693e-13	0.0964066
CHR5_JGVV77_25_T01	VIT_05s0077g00430	JGVv77.25	Vv05s0077g00430	F6H6Z7	Galactinol synthase	3	JGVv77.25.t01; JGVv20.27.t01	4.77274	5.08597	5.16173	5.43937	10.1456	11.7815	5.21638	6.00951	5.06734	5.01935	4.33448e-07	1.16373e-17	0.00381254	0.000346172	1.53519e-16	0.0966215
CHR15_JGVV48_201_T01	VIT_15s0048g00880	JGVv48.201	Vv15s0048g00880	F6I371	No hit	0	JGVv48.201	5.74201	5.52886	5.48872	5.72542	5.98112	6.35889	9.63156	10.0174	6.49737	5.56231	0.520238	2.10855e-16	0.00382715	0.817116	1.61043e-15	0.0969085
CHR19_JGVV27_54_T01	VIT_19s0027g01170	JGVv27.54	Vv19s0027g01170	F6H4S5	R protein MLA10	4	JGVv27.54.t01; GSVIVT00020358001.t01; JGVv27.44.t01; JGVv93.3.t01; JGVv27.46.t01; JGVv27.33.t01; JGVv27.40.t01	4.7026	5.07953	4.68037	4.63611	4.28971	4.27716	6.21935	5.31407	4.62298	4.77226	0.234401	8.88909e-08	0.00383591	0.611508	1.15919e-07	0.0969641
CHR2_JGVV33_71_T01	VIT_02s0033g01030	JGVv33.71	Vv02s0033g01030	F6I088	Anthraniloyal-CoA: methanol anthraniloyal transferase	4	JGVv33.71.t01; JGVv33.73.t01; JGVv33.70.t01; JGVv33.69.t01; JGVv18.102.t01; JGVv33.74.t01; JGVv33.72.t01	8.40419	8.36428	9.46826	9.65573	10.7749	10.6947	5.79276	5.61226	8.65118	6.89889	0.0135598	1.49153e-13	0.00383562	0.186023	4.59829e-13	0.0969641
CHR12_JGVV35_79_T01	VIT_12s0035g01390	JGVv35.79	Vv12s0035g01390	F6HK24	FAR1-related sequence 11	0	JGVv35.79	12.0763	12.1754	11.9238	12.0513	12.3677	11.9173	11.9043	12.1061	12.3048	12.2019	0.632307	0.0177777	0.00384467	0.870634	0.0182679	0.0971024
CHR2_JGVV33_77_T01	VIT_02s0033g01110	JGVv33.77	Vv02s0033g01110	D7U3Y1	Male germ cell-associated kinase	0	JGVv33.77	14.9606	15.009	14.7249	14.6449	14.4569	14.4882	14.2976	13.9671	14.2206	14.1966	0.0259438	1.93338e-13	0.00385797	0.245718	5.7837e-13	0.0973552
CHR12_JGVV34_101_T01	VIT_12s0034g01260	JGVv34.101	Vv12s0034g01260	F6H8Z6	R protein L6	4	JGVv34.101.t01; PDVv34.99.t01; JGVv34.100.t01; JGVv34.99.t01; JGVv34.96.t01; JGVv41.188.t01; JGVv41.186.t01; JGVv54.63.t01; JGVv41.190.t01; JGVv54.65.t01; JGVv54.62.t01; JGVv54.29.t01	5.8314	6.16579	5.82615	6.33139	8.45575	8.70657	8.41952	7.76616	9.75795	9.64379	0.472619	3.62321e-17	0.00386144	0.790778	3.82241e-16	0.0973596
CHR7_JGVV31_175_T01	VIT_07s0031g01950	JGVv31.175	Vv07s0031g01950	F6H4C3	No hit	0	JGVv31.175	8.36021	8.41135	8.29849	8.6682	8.22653	7.89657	8.0227	9.97731	8.64389	8.34673	0.12563	0.101399	0.00386767	0.479837	0.102667	0.0974336
CHR18_JGVV1_683_T01	VIT_18s0001g10160	JGVv1.683	Vv18s0001g10160	A5B5M9	Wuschel homeobox 4	0	JGVv1.683	8.44439	10.0213	14.0944	13.9245	8.81649	8.4419	11.6763	12.1848	13.976	13.9831	0.0307997	1.13679e-15	0.00389548	0.268622	6.51388e-15	0.0980505
CHR16_JGVV50_28_T01	VIT_16s0050g02510	JGVv50.28	Vv16s0050g02510	E0CUJ8	WRKY DNA-binding protein 53	0	JGVv50.28	8.06211	8.07339	7.0134	6.20784	10.0876	9.82963	10.3289	8.32982	9.51211	9.01665	0.00227894	4.89593e-10	0.00390566	0.0783055	7.98074e-10	0.0980932
CHR18_JGVV1_515_T01	VIT_18s0001g08350	JGVv1.515	Vv18s0001g08350	E0CNW2	Unknown	0	JGVv1.515	5.29355	5.22062	6.82545	6.7909	5.70756	5.7757	6.08678	7.11978	7.0752	6.22649	0.729906	9.28233e-07	0.00391377	0.911342	1.12901e-06	0.0980932
CHR18_JGVV122_87_T01	VIT_18s0122g00430	JGVv122.87	Vv18s0122g00430	D7UDH1	Photosystem II light harvesting complex gene 2.3	0	JGVv122.87	9.93634	9.89942	9.95924	9.99417	11.5393	11.6455	7.79738	8.58916	10.382	10.4874	0.00600494	2.22747e-17	0.00390782	0.123491	2.58429e-16	0.0980932
CHR2_JGVV12_223_T01	VIT_02s0012g00410	JGVv12.223	Vv02s0012g00410	F6HTD3	Naringenin,2-oxoglutarate 3-dioxygenase	3	JGVv12.223.t01; JGVv12.226.t01; JGVv12.225.t01; JGVv12.224.t01; JGVv12.229.t01; JGVv12.232.t01; JGVv12.228.t01; JGVv12.219.t01	9.20375	8.68891	8.30789	8.87283	9.91822	10.5817	13.1358	12.8748	10.6896	10.5647	0.631211	1.46256e-16	0.00391365	0.870138	1.18765e-15	0.0980932
CHR9_JGVV18_38_T01	VIT_09s0018g00600	JGVv18.38	Vv09s0018g00600	F6HBS4	Magnesium transporter CorA-like family protein (MRS2-1)	0	JGVv18.38	11.4537	11.4199	11.2125	11.2498	11.4124	11.3973	11.1223	11.356	11.6705	11.3664	0.641967	0.000244777	0.00390844	0.875823	0.000265359	0.0980932
CHR4_JGVV8_330_T01	VIT_04s0008g03510	JGVv8.330	Vv04s0008g03510	D7SUB1	Lignostilbene-alpha,beta-dioxygenase and related enzymes	2	JGVv8.330.t01; JGVv8.327.t01; JGVv16.239.t01	9.37152	9.56546	8.28909	8.91234	6.07185	5.70382	7.2945	7.06816	5.85639	6.22719	0.143891	8.84604e-18	0.00392522	0.507637	1.23244e-16	0.0982135
CHR8_JGVV7_285_T01	VIT_08s0007g05980	JGVv7.285	Vv08s0007g05980	F6HLM5	Calmodulin binding protein	3	JGVv7.285.t01; JGVv7.287.t01; JGVv143.48.t01	11.0427	11.139	10.778	10.7613	11.3221	11.5268	5.66393	5.41756	6.2729	5.29177	0.589197	2.42688e-21	0.00392273	0.849513	2.60779e-19	0.0982135
CHR18_JGVV89_34_T01	VIT_18s0089g01060	JGVv89.34	Vv18s0089g01060	D7SMU8	Vacuolar protein sorting 9 (VPS9)	0	JGVv89.34	11.2918	11.2345	10.5453	10.7735	11.2676	11.4491	10.3654	11.3119	11.9434	12.2146	0.000234783	2.49959e-10	0.00394055	0.0229113	4.2406e-10	0.0984796
CHR19_JGVV15_172_T01	VIT_19s0015g02000	JGVv15.172	Vv19s0015g02000	D7UAW4	CYP78A3p	3	JGVv15.172.t01; JGVv1.905.t01; PDVv71.99.t01	10.0159	9.96733	9.54718	8.9038	10.554	10.8728	9.97402	10.266	10.3127	10.2007	0.651246	2.17228e-09	0.00394252	0.879218	3.28174e-09	0.0984796
CHR8_JGVV7_480_T01	VIT_08s0007g03920	JGVv7.480	Vv08s0007g03920	F6HKH6	DEMETER protein (DME)	2	JGVv7.480.t01; JGVv74.34.t01	12.7657	12.8928	12.5228	12.641	11.0918	10.6571	12.449	11.8	9.84691	9.79538	0.0151483	2.01328e-17	0.00395333	0.193864	2.39503e-16	0.0986663
CHR2_JGVV12_225_T01	VIT_02s0012g00390	JGVv12.225	Vv02s0012g00390	D7TTI3	Norcoclaurine synthase	4	JGVv12.225.t01; JGVv12.224.t01; JGVv12.228.t01; JGVv12.226.t01; JGVv12.223.t01; JGVv12.232.t01; JGVv12.219.t01	7.47853	7.29277	6.76548	7.20729	8.47902	9.54608	12.0122	11.4409	9.71618	9.32293	0.894857	2.68418e-15	0.00396407	0.968991	1.35934e-14	0.0986844
CHR2_JGVV25_427_T01	VIT_02s0025g04700	JGVv25.427	Vv02s0025g04700	D7TWA0	Expansin7	0	JGVv25.427	5.62976	5.64091	6.00183	5.97579	6.18657	5.69295	7.03996	8.63694	5.46283	5.86815	0.118499	5.49661e-08	0.00396189	0.47129	7.29278e-08	0.0986844
CHRUN_JGVV225_14_T01	VIT_00s0225g00140	JGVv225.14	Vv00s0225g00140	D7SYR8	Ribose-phosphate pyrophosphokinase 3	0	JGVv225.14	9.54244	9.48183	10.4644	10.3483	9.04451	8.81057	8.77188	9.41759	9.07975	9.26344	0.21402	7.80398e-11	0.00395999	0.590312	1.41843e-10	0.0986844
CHRUN_JGVV1373_1_T01	VIT_00s1373g00010	JGVv1373.1	Vv00s1373g00010	D7TS20	Transducin protein	0	JGVv1373.1	13.7461	13.7238	13.6267	13.6675	13.7643	13.4015	13.9944	13.8571	12.9328	12.9653	0.011984	5.31424e-13	0.00397209	0.174104	1.43569e-12	0.0988007
CHR11_JGVV16_370_T01	VIT_11s0016g04140	JGVv16.370	Vv11s0016g04140	F6HH33	No hit	0	JGVv16.370	8.81846	9.26827	10.373	10.4704	5.40248	5.31013	4.72864	4.75188	5.29608	7.08237	0.00179515	2.83771e-16	0.00399719	0.0689515	2.06538e-15	0.0990915
CHR11_RANDOM_JGVV212_7_T01	VIT_11s0016g00110	JGVv212.7	Vv11s0016g00110	F6I7A0	Potassium channel tetramerisation domain-containing protein	0	JGVv212.7	10.8609	10.7762	11.3761	11.1697	9.56853	10.2127	10.2796	9.82007	8.72185	7.85386	0.0772061	9.92766e-13	0.00398882	0.398644	2.54125e-12	0.0990915
CHR15_JGVV46_305_T01	VIT_15s0046g00250	JGVv46.305	Vv15s0046g00250	D7UCV4	Transducin protein	0	JGVv46.305	11.3521	11.4475	10.816	11.0295	11.2168	10.6871	11.732	11.4679	10.9836	10.9749	0.0876214	3.90993e-07	0.0039954	0.415385	4.86949e-07	0.0990915
CHR18_JGVV1_1124_T01	VIT_18s0001g14890	JGVv1.1124	Vv18s0001g14890	F6GZT3	ABA-responsive element-binding protein 3 (AREB3)	1	JGVv1.1124.t01; JGVv349.3.t01	8.60641	9.81909	13.9672	13.9634	10.5293	10.0631	12.1913	11.5734	8.66071	8.54713	0.297427	3.50944e-15	0.00399558	0.665573	1.71178e-14	0.0990915
CHR1_JGVV244_9_T01	VIT_01s0244g00100	JGVV244.9	Vv01s0244g00100	D7TYT7	Serine carboxypeptidase S10	0	JGVV244.9	10.5588	10.7008	11.357	11.061	5.38184	5.53181	11.253	11.1719	10.41	11.2224	0.0785479	1.44572e-21	0.00401116	0.40081	1.80258e-19	0.0991089
CHR12_JGVV34_196_T01	VIT_12s0034g00080	JGVv34.196	Vv12s0034g00080	F6H995	Anthocyanidin 3-O-glucosyltransferase	4	JGVv34.196.t01; JGVv34.199.t01; JGVv34.113.t01; JGVv55.10.t01; JGVv34.197.t01; JGVv55.21.t01; JGVv55.12.t01; JGVv55.11.t01; JGVv55.23.t01; JGVv55.6.t01; JGVv55.20.t01; JGVv55.14.t01; JGVv55.4.t01; JGVv55.2.t01; JGVv55.22.t01; JGVv55.18.t01; JGVv34.192.t01; JGVv34.193.t01; JGVv34.200.t01; PDVv17.160.t01; PDVv17.163.t01; JGVv17.125.t01; JGVv55.1.t01	11.106	11.0421	11.8064	11.3156	13.2247	13.2575	11.541	11.0171	10.2293	11.1507	0.935843	4.66878e-11	0.00401082	0.983169	8.77736e-11	0.0991089
CHR6_JGVV9_209_T01	VIT_06s0009g01350	JGVv9.209	Vv06s0009g01350	F6HA34	R protein PRF disease resistance protein	2	JGVv9.209.t01; JGVv9.208.t01; JGVv5.550.t01; JGVv5.547.t01	9.06435	9.34928	8.61487	9.06251	8.78753	8.5929	9.13991	8.71798	9.24783	9.01088	0.698553	0.00118636	0.00401131	0.898689	0.00125558	0.0991089
CHR9_JGVV2_598_T01	VIT_09s0002g06680	JGVv2.598	Vv09s0002g06680	F6HXC6	Embryo-specific 3	0	JGVv2.598	12.1905	11.8709	9.58136	9.83841	5.42277	5.71233	7.31798	8.94247	6.47342	7.41771	0.00600529	3.16352e-16	0.00400484	0.123491	2.26513e-15	0.0991089
CHR18_JGVV122_5_T01	VIT_18s0122g01430	JGVv122.5	Vv18s0122g01430	F6I6S7	flavin-containing monooxygenase 1	0	JGVv122.5	6.50756	6.37803	6.44006	6.73024	8.82423	8.21924	6.99325	7.13942	6.31918	7.26789	0.424204	3.74816e-10	0.00402581	0.759401	6.19764e-10	0.099384
CHR12_JGVV34_190_T01	VIT_12s0034g00160	JGVv34.190	Vv12s0034g00160	F6H989	UDP-glucose glucosyltransferase	0	JGVv34.190	5.34326	5.46243	7.50959	5.67332	5.70324	5.83681	13.0335	12.4388	4.7849	5.22975	0.155234	1.80447e-17	0.00403148	0.521868	2.19433e-16	0.099386
CHR8_JGVV40_144_T01	VIT_08s0040g01820	JGVv40.144	Vv08s0040g01820	F6HR26	No hit	0	JGVv40.144	9.56941	9.52443	10.8031	10.8923	9.78903	9.4794	12.4898	13.5799	10.7976	12.5307	0.0114234	6.16148e-11	0.00403262	0.170228	1.1371e-10	0.099386
CHR19_GSVIVT00014745001_T01	VIT_19s0015g01080	GSVIVT00014745001	Vv19s0015g01080	D7UAM7	No hit	0	GSVIVT00014745001	9.05226	9.03437	9.68908	9.72771	9.20277	9.14211	7.91333	9.13356	8.76031	9.1103	0.00809713	6.08016e-06	0.00406172	0.144226	7.06495e-06	0.0996049
CHR4_PDVV43_62_T01	VIT_04s0043g00680	PDVv43.62	Vv04s0043g00680	F6HI25	No hit	0	PDVv43.62	5.966	6.02868	5.67154	6.44871	5.66618	4.79844	4.81332	4.47722	9.63479	9.71414	0.767456	2.97864e-16	0.00406019	0.924665	2.15468e-15	0.0996049
CHR6_JGVV4_498_T01	VIT_06s0004g03100	JGVv4.498	Vv06s0004g03100	B2Z3R6	MLO1	0	JGVv4.498	11.13	11.7839	9.91524	10.8559	13.4418	13.2396	14.1199	13.9008	12.0106	12.6315	0.0109673	2.29591e-14	0.00405171	0.166988	8.7995e-14	0.0996049
CHR6_JGVV4_626_T01	VIT_06s0004g01670	JGVv4.626	Vv06s0004g01670	F6GU94	UDP-glucoronosyl and UDP-glucosyl transferase	1	JGVv4.626.t01; JGVv4.627.t01	8.13189	7.54749	7.83168	7.74824	9.40301	10.095	10.6824	10.4634	11.5649	10.7438	0.038157	1.14589e-13	0.00406153	0.291823	3.63004e-13	0.0996049
CHR9_JGVV18_133_T01	VIT_09s0018g01820	JGVv18.133	Vv09s0018g01820	F6HBZ4	MKK5	0	JGVv18.133	11.1724	11.1045	12.0903	11.9893	13.4289	13.0356	13.8769	13.3531	12.5451	12.7906	0.009716	1.77874e-16	0.00405648	0.15726	1.39771e-15	0.0996049
CHRUN_JGVV525_2_T01	VIT_00s0525g00020	JGVv525.2	Vv00s0525g00020	D7UE80	Squalene monooxygenase	4	JGVv525.2.t01; JGVv441.2.t01; JGVv1.535.t01; JGVv88.13.t01	12.3178	12.3961	12.559	12.6165	10.7581	10.4296	11.7065	12.967	11.2198	11.373	0.0362617	8.77411e-10	0.0040553	0.286581	1.38598e-09	0.0996049
CHR17_JGVV53_46_T01	VIT_17s0053g00670	JGVv53.46	Vv17s0053g00670	F6HVU2	Vegetative storage protein	0	JGVv53.46	8.76895	8.76575	8.6184	8.69139	9.45482	9.40315	7.30123	7.69453	7.73203	7.129	0.540006	1.72225e-13	0.00406676	0.827047	5.22404e-13	0.0996458
CHR3_JGVV132_10_T01	VIT_03s0132g00100	JGVv132.10	Vv03s0132g00100	F6HJF6	ATHVA22A (Arabidopsis thaliana HVA22 homologue A)	4	JGVv132.10.t01; JGVv132.5.t01; JGVv132.4.t01; JGVv97.33.t01; JGVv132.7.t01; JGVv114.30.t01; JGVv132.9.t01; JGVv114.29.t01	10.6974	10.549	10.78	10.4213	10.3371	10.8983	10.6948	10.6486	10.5693	10.6058	0.732137	0.934453	0.00407461	0.912255	0.934643	0.0997553
CHR13_JGVV19_116_T01	VIT_13s0019g04100	JGVv19.116	Vv13s0019g04100	F6HNH7	Zinc finger (C3HC4-type ring finger)	1	JGVv19.116.t01; JGVv22.187.t01	11.8614	11.9466	11.0703	11.195	11.2698	10.7291	12.175	12.0052	10.2412	10.4591	0.362268	1.81177e-13	0.00407835	0.719481	5.46527e-13	0.0997643
CHR16_JGVV98_53_T01	VIT_16s0098g01420	JGVv98.53	Vv16s0098g01420	F6H7D0	DOF affecting germination 1	0	JGVv98.53	11.7455	11.8966	10.625	10.5812	10.3636	10.4732	10.8717	10.1521	11.1801	10.9625	0.0443945	1.02479e-10	0.00408529	0.313972	1.83364e-10	0.0997689
CHR3_JGVV63_150_T01	VIT_03s0063g01620	JGVv63.150	Vv03s0063g01620	F6HQH0	No hit	2	JGVv63.150.t01; PDVv193.8.t01; PDVv56.33.t01; JGVv95.39.t01; JGVv8.643.t01; JGVv8.450.t01; JGVv41.88.t01; JGVv9.151.t01; JGVv54.133.t01	5.71787	5.65698	6.28233	5.77668	6.35516	5.86312	8.1472	9.34583	5.62616	6.07885	0.747571	2.44651e-10	0.0040849	0.918037	4.15546e-10	0.0997689
CHR8_JGVV7_442_T01	VIT_08s0007g04300	JGVv7.442	Vv08s0007g04300	D7TIY2	Lipase GDSL	1	JGVv7.442.t01; JGVv61.51.t01	5.06103	5.77335	9.37096	9.14687	7.49405	6.67153	7.21303	6.72278	10.4718	10.7034	0.0163446	7.58391e-16	0.00408929	0.200666	4.64176e-15	0.099784
CHR11_JGVV37_25_T01	VIT_11s0037g00270	JGVv37.25	Vv11s0037g00270	F6HYJ7	Accumulation of photosystem one 2 (APO2)	0	JGVv37.25	7.27115	7.44268	8.3715	8.54975	8.32037	7.7285	5.70843	6.43846	9.65683	9.62213	0.322072	3.26839e-15	0.00413077	0.686273	1.60995e-14	0.100404
CHR12_JGVV34_61_T01	VIT_12s0034g01860	JGVv34.61	Vv12s0034g01860	F6H8X5	Phosphogluconate dehydrogenase	0	JGVv34.61	15.073	15.0316	15.1454	15.0293	14.128	14.1293	14.3555	14.6563	14.8527	14.76	0.717006	1.00348e-13	0.00412416	0.906251	3.22947e-13	0.100404
CHR16_JGVV98_34_T01	VIT_16s0098g01610	JGVv98.34	Vv16s0098g01610	F6H7B2	Unknown	0	JGVv98.34	12.0811	11.9473	11.9551	11.977	11.7966	11.8534	11.8803	12.3591	12.9912	12.8669	0.231615	2.52406e-11	0.00414015	0.609083	4.95423e-11	0.100404
CHR17_JGVV0_287_T01	VIT_17s0000g07130	JGVv0.287	Vv17s0000g07130	D7SI28	Unknown protein	4	JGVv0.287.t01; JGVv0.286.t01; JGVv0.177.t01; JGVv0.175.t01	10.8466	10.9166	10.8076	10.9384	10.9086	10.6708	10.9718	11.286	12.2323	11.9538	0.949183	8.00371e-13	0.00414188	0.986229	2.09023e-12	0.100404
CHR18_PDVV1_383_T01	VIT_18s0001g06630	PDVv1.383	Vv18s0001g06630	F6H0Y4	No hit	0	PDVv1.383	6.14196	6.47906	6.5584	5.87186	4.77471	4.78179	4.65589	4.63427	6.57158	5.5103	0.0517775	1.42272e-09	0.00413233	0.336507	2.19479e-09	0.100404
CHR5_JGVV124_24_T01	VIT_05s0124g00280	JGVv124.24	Vv05s0124g00280	D7U8V0	Anthocyanin membrane protein 1	1	JGVv124.24.t01; GSVIVT00035183001.t01	11.4119	11.4135	10.8492	10.6452	11.3245	11.3101	10.234	9.49269	11.02	10.8222	0.000736567	1.93482e-12	0.0041257	0.0436183	4.65624e-12	0.100404
CHR5_JGVV62_116_T01	VIT_05s0062g01430	JGVv62.116	Vv05s0062g01430	D7U9Q6	Glycosyl hydrolase family 17 protein	0	JGVv62.116	13.3022	13.2959	14.0884	14.1367	12.4968	11.7047	13.5691	13.3066	12.8532	12.831	0.00553325	9.95191e-13	0.00412255	0.118249	2.54702e-12	0.100404
CHRUN_PDVV213_6_T01	VIT_00s0213g00070	PDVv213.6	Vv00s0213g00070	F6H820	No hit	0	PDVv213.6	6.12491	6.94254	7.67774	7.58706	7.2511	6.13436	6.14165	5.9021	8.91826	8.61944	0.0164458	2.61683e-09	0.0041377	0.201148	3.91828e-09	0.100404
CHR5_JGVV49_47_T01	VIT_05s0049g00500	JGVv49.47	Vv05s0049g00500	A5AVA4	Ethylene-responsive transcription factor ERF098	0	JGVv49.47	5.4728	6.21652	6.11125	5.6457	5.981	5.69306	6.68018	6.26673	10.6976	11.5377	0.439655	2.33964e-17	0.00415427	0.770067	2.68595e-16	0.100622
CHR1_JGVV11_37_T01	VIT_01s0011g06310	JGVV11.37	Vv01s0011g06310	D7T8G0	Inositol polyphosphate related phosphatase	0	JGVV11.37	4.84479	4.76537	5.15278	5.53259	4.86649	4.96104	6.87407	5.96399	7.60118	6.61016	0.0583502	3.89651e-10	0.00417372	0.354492	6.42748e-10	0.10101
CHR11_JGVV65_6_T01	VIT_11s0065g00060	JGVv65.6	Vv11s0065g00060	F6H9N2	ATP binding	4	JGVv65.6.t01; JGVv0.785.t01	9.27653	7.96509	8.67045	8.64388	11.1932	11.433	11.2587	10.9366	10.8554	10.6643	0.194671	9.15025e-13	0.00418289	0.569635	2.36355e-12	0.10101
CHR14_GSVIVT00023423001_T01	VIT_14s0036g01270	GSVIVT00023423001	Vv14s0036g01270	E0CU73	F-type H+-transporting ATPase subunit a	0	GSVIVT00023423001	12.6699	12.4958	13.2095	13.4373	11.7519	12.8161	12.0586	12.1098	14.1536	13.9354	0.094	2.24833e-10	0.00418399	0.426252	3.83726e-10	0.10101
CHR19_JGVV14_43_T01	VIT_19s0014g00470	JGVv14.43	Vv19s0014g00470	F6H2L2	RKF1 (receptor-like kinase in flowers 1)	4	JGVv14.48.t01; JGVv14.43.t01; JGVv14.46.t01;JGVv14.43.t01; JGVv14.48.t01; JGVv14.47.t01; JGVv14.44.t01; JGVv18.60.t01; JGVv14.49.t01	10.712	10.6031	10.4747	10.3767	12.7359	12.7827	14.0102	13.3735	11.0178	10.2459	0.000237213	1.86244e-18	0.00418137	0.0229825	3.61834e-17	0.10101
CHR18_JGVV1_511_T01	VIT_18s0001g08310	JGVv1.511	Vv18s0001g08310	F6H155	Inositol 1,3,4-trisphosphate 5/6-kinase	0	JGVv1.511	12.6338	12.7143	12.0207	11.9719	13.9137	13.8054	10.898	11.6702	12.0382	12.0987	0.0325344	5.08665e-15	0.00420848	0.273667	2.34787e-14	0.101436
CHR19_JGVV27_62_T01	VIT_19s0027g01060	JGVv27.62	Vv19s0027g01060	D7SWT9	Tetratricopeptide repeat (TPR)-containing	2	JGVv27.62.t01; JGVv50.33.t01; JGVv64.46.t01	10.1258	10.2735	9.36143	9.67049	9.38431	9.05351	7.75589	7.00137	9.10904	8.63027	0.00141997	4.60103e-13	0.0042075	0.061345	1.26123e-12	0.101436
CHR10_PDVV116_74_T01	VIT_10s0116g01290	PDVv116.74	Vv10s0116g01290	F6H7H6	F-box family protein	4	PDVv116.74.t01; JGVv116.68.t01; JGVv116.74.t01; JGVv116.73.t01; JGVv116.71.t01; JGVv116.72.t01; JGVv1386.1.t01; PDVv1386.2.t01	5.1717	6.26601	8.3855	8.29418	9.54089	9.65018	10.045	8.44721	7.33254	7.25478	0.0593878	2.91734e-10	0.00423765	0.357415	4.89907e-10	0.101973
CHR6_JGVV4_658_T01	VIT_06s0004g01330	JGVv4.658	Vv06s0004g01330	F6GUE1	Pentatricopeptide (PPR) repeat-containing protein	0	JGVv4.658	11.8469	11.8367	11.7559	11.8259	10.8556	10.9802	10.312	10.7135	11.5907	11.5136	0.00971576	4.14684e-16	0.00423615	0.15726	2.8086e-15	0.101973
CHR17_JGVV0_768_T01	VIT_17s0000g01750	JGVv0.768	Vv17s0000g01750	D7SGV1	Auxin-independent growth promoter	0	JGVv0.768	7.83645	7.90086	7.49131	7.31451	13.1485	12.7163	5.50946	5.61564	6.36634	7.41243	0.0643877	3.99374e-20	0.00424559	0.369702	1.84996e-18	0.102066
CHR5_JGVV94_18_T01	VIT_05s0094g00210	JGVv94.18	Vv05s0094g00210	F6HB08	No hit	4	JGVv94.18.t01; JGVv94.15.t01; JGVv21.30.t01; JGVv21.20.t01	11.344	11.3511	10.9843	11.0277	11.5619	11.5911	12.731	12.133	12.957	12.846	0.0317649	3.09275e-15	0.00424843	0.272152	1.5334e-14	0.102066
CHR13_JGVV19_199_T01	VIT_13s0019g03220	JGVv19.199	Vv13s0019g03220	F6HNM4	Proline transporter 1 (ProT1)	0	JGVv19.199	11.9321	11.8846	11.0614	11.1446	12.8461	12.927	11.2617	11.6582	11.8655	11.5785	0.387276	1.04908e-14	0.00426197	0.73647	4.4091e-14	0.102225
CHR3_JGVV38_58_T01	VIT_03s0038g04170	JGVv38.58	Vv03s0038g04170	F6I0P1	Lectin protein kinase	0	JGVv38.58	6.05299	6.14603	5.7723	5.7248	7.02527	7.19093	12.3587	11.3149	9.15834	7.70949	0.00919382	1.41025e-16	0.00426058	0.153096	1.15374e-15	0.102225
CHR1_JGVV26_111_T01	VIT_01s0026g01530	JGVV26.111	Vv01s0026g01530	D7TNF3	Homeobox protein 54	0	JGVV26.111	12.0606	11.8128	11.7674	11.6797	12.1333	11.9561	11.7363	11.9659	12.9319	12.8047	0.0249236	4.36728e-14	0.00429626	0.242125	1.54944e-13	0.102952
CHR17_JGVV53_60_T01	VIT_17s0053g00860	JGVv53.60	Vv17s0053g00860	F6HVV4	Cyclic nucleotide-binding transporter 1	4	JGVv53.60.t01; JGVv53.66.t01	8.93231	8.91786	8.47652	8.47763	9.75212	9.76261	8.79271	8.90669	6.3649	5.23692	0.0538307	4.16289e-15	0.00429926	0.340485	1.97994e-14	0.102952
CHR16_JGVV100_86_T01	VIT_16s0100g00410	JGVv100.86	Vv16s0100g00410	D7TMX1	TraB protein	0	JGVv100.86	10.2459	10.2165	9.88958	9.86842	12.7007	12.3281	9.35164	10.1243	9.99722	9.98313	0.357845	6.04771e-15	0.00431095	0.716161	2.72673e-14	0.103139
CHR9_JGVV2_501_T01	VIT_09s0002g05560	JGVv2.501	Vv09s0002g05560	F6HX66	ABC transporter G member 40	4	JGVv2.501.t01; JGVv2.498.t01; JGVv2.487.t01; JGVv2.494.t01; JGVv2.486.t01; JGVv2.482.t01	8.0711	7.93239	8.23164	8.58776	9.83252	9.28788	13.1071	12.2305	12.9427	13.0011	0.000508673	8.32281e-19	0.00431403	0.0374845	1.94265e-17	0.103139
CHR16_GSVIVT00038726001_T01	VIT_16s0098g00130	GSVIVT00038726001	Vv16s0098g00130	E0CVJ4	No hit	4	GSVIVT00038726001.t01; GSVIVT00001028001.t01; GSVIVT00006097001.t01; JGVv5.348.t01	6.69661	7.5346	8.13182	8.17219	7.98923	7.38404	7.26838	7.10564	8.70716	8.70707	0.904919	7.02104e-09	0.00432899	0.972658	1.00714e-08	0.103329
CHR16_JGVV148_21_T01	VIT_16s0148g00280	JGVv148.21	Vv16s0148g00280	F6HWG4	Receptor kinase homolog LRK10	4	JGVv425.2.t01; JGVv50.9.t01; JGVv148.21.t01; JGVv294.7.t01; JGVv98.177.t01; JGVv148.1.t01; JGVv148.8.t01; JGVv307.5.t01; JGVv80.20.t01; JGVv50.2.t01; JGVv307.2.t01; PDVv148.35.t01;JGVv148.21.t01; JGVv148.6.t01; JGVv98.178.t01; JGVv425.2.t01; JGVv98.150.t01; JGVv98.174.t01; JGVv148.17.t01; JGVv50.70.t01; JGVv50.69.t01; PDVv258.8.t01; JGVv148.11.t01; JGVv148.16.t01; JGVv13.88.t01; JGVv258.7.t01; JG…	6.80725	6.9182	7.06923	6.29479	11.7638	11.6563	8.53105	7.49442	8.40548	7.77398	2.24189e-06	6.9617e-18	0.00432772	0.0011091	1.01885e-16	0.103329
CHR16_JGVV98_120_T01	VIT_16s0098g00710	JGVv98.120	Vv16s0098g00710	F6H794	Serine protease inhibitor, Kazal-type	0	JGVv98.120	12.283	12.3418	11.9873	12.1687	10.3402	10.1231	11.3611	12.4986	11.4577	11.7967	0.00563649	6.55787e-11	0.00433669	0.119482	1.20513e-10	0.10343
CHR14_JGVV60_221_T01	VIT_14s0060g00340	JGVv60.221	Vv14s0060g00340	D7UAA5	Unknown protein	0	JGVv60.221	12.6403	12.6804	12.763	12.8975	12.3048	12.3061	11.464	12.1884	14.4391	14.2658	0.041482	4.57324e-15	0.00434828	0.304298	2.14473e-14	0.103539
CHR15_JGVV48_3_T01	VIT_15s0048g02980	JGVv48.3	Vv15s0048g02980	D7U7Z9	Unknown protein	0	JGVv48.3	12.7365	12.9102	13.6476	13.6527	14.2619	14.2943	9.93765	11.404	12.0436	12.0347	0.00921905	1.62754e-13	0.00434479	0.153219	4.96912e-13	0.103539
CHR17_JGVV0_586_T01	VIT_17s0000g03840	JGVv0.586	Vv17s0000g03840	D7SIY0	Agenet domain-containing protein	0	JGVv0.586	7.38777	7.45929	8.72826	8.70095	10.5444	10.2301	7.63508	8.37842	8.30538	7.75602	0.755969	8.90636e-14	0.00435487	0.920229	2.90938e-13	0.103612
CHR5_JGVV77_120_T01	VIT_05s0077g01490	JGVv77.120	Vv05s0077g01490	F6H6U2	Unknown	0	JGVv77.120	6.29069	6.35898	6.12246	6.39308	7.48077	7.49009	6.20845	6.18885	6.92532	6.0177	0.260212	1.26647e-08	0.00436297	0.633957	1.77391e-08	0.103721
CHR11_JGVV16_13_T01	VIT_11s0016g00310	JGVv16.13	Vv11s0016g00310	F6HGZ3	Pectinesterase family	0	JGVv16.13	6.84254	8.27091	5.66958	5.34616	6.01957	6.10463	5.62174	5.63297	4.70075	5.1308	0.032517	2.70256e-09	0.00437135	0.273667	4.03928e-09	0.103754
CHR2_JGVV25_160_T01	VIT_02s0025g01710	JGVv25.160	Vv02s0025g01710	F6HU33	Unknown	0	JGVv25.160	8.40256	8.09472	11.993	11.4228	14.0025	14.0285	6.05059	6.70925	8.9088	10.1152	0.0131816	6.36987e-18	0.00436849	0.1827	9.53061e-17	0.103754
CHR16_JGVV100_37_T01	VIT_16s0100g00930	JGVv100.37	Vv16s0100g00930	Q6BAC3	Stilbene synthase 2	4	JGVv100.43.t01; JGVv100.37.t01; JGVv100.46.t01; JGVv100.42.t01; JGVv100.36.t01; JGVv100.49.t01; JGVv100.45.t01; JGVv100.39.t01; JGVv100.41.t01; JGVv100.40.t01; JGVv100.30.t01; JGVv42.69.t01; JGVv100.32.t01; JGVv100.25.t01; JGVv100.16.t01;JGVv100.37.t01; JGVv100.43.t01; JGVv100.47.t01; JGVv100.38.t01; JGVv100.44.t01; JGVv100.28.t01; JGVv100.31.t01; JGVv100.50.t01; JGVv100.35.t01; JGVv100.33.t01; J…	9.47229	10.606	8.44614	8.5044	10.5577	10.7044	15.3146	15.0483	13.1928	12.4848	0.394338	3.29095e-17	0.00438134	0.740641	3.54248e-16	0.103824
CHR19_JGVV15_205_T01	VIT_19s0015g02590	JGVv15.205	Vv19s0015g02590	F6I508	Glutathione S-transferase 25 GSTU25	4	JGVv15.205.t01; JGVv93.11.t01;JGVv93.11.t01; JGVv15.205.t01; JGVv15.219.t01; JGVv15.211.t01; JGVv93.15.t01; JGVv93.14.t01; JGVv93.10.t01; JGVv15.212.t01; JGVv93.7.t01; JGVv15.220.t01; JGVv15.214.t01; JGVv15.206.t01; JGVv27.95.t01; JGVv15.210.t01; JGVv93.21.t01; JGVv240.3.t01; JGVv240.2.t01;JGVv15.219.t01	11.0922	11.0945	9.45535	9.42528	10.6507	11.1331	10.3369	12.0754	10.7812	11.1567	0.00097646	2.73014e-07	0.00438006	0.0518032	3.43491e-07	0.103824
CHR11_JGVV16_73_T01	VIT_11s0016g00930	JGVv16.73	Vv11s0016g00930	A5AJ46	Unknown protein	0	JGVv16.73	8.55836	7.99954	8.6201	8.83086	7.74109	7.76372	8.24678	8.98138	10.9687	10.2218	0.976442	3.3735e-11	0.00439115	0.993609	6.48834e-11	0.103973
CHR19_JGVV14_216_T01	VIT_19s0014g02450	JGVv14.216	Vv19s0014g02450	F6H231	ALF5 (Aberrant lateral root formation 5)	0	JGVv14.216	9.56932	9.31578	8.77346	9.16772	10.1614	9.97126	8.95989	8.9129	8.21919	7.45926	0.0346361	3.26967e-12	0.00441214	0.281103	7.53011e-12	0.104387
CHR12_JGVV28_259_T01	VIT_12s0028g01270	JGVv28.259	Vv12s0028g01270	F6H559	Polygalacturonase GH28	2	JGVv28.259.t01; JGVv28.258.t01	4.3402	4.36937	4.61354	4.71422	4.42537	4.35651	4.35952	4.33675	5.54009	4.56277	0.0336793	0.000128564	0.00442142	0.278861	0.0001408	0.104411
CHR16_JGVV100_72_T01	VIT_16s0100g00550	JGVv100.72	Vv16s0100g00550	F6HP58	S-N-methylcoclaurine 3'-hydroxylase	0	JGVv100.72	6.25238	6.4952	8.52751	8.58281	5.266	5.31928	11.0619	11.8765	6.5843	5.58813	0.238639	1.61536e-16	0.0044208	0.61577	1.29466e-15	0.104411
CHR4_JGVV8_414_T01	VIT_04s0008g04420	JGVv8.414	Vv04s0008g04420	D7SUJ6	ADP-ribosylation factor GTPase activating protein	1	JGVv8.414.t01; JGVv2.439.t01	7.202	7.74925	8.50844	8.79232	8.92615	9.00484	7.06177	6.844	8.77924	8.12765	0.548586	8.41558e-11	0.00442678	0.829533	1.52171e-10	0.104411
CHRUN_PDVV848_1_T01	VIT_00s0848g00010	PDVv848.1	Vv00s0848g00010	F6H8D5	Protein serine/threonine kinase	0	PDVv848.1	6.41505	6.91682	7.20362	7.47002	9.01448	8.00877	7.78204	8.4509	6.73287	6.17313	0.75833	7.49129e-08	0.00442732	0.920987	9.83855e-08	0.104411
CHR18_JGVV1_1018_T01	VIT_18s0001g13760	JGVv1.1018	Vv18s0001g13760	F6GZR7	CYP71AT2v2	0	JGVv1.1018	5.23599	5.06519	5.20716	5.18027	6.23957	6.50649	5.95728	7.36823	5.21886	5.24797	0.0433016	9.81205e-08	0.00443143	0.310556	1.27578e-07	0.104419
CHR3_JGVV63_180_T01	VIT_03s0063g01930	JGVv63.180	Vv03s0063g01930	F6HQJ1	DC1 domain-containing protein	0	JGVv63.180	10.5096	10.4264	12.0978	11.8875	8.71237	9.48641	10.9195	11.5539	7.38689	6.06703	0.236428	2.14053e-13	0.00443472	0.614077	6.33667e-13	0.104419
CHR16_JGVV50_82_T01	VIT_16s0050g01880	JGVv50.82	Vv16s0050g01880	F6H6J6	Receptor kinase homolog LRK10	4	JGVv50.82.t01; JGVv50.78.t01; GSVIVT00028783001.t01	9.64889	9.65881	7.92645	7.96656	10.0283	9.98882	12.3163	13.9373	9.02106	9.08833	0.0263708	2.92113e-14	0.00444589	0.247934	1.08605e-13	0.104507
CHR7_JGVV151_11_T01	VIT_07s0151g00970	JGVv151.11	Vv07s0151g00970	D7TDX7	F-box protein	0	JGVv151.11	12.0615	12.1362	11.8758	11.9022	12.6027	12.3414	12.1296	12.3036	12.0669	12.2814	0.207249	7.58703e-08	0.00444642	0.583389	9.95899e-08	0.104507
CHRUN_PDVV467_4_T01	VIT_00s0467g00040	PDVv467.4	Vv00s0467g00040	F6HRU0	No hit	1	PDVv467.4.t01; JGVv158.39.t01	11.3132	11.3793	11.0968	11.216	12.0213	11.5016	11.8948	11.1001	12.6808	12.2077	0.000517107	9.92621e-09	0.00444907	0.0377184	1.40411e-08	0.104507
CHR10_GSVIVT00021206001_T01	VIT_10s0003g01200	GSVIVT00021206001	Vv10s0003g01200	D7TJK6	Transcription regulator/ zinc ion binding	2	GSVIVT00021206001.t01; JGVv46.113.t01	8.0181	7.0442	6.82078	7.11155	6.6475	6.65638	7.58029	7.33935	8.78944	8.43447	0.0165584	4.28141e-10	0.00445362	0.201857	7.02787e-10	0.104531
CHR1_JGVV11_451_T01	VIT_01s0011g01940	JGVV11.451	Vv01s0011g01940	F6HFR8	Unknown protein	0	JGVV11.451	11.1374	11.2105	9.7817	9.86289	9.87282	9.24633	9.49215	10.364	8.26509	8.64968	0.184122	9.37644e-12	0.00445884	0.558606	1.98094e-11	0.10457
CHRUN_JGVV404_5_T01	VIT_00s0404g00050	JGVv404.5	Vv00s0404g00050	F6H862	fiber protein	0	JGVv404.5	11.3178	11.0466	11.8553	11.9933	11.5543	11.8252	12.5108	13.5107	11.6119	12.187	0.000993893	1.49485e-09	0.00446267	0.0522141	2.2997e-09	0.104577
CHR1_JGVV10_282_T01	VIT_01s0010g03740	JGVV10.282	Vv01s0010g03740	F6HGB3	Transcription termination factor mitochondrial mTERF	0	JGVV10.282	11.4568	11.5191	11.2342	11.2732	12.3749	12.5637	9.81066	10.9332	11.4606	11.2833	0.0147693	4.58385e-10	0.0044758	0.192482	7.49725e-10	0.104719
CHRUN_JGVV409_1_T01	VIT_00s0409g00010	JGVv409.1	Vv00s0409g00010	F6H7Y7	Receptor kinase RK20-1	3	JGVv748.1.t01; JGVv409.1.t01;JGVv409.1.t01; JGVv748.1.t01; JGVv262.5.t01; JGVv437.1.t01; JGVv2659.1.t01; JGVv437.5.t01; JGVv429.1.t01; JGVv262.1.t01; JGVv262.8.t01; JGVv437.3.t01; JGVv262.6.t01	7.12306	7.24273	7.37108	7.15621	8.52418	8.52636	11.4738	10.012	10.3185	9.08637	0.000460964	2.24206e-12	0.00447245	0.0353098	5.33094e-12	0.104719
CHR12_JGVV59_214_T01	VIT_12s0059g02270	JGVv59.214	Vv12s0059g02270	F6HIJ6	Glutamate receptor protein GLR3.4b	0	JGVv59.214	11.3301	11.4269	12.2402	12.1814	13.503	13.5058	10.7762	10.0993	10.6806	10.7395	0.0979893	5.7519e-18	0.0044866	0.433757	8.80211e-17	0.104889
CHR3_JGVV91_108_T01	VIT_03s0091g00110	JGVv91.108	Vv03s0091g00110	F6H652	Plant basic secretory protein (BSP) family	1	JGVv91.108.t01; JGVv91.110.t01	6.10064	6.17897	6.33983	6.01835	7.46627	6.9306	6.67018	6.07777	4.82732	5.75191	0.241946	1.1885e-07	0.00449539	0.618127	1.53484e-07	0.104951
CHR7_JGVV5_374_T01	VIT_07s0005g03970	JGVv5.374	Vv07s0005g03970	F6HZN7	Peptide transporter protein 3	1	JGVv5.374.t01; JGVv5.373.t01	5.66218	6.08679	6.10923	5.90991	8.51292	8.55761	5.58188	7.05032	5.71875	5.74717	0.0099562	8.01533e-11	0.00450243	0.159202	1.45425e-10	0.104951
CHR8_JGVV40_2_T01	VIT_08s0040g03390	JGVv40.2	Vv08s0040g03390	F6HQU3	Unknown	0	JGVv40.2	9.47308	9.4428	9.1551	9.29314	9.10805	8.94488	7.56807	8.31531	7.05589	7.79987	0.00289032	2.88427e-12	0.00450021	0.0879099	6.71897e-12	0.104951
CHRUN_GSVIVT00006061001_T01	VIT_00s2081g00010	GSVIVT00006061001	Vv00s2081g00010	D7ST63	3-hydroxyisobutyrate dehydrogenase	0	GSVIVT00006061001	5.75541	6.41074	5.9286	5.97093	6.7779	6.30903	5.72538	5.93879	6.54655	6.19318	0.868728	0.000154247	0.00450348	0.96081	0.000168372	0.104951
CHR18_RANDOM_JGVV126_41_T01	VIT_18s0001g02500	JGVv126.41	Vv18s0001g02500	F6HJE1	Unknown protein	0	JGVv126.41	7.19057	6.78385	8.60873	8.61589	5.99449	6.0683	6.46021	6.6597	10.0447	9.00714	0.0168789	1.7254e-14	0.00451152	0.202857	6.84188e-14	0.105055
CHR12_GSVIVT00030019001_T01	VIT_12s0057g00340	GSVIVT00030019001	Vv12s0057g00340	D7TD18	Exopolygalacturonase	3	GSVIVT00030019001.t01; GSVIVT00030020001.t01; JGVv57.33.t01; JGVv57.32.t01; JGVv57.31.t01; JGVv28.257.t01; JGVv28.256.t01; JGVv28.259.t01; JGVv27.48.t01; JGVv93.4.t01; PDVv27.39.t01	5.15465	5.51114	4.96335	5.22968	4.92244	4.88044	4.6519	4.25377	4.95287	5.22588	0.141658	2.67508e-07	0.00451626	0.504391	3.3675e-07	0.105083
CHR2_JGVV25_30_T01	VIT_02s0025g00320	JGVv25.30	Vv02s0025g00320	D7TV59	MYB Domain protein 103	0	JGVv25.30	7.11925	8.2858	11.3848	11.0819	6.39961	6.56234	6.96275	7.21565	5.59294	4.79989	0.798964	1.77212e-14	0.00453354	0.936905	7.00456e-14	0.105321
CHR5_JGVV20_125_T01	VIT_05s0020g01370	JGVv20.125	Vv05s0020g01370	D7T6E4	Unknown	0	JGVv20.125	9.90005	9.61982	9.43161	9.41194	10.5753	10.286	9.57035	10.2961	9.58124	9.6242	0.65481	1.28517e-06	0.0045336	0.88097	1.55115e-06	0.105321
CHR1_JGVV127_46_T01	VIT_01s0127g00400	JGVV127.46	Vv01s0127g00400	F6HHV8	Polygalacturonase GH28	0	JGVV127.46	12.9609	13.1542	11.7101	11.4162	8.22178	6.56824	8.39247	9.05811	5.72828	5.12155	0.133573	1.66046e-16	0.0045631	0.492585	1.32541e-15	0.105923
CHR1_JGVV11_228_T01	VIT_01s0011g04330	JGVV11.228	Vv01s0011g04330	D7T8Y1	No hit	0	JGVV11.228	10.0054	9.9648	9.18508	9.60709	9.02181	8.90983	7.38504	8.46653	11.2039	11.5123	0.00180786	8.27396e-15	0.00457128	0.0691999	3.59605e-14	0.105978
CHRUN_JGVV455_5_T01	VIT_00s0455g00050	JGVv455.5	Vv00s0455g00050	F6GZB3	R protein PRF disease resistance protein	0	JGVv455.5	9.01206	9.13155	7.8597	8.37414	8.32092	7.97319	7.47375	7.16911	6.94871	8.07891	0.070769	1.75282e-07	0.00457264	0.385058	2.23335e-07	0.105978
CHR14_JGVV66_103_T01	VIT_14s0066g01140	JGVv66.103	Vv14s0066g01140	F6HUY9	Unknown protein	0	JGVv66.103	8.5153	8.70747	5.63411	5.56028	4.93728	5.26529	7.84443	9.09788	4.5638	5.04105	0.0108692	6.12023e-17	0.00457666	0.166308	5.82123e-16	0.105988
CHR8_JGVV40_102_T01	VIT_08s0040g02270	JGVv40.102	Vv08s0040g02270	F6HR03	No hit	0	JGVv40.102	5.67707	5.77066	5.77499	4.71914	8.60681	8.16065	7.67492	8.41603	6.95598	5.18645	0.0514267	1.49356e-09	0.00458513	0.335412	2.29796e-09	0.106101
CHR5_JGVV29_11_T01	VIT_05s0029g01430	JGVv29.11	Vv05s0029g01430	F6GWH8	Ankyrin	3	JGVv29.11.t01; JGVv124.37.t01; PDVv165.5.t01; JGVv165.9.t01; JGVv29.12.t01	10.5726	10.6853	11.3242	11.0643	11.7532	11.9971	9.30694	8.16319	9.56331	10.0007	0.37926	3.95141e-12	0.00459141	0.73101	8.95225e-12	0.106163
CHR6_JGVV9_107_T01	VIT_06s0009g02530	JGVv9.107	Vv06s0009g02530	D7T1A9	Unknown protein	0	JGVv9.107	12.1181	11.9256	11.9222	12.1547	11.6858	11.722	11.6334	12.002	13.1235	13.0021	0.165048	1.93071e-13	0.00459974	0.533809	5.77747e-13	0.106272
CHR18_JGVV122_58_T01	VIT_18s0122g00790	JGVv122.58	Vv18s0122g00790	F6I6V5	Cysteine endopeptidase, papain-type (XCP1)	1	JGVv122.58.t01; JGVv38.75.t01; JGVv3.101.t01	9.65311	9.68699	12.6902	12.6029	7.11765	7.9699	10.6508	11.0883	5.10031	4.78273	0.0489925	1.61982e-22	0.0046101	0.328507	3.98881e-20	0.106428
CHR3_JGVV38_306_T01	VIT_03s0038g01470	JGVv38.306	Vv03s0038g01470	F6I150	ER lumen protein retaining receptor	0	JGVv38.306	12.9169	12.7378	12.9239	12.7877	13.2282	13.0979	13.5862	13.6021	13.1519	13.2766	0.0222599	6.28441e-14	0.00463299	0.231206	2.1365e-13	0.106874
CHR14_JGVV108_126_T01	VIT_14s0108g01370	JGVv108.126	Vv14s0108g01370	F6H5L9	Saccharopine dehydrogenase	0	JGVv108.126	11.4308	11.2733	10.8902	10.8231	12.2235	12.1936	11.9329	12.0264	11.1846	11.4346	0.565023	6.97547e-17	0.00465585	0.839143	6.46839e-16	0.10711
CHR14_JGVV68_187_T01	VIT_14s0068g01970	JGVv68.187	Vv14s0068g01970	F6H3X5	Unknown protein	0	JGVv68.187	11.0509	10.8661	10.4829	10.3187	10.367	10.1162	12.8319	12.3435	10.2928	11.1614	0.721074	2.56892e-11	0.00466135	0.907486	5.03493e-11	0.10711
CHR3_JGVV180_10_T01	VIT_03s0180g00210	JGVv180.10	Vv03s0180g00210	F6I5X9	Myb domain protein R1	0	JGVv180.10	11.4345	10.9979	7.98479	8.46933	10.56	10.3392	11.3034	12.0501	10.4304	11.4351	0.0140377	2.36994e-13	0.00465268	0.189418	6.94553e-13	0.10711
CHR9_JGVV2_31_T01	VIT_09s0002g00430	JGVv2.31	Vv09s0002g00430	F6HXN8	AT-rich interaction region	0	JGVv2.31	12.4271	12.3342	12.1775	12.2409	13.2224	13.1984	12.594	12.2722	10.7685	10.284	0.000948293	1.21418e-18	0.0046493	0.0509492	2.61127e-17	0.10711
CHR9_JGVV2_32_T01	VIT_09s0002g00440	JGVv2.32	Vv09s0002g00440	F6HXN9	No hit	0	JGVv2.32	10.3859	10.4698	10.0043	10.2918	10.8594	10.599	10.6835	9.90028	9.95575	9.74794	0.0342302	1.98327e-05	0.00466014	0.280305	2.24767e-05	0.10711
CHR11_RANDOM_JGVV419_3_T01	VIT_11s0016g00240	JGVv419.3	Vv11s0016g00240	D7UE68	Serine/threonine protein phosphatase 7	3	JGVv419.3.t01; JGVv142.29.t01	11.9299	11.9385	11.6701	11.5542	12.0445	12.2075	11.4494	11.325	11.3562	10.7494	0.0258891	9.37699e-10	0.0046777	0.245482	1.47703e-09	0.107283
CHR14_GSVIVT00030984001_T01	VIT_14s0006g02540	GSVIVT00030984001	Vv14s0006g02540	D7TT00	RNA exonuclease 1	4	GSVIVT00030987001.t01; GSVIVT00030984001.t01	5.26661	5.17673	6.15847	6.14487	7.27176	6.68875	4.85491	4.69914	4.73423	6.06803	0.735432	1.80019e-08	0.00469066	0.913335	2.48786e-08	0.107283
CHR14_JGVV108_104_T01	VIT_14s0108g01140	JGVv108.104	Vv14s0108g01140	F6H5V7	Emp24/gp25L/p24 family protein	0	JGVv108.104	13.4648	13.3314	13.5945	13.6471	13.597	13.6276	13.1377	13.554	14.2615	14.2243	0.140696	6.37475e-11	0.00468923	0.503901	1.1736e-10	0.107283
CHR18_PDVV89_41_T01	VIT_18s0089g01030	PDVv89.41	Vv18s0089g01030	F6GVX7	Ethylene-responsive transcription factor	0	PDVv89.41	10.3657	10.1637	7.37701	7.53573	10.6925	11.2052	8.62679	10.0228	9.98425	10.9807	1.25423e-05	1.0224e-11	0.00468538	0.00337409	2.14741e-11	0.107283
CHR7_JGVV129_53_T01	VIT_07s0129g00550	JGVv129.53	Vv07s0129g00550	F6HSV5	Tetratricopeptide repeat (TPR)-containing	0	JGVv129.53	5.15908	5.19799	6.15397	6.17122	5.03016	5.15068	7.70083	7.63712	5.96182	4.85446	0.453746	1.85078e-12	0.00468216	0.778596	4.47074e-12	0.107283
CHRUN_JGVV222_9_T01	VIT_00s0222g00130	JGVv222.9	Vv00s0222g00130	F6HCU4	Disease resistance protein (CC-NBS-LRR class)	4	JGVv222.9.t01; JGVv224.2.t01	9.63816	9.87065	9.68652	10.1939	10.9625	10.9411	10.7843	10.1978	9.88445	9.47568	0.553895	2.28947e-08	0.00468846	0.833042	3.1388e-08	0.107283
CHR1_JGVV11_276_T01	VIT_01s0011g03840	JGVV11.276	Vv01s0011g03840	D7T919	Unknown protein	0	JGVV11.276	5.32759	5.57411	6.59539	7.80328	5.96181	5.61372	5.39612	6.00194	5.2174	5.19086	0.00984532	5.79081e-08	0.00469701	0.158114	7.66797e-08	0.107335
CHR12_JGVV59_104_T01	VIT_12s0059g01100	JGVv59.104	Vv12s0059g01100	F6HID7	PRLI-interacting factor K	0	JGVv59.104	12.6478	12.4706	12.5426	12.4986	13.1125	13.0803	13.1681	13.7374	12.8299	12.8357	0.288461	2.77582e-09	0.00471347	0.658144	4.14437e-09	0.107335
CHR18_JGVV1_55_T01	VIT_18s0001g00820	JGVv1.55	Vv18s0001g00820	F6H0D6	Thioredoxin-like protein CDSP32	0	JGVv1.55	14.0644	14.0196	14.3375	14.1227	15.3238	15.3929	9.84542	10.9121	12.3573	12.6093	0.0358327	2.23719e-18	0.00470986	0.285968	4.18677e-17	0.107335
CHR3_JGVV63_23_T01	VIT_03s0063g00250	JGVv63.23	Vv03s0063g00250	F6HQ98	Hydrogenobyrinic acid a,c-diamide synthase	2	JGVv63.23.t01; JGVv63.24.t01; JGVv63.22.t01; JGVv63.20.t01	5.88358	6.00636	6.72121	6.46529	5.62658	5.60299	5.47106	5.89235	5.19291	6.05563	0.0352456	8.47832e-07	0.00471473	0.283541	1.0339e-06	0.107335
CHR6_JGVV4_163_T01	VIT_06s0004g06770	JGVv4.163	Vv06s0004g06770	D7SJW2	No hit	0	JGVv4.163	7.41684	7.62269	7.21857	7.47215	7.38158	7.15195	7.73816	8.88287	9.75425	10.5759	0.000910322	7.15518e-13	0.00470086	0.0494486	1.88597e-12	0.107335
CHRUN_JGVV1871_1_T01	VIT_00s1871g00010	JGVv1871.1	Vv00s1871g00010	D7TGG4	Ankyrin repeat protein	4	JGVv344.2.t01; JGVv1871.1.t01; JGVv281.1.t01; JGVv110.6.t01; JGVv110.1.t01; JGVv17.5.t01; JGVv17.2.t01; JGVv110.8.t01; JGVv228.5.t01; JGVv228.1.t01; JGVv901.1.t01; JGVv50.126.t01; GSVIVT00015623001.t01; JGVv411.4.t01;JGVv1871.1.t01; JGVv344.2.t01	6.32701	7.51791	10.7886	10.3978	8.94091	8.60532	11.6439	10.9719	10.2462	10.0275	0.0122144	9.93137e-14	0.00470456	0.176066	3.20035e-13	0.107335
CHR19_JGVV15_137_T01	VIT_19s0015g01470	JGVv15.137	Vv19s0015g01470	F6I596	Unknown protein	1	JGVv15.137.t01; JGVv15.134.t01	5.4738	5.42415	4.84599	4.90755	5.09407	5.43448	9.15731	11.0258	4.58915	4.70918	0.0117381	3.23393e-15	0.0047255	0.172912	1.59468e-14	0.10743
CHRUN_JGVV225_21_T01	VIT_00s0225g00210	JGVv225.21	Vv00s0225g00210	F6H7X1	LysM receptor-like kinase	0	JGVv225.21	7.15603	7.4078	7.27691	7.6347	6.55226	6.16555	5.99404	5.91664	6.42179	5.89059	0.305925	2.21908e-11	0.00472618	0.673025	4.39561e-11	0.10743
CHR8_JGVV7_605_T01	VIT_08s0007g02630	JGVv7.605	Vv08s0007g02630	F6HKQ1	Secoisolariciresinol dehydrogenase	0	JGVv7.605	7.87785	8.89287	9.4578	8.83992	6.15743	6.87507	11.8628	12.1946	13.4358	13.0095	0.558405	2.27807e-17	0.00473014	0.835571	2.63265e-16	0.107437
CHR4_JGVV43_37_T01	VIT_04s0043g00530	JGVv43.37	Vv04s0043g00530	F6HI19	DD1A protein	4	JGVv43.37.t01; JGVv43.34.t01; JGVv43.38.t01; GSVIVT00026338001.t01	5.2638	5.1228	5.16786	5.41531	5.53915	5.90796	5.92188	5.58537	5.14738	5.94455	0.0560958	0.000559496	0.00475481	0.347381	0.000599134	0.107914
CHR18_JGVV41_148_T01	VIT_18s0041g00660	JGVv41.148	Vv18s0041g00660	F6I3Z0	Proton-dependent oligopeptide transport (POT) family protein	4	JGVv41.148.t01; JGVv41.147.t01; JGVv41.149.t01; JGVv41.156.t01; JGVv41.158.t01; JGVv41.151.t01; JGVv41.154.t01; JGVv41.153.t01	9.44683	9.50726	9.05329	8.99069	10.6597	10.5516	9.13441	8.65221	8.98888	9.47364	0.754003	4.73929e-12	0.00476031	0.920118	1.05719e-11	0.107956
CHRUN_JGVV291_8_T01	VIT_00s0291g00090	JGVv291.8	Vv00s0291g00090	F6GZ16	Cyclin-related	0	JGVv291.8	11.2782	11.2919	11.1081	11.1957	11.2985	10.4917	11.4012	11.3035	10.3266	10.5241	0.11349	2.7187e-06	0.0047833	0.462719	3.22059e-06	0.108395
CHR17_JGVV0_141_T01	VIT_17s0000g08800	JGVv0.141	Vv17s0000g08800	F6GSL5	No hit	0	JGVv0.141	8.50381	8.60704	8.28331	8.62763	9.8964	9.19666	9.12684	9.94769	8.21483	8.49098	0.139632	2.0788e-07	0.00478828	0.501671	2.63585e-07	0.108424
CHR6_JGVV4_597_T01	VIT_06s0004g01980	JGVv4.597	Vv06s0004g01980	F6GU52	No hit	0	JGVv4.597	4.48166	4.95578	4.50412	5.02734	4.98858	5.11003	9.3383	8.53069	5.43875	5.88674	0.17624	2.70656e-16	0.00481677	0.550234	1.98607e-15	0.108902
CHR7_JGVV31_70_T01	VIT_07s0031g00770	JGVv31.70	Vv07s0031g00770	A5BAD7	Unknown protein	0	JGVv31.70	6.16032	6.76726	8.92069	9.19395	7.41139	6.42602	7.74664	8.70413	4.8974	4.81707	0.387987	2.25599e-12	0.00481636	0.736514	5.36233e-12	0.108902
CHR1_JGVV150_61_T01	VIT_01s0150g00640	JGVV150.61	Vv01s0150g00640	F6HJ98	Unknown protein	0	JGVV150.61	12.0508	12.0584	11.8832	12.0234	12.0647	12.2005	11.8855	12.6204	13.4353	13.4487	0.00263514	2.3757e-12	0.0048387	0.0850281	5.62561e-12	0.109164
CHR15_GSVIVT00027629001_T01	VIT_15s0048g00740	GSVIVT00027629001	Vv15s0048g00740	D7U7T9	No hit	0	GSVIVT00027629001	5.78478	6.25795	10.908	10.9176	7.96884	7.4745	10.7665	10.5858	7.57306	6.03837	0.177204	1.75946e-14	0.00483942	0.551336	6.96477e-14	0.109164
CHR16_JGVV22_95_T01	VIT_16s0022g01430	JGVv22.95	Vv16s0022g01430	F6HAM7	Phosphate-induced protein 1	0	JGVv22.95	15.0204	15.044	13.5865	13.4727	12.7684	12.5416	13.128	12.1724	14.4901	14.6374	0.0167939	3.08291e-14	0.00483382	0.202831	1.13903e-13	0.109164
CHRUN_PDVV317_11_T01	VIT_00s0317g00140	PDVv317.11	Vv00s0317g00140	F6HRR9	Exocyst subunit EXO70 H2	0	PDVv317.11	7.2982	7.38187	9.57058	9.17293	10.5138	10.7051	9.73303	11.3906	11.4334	11.8283	0.0128442	5.8957e-13	0.00485034	0.180373	1.57892e-12	0.109327
CHR16_JGVV100_55_T01	VIT_16s0100g00720	JGVv100.55	Vv16s0100g00720	F6HP52	Heat shock transcription factor B2A	0	JGVv100.55	11.1722	11.1918	10.0384	10.3308	10.7366	10.7456	11.7335	13.2456	10.7524	10.6026	0.0143477	7.69398e-09	0.00488239	0.190835	1.0993e-08	0.109798
CHR6_JGVV4_434_T01	VIT_06s0004g03770	JGVv4.434	Vv06s0004g03770	A5AKT6	Embryo-specific protein	0	JGVv4.434	10.4241	10.6739	12.1714	12.2823	7.81351	6.96087	11.9592	12.3942	4.9926	5.30507	0.017135	3.59922e-21	0.00487941	0.204681	3.17538e-19	0.109798
CHR7_JGVV5_46_T01	VIT_07s0005g00480	JGVv5.46	Vv07s0005g00480	F6HZ51	Pectinesterase inhibitor	0	JGVv5.46	5.45045	5.76604	7.20433	7.24779	9.42911	8.52595	6.69701	5.99266	6.01995	6.15942	0.0139349	1.99383e-12	0.00487999	0.188801	4.78811e-12	0.109798
CHR1_JGVV11_232_T01	VIT_01s0011g04290	JGVV11.232	Vv01s0011g04290	F6HEU2	Receptor serine/threonine kinase PR5K	1	JGVv11.232.t01; JGVv11.233.t01	12.3721	12.3272	11.2357	11.242	11.4212	11.4672	9.6929	10.702	10.104	9.85974	0.133645	3.02322e-12	0.00489325	0.492666	7.0084e-12	0.109855
CHR14_JGVV128_51_T01	VIT_14s0128g00510	JGVv128.51	Vv14s0128g00510	F6HYZ6	Protein kinase Xa21	4	JGVv128.51.t01; JGVv128.54.t01;JGVv128.54.t01; JGVv128.51.t01	9.69634	9.67179	9.83743	9.74649	9.01679	8.95519	7.80943	6.98953	8.19857	7.61975	0.000260952	3.36006e-15	0.00488892	0.0247437	1.64851e-14	0.109855
CHR5_GSVIVT00017771001_T01	VIT_05s0020g01620	GSVIVT00017771001	Vv05s0020g01620	D7T6G8	Transcription termination factor mitochondrial mTERF	4	GSVIVT00017771001.t01; JGVv20.150.t01; JGVv20.149.t01	8.9543	8.96268	8.82309	8.77953	9.74182	9.6297	9.32834	8.70355	10.1228	10.2883	0.0535187	3.54007e-12	0.00489606	0.339835	8.09805e-12	0.109855
CHR7_JGVV5_272_T01	VIT_07s0005g02810	JGVv5.272	Vv07s0005g02810	D7U2V9	2Fe-2S-binding	0	JGVv5.272	11.466	11.5182	10.9729	11.0964	12.0098	11.6361	11.2615	11.2104	10.4307	10.3678	0.101917	7.60606e-15	0.00491019	0.44144	3.33668e-14	0.110088
CHR14_JGVV128_2_T01	VIT_14s0128g00020	JGVv128.2	Vv14s0128g00020	D7U1W6	Na+/H+ exchanger	0	JGVv128.2	12.7733	12.8853	11.6884	11.7746	12.7409	12.8632	11.0809	11.0369	6.35368	5.64666	0.19931	9.78723e-24	0.00492922	0.574485	6.42695e-21	0.110347
CHRUN_JGVV577_4_T01	VIT_00s0577g00040	JGVv577.4	Vv00s0577g00040	D7TGC5	Cation/hydrogen exchanger 28 (CHX28)	2	JGVv577.4.t01; JGVv577.3.t01	5.32052	5.2874	5.26773	5.24912	4.79077	4.81401	4.73488	4.81017	7.06115	5.67732	0.173579	2.27231e-06	0.00492728	0.546188	2.70197e-06	0.110347
CHR19_JGVV14_451_T01	VIT_19s0014g05090	JGVv14.451	Vv19s0014g05090	E0CT49	Thioredoxin h	0	JGVv14.451	10.6934	10.4618	9.7927	9.94357	8.3508	8.60043	11.5214	10.3312	10.6297	11.1811	0.416105	2.42709e-10	0.00495574	0.755086	4.12377e-10	0.110804
CHR7_JGVV255_13_T01	VIT_07s0255g00130	JGVv255.13	Vv07s0255g00130		Unknown protein	4	JGVv255.13.t01; JGVv1466.1.t01	6.95236	6.8857	6.59944	6.62481	5.00155	4.7237	6.76114	5.13662	9.54716	8.9864	0.000331431	5.75406e-14	0.00495713	0.0288902	1.97505e-13	0.110804
CHR2_JGVV154_46_T01	VIT_02s0154g00520	JGVv154.46	Vv02s0154g00520	F6HPB4	Aspartyl protease	0	JGVv154.46	11.2861	11.2459	11.5877	11.2316	10.0223	9.87911	11.8549	12.5339	8.80385	9.77139	0.0869069	3.21226e-12	0.00496971	0.413543	7.40827e-12	0.111001
CHR12_GSVIVT00030432001_T01	VIT_12s0059g00680	GSVIVT00030432001	Vv12s0059g00680	D7TE81	No hit	2	GSVIVT00030432001.t01; JGVv2.542.t01	5.56104	5.95224	7.70045	7.95617	8.47733	8.41204	6.88425	6.50423	5.99424	7.20753	0.0160968	1.18491e-11	0.00499422	0.199104	2.46352e-11	0.111381
CHR4_JGVV23_164_T01	VIT_04s0023g02150	JGVv23.164	Vv04s0023g02150	A5BWB6	Phosphatidic acid phosphatase / PAP2	0	JGVv23.164	10.9265	11.0017	10.6049	10.4216	12.691	12.7425	10.8022	10.4505	11.7382	12.0894	0.817667	8.54687e-17	0.00499389	0.943204	7.64407e-16	0.111381
CHR11_GSVIVT00023731001_T01	VIT_11s0037g01150	GSVIVT00023731001	Vv11s0037g01150	D7U1J1	Nodulin MtN21 family	0	GSVIVT00023731001	4.53	4.25657	4.59068	4.40705	4.92511	5.08723	5.12373	5.13408	5.04427	5.81389	0.234843	3.9136e-07	0.00500741	0.61239	4.87386e-07	0.111422
CHR15_JGVV46_286_T01	VIT_15s0046g00450	JGVv46.286	Vv15s0046g00450	D7UCT5	Phosphatidic acid Phosphatase	0	JGVv46.286	9.14801	9.1267	9.8829	9.89328	10.9128	10.957	8.41164	9.64565	10.8465	11.1404	0.00664237	8.41563e-12	0.00500731	0.12937	1.79204e-11	0.111422
CHR9_JGVV2_360_T01	VIT_09s0002g03950	JGVv2.360	Vv09s0002g03950	D7U0F0	Unknown protein	0	JGVv2.360	7.89204	8.07421	7.25898	7.65003	7.32946	6.96372	9.51034	9.47907	5.70939	7.26817	0.0296511	1.81738e-09	0.00500623	0.263992	2.76837e-09	0.111422
CHR11_JGVV16_86_T01	VIT_11s0016g01070	JGVv16.86	Vv11s0016g01070	A5CBB3	Cathepsin H	0	JGVv16.86	14.1974	14.1457	13.4043	13.1093	14.561	14.7378	13.9819	14.1707	13.3771	13.3737	0.894848	1.99922e-15	0.00501208	0.968991	1.0557e-14	0.111443
CHRUN_JGVV238_8_T01	VIT_00s0238g00080	JGVv238.8	Vv00s0238g00080	F6I7C3	TIR-NBS-LRR disease resistance	4	JGVv238.8.t01; JGVv41.4.t01; JGVv238.6.t01	4.70118	4.9677	4.62816	4.75465	4.8433	4.72663	12.805	12.3597	9.76278	8.97016	0.000192391	3.71922e-23	0.00503216	0.020257	1.5928e-20	0.111805
CHRUN_GSVIVT00007233001_T01	VIT_00s0513g00010	GSVIVT00007233001	Vv00s0513g00010	D7TRY7	Glycosyl hydrolase family 43 protein	0	GSVIVT00007233001	8.23269	8.18854	8.23109	8.69601	8.91205	7.88191	8.02798	7.72657	4.66924	4.82175	0.154308	6.73485e-15	0.00503625	0.520823	2.99721e-14	0.111811
CHR1_JGVV11_200_T01	VIT_01s0011g04620	JGVV11.200	Vv01s0011g04620	F6HFK0	Unknown protein	0	JGVV11.200	11.2866	11.4605	12.247	12.3389	10.027	10.3919	11.6997	11.4526	11.8975	11.0736	0.0602054	1.14618e-09	0.00504958	0.360063	1.78731e-09	0.111825
CHR12_JGVV34_199_T01	VIT_12s0034g00040	JGVv34.199	Vv12s0034g00040	F6H997	UDP-glucose glucosyltransferase	2	JGVv34.199.t01; JGVv34.113.t01; JGVv34.196.t01; JGVv55.10.t01; JGVv34.197.t01; JGVv55.21.t01; JGVv55.12.t01; JGVv55.11.t01; JGVv55.23.t01; JGVv55.6.t01; JGVv55.20.t01; JGVv55.14.t01; JGVv55.4.t01; JGVv55.2.t01; JGVv55.22.t01; JGVv55.18.t01; JGVv34.192.t01; JGVv55.1.t01; JGVv34.193.t01; JGVv34.200.t01	6.07093	5.82811	6.41652	6.182	7.16778	6.97098	5.32141	5.40294	5.24843	5.91986	0.99916	7.91493e-11	0.00504825	0.999793	1.43771e-10	0.111825
CHR6_JGVV4_37_T01	VIT_06s0004g08120	JGVv4.37	Vv06s0004g08120	F6GUB1	No hit	0	JGVv4.37	8.44522	8.57376	7.37272	7.59096	7.77467	7.18065	7.55721	7.2581	9.06026	8.78295	0.0226567	1.34953e-12	0.00505198	0.232807	3.3565e-12	0.111825
CHRUN_GSVIVT00002646001_T01	VIT_00s0809g00020	GSVIVT00002646001	Vv00s0809g00020		Unknown	1	GSVIVT00002646001.t01; GSVIVT00018716001.t01	4.46173	4.3704	4.41561	4.66416	4.3845	4.29721	4.35276	4.1641	5.17186	4.3229	0.0198132	0.00870701	0.0050488	0.2179	0.00901041	0.111825
CHR1_JGVV11_230_T01	VIT_01s0011g04310	JGVV11.230	Vv01s0011g04310	F6HFL8	Zinc finger (C3HC4-type ring finger)	0	JGVV11.230	14.6123	14.5084	13.1489	13.0989	14.2759	13.9466	12.9411	13.4189	13.3163	13.0344	0.352193	1.94922e-12	0.00506598	0.711318	4.68762e-12	0.111967
CHR18_JGVV75_75_T01	VIT_18s0075g00990	JGVv75.75	Vv18s0075g00990	F6GYC8	R protein L6	4	JGVv75.75.t01; GSVIVT00001784001.t01; JGVv117.18.t01	7.30987	7.82133	8.14278	8.31462	8.31274	8.62293	9.67085	8.87942	8.41796	8.43187	0.779066	1.57163e-08	0.00506378	0.92955	2.18375e-08	0.111967
CHR10_RANDOM_JGVV168_8_T01	VIT_10s0116g01060	JGVv168.8	Vv10s0116g01060	D7SM94	Oxidosqualene cyclase	2	JGVv168.8.t01; PDVv115.45.t01	5.13528	5.0738	4.79725	5.15788	5.13673	5.02299	5.04026	4.95888	5.7884	6.82791	0.140181	9.46808e-07	0.00507624	0.502834	1.15103e-06	0.11211
CHR5_JGVV20_459_T01	VIT_05s0020g04870	JGVv20.459	Vv05s0020g04870	F6HDZ2	Membrane related protein CP5	0	JGVv20.459	13.8597	13.7942	13.6538	13.552	13.386	13.6483	13.6996	13.6972	13.2823	13.0709	0.47413	3.84869e-09	0.00509041	0.791296	5.66943e-09	0.112339
CHR1_JGVV11_274_T01	VIT_01s0011g03860	JGVV11.274	Vv01s0011g03860	F6HFM6	RKL1 (Receptor-like kinase 1)	0	JGVV11.274	9.88831	10.6542	12.2203	12.0242	7.68759	7.34455	10.5075	10.1332	10.7666	10.4001	0.170936	7.99854e-17	0.00511357	0.54267	7.24799e-16	0.112766
CHR16_JGVV100_81_T01	VIT_16s0100g00460	JGVv100.81	Vv16s0100g00460	F6HP65	MATE efflux family protein	2	JGVv100.81.t01; JGVv25.401.t01	6.60153	6.41247	7.83866	8.09408	9.43983	9.12567	11.4086	10.6963	8.32367	6.26011	0.0128026	2.5266e-12	0.00512214	0.180139	5.95477e-12	0.11287
CHR7_JGVV5_121_T01	VIT_07s0005g01240	JGVv5.121	Vv07s0005g01240	F6HZ90	Triacylglycerol lipase	0	JGVv5.121	9.49388	9.36988	10.5774	10.7991	10.2304	10.297	11.6601	12.3596	7.19431	8.61011	0.00116009	7.88438e-14	0.0051416	0.056198	2.61016e-13	0.113215
CHR2_JGVV25_90_T01	VIT_02s0025g00990	JGVv25.90	Vv02s0025g00990	F6HUR4	Multidrug resistance-associated protein 14	4	JGVv25.90.t01; JGVv25.85.t01; JGVv25.89.t01; JGVv25.88.t01; JGVv25.86.t01	11.3086	11.4037	11.8172	11.7124	12.145	12.0464	11.1513	11.3198	7.40147	6.58266	3.25007e-05	5.63933e-20	0.0051594	0.00622906	2.37044e-18	0.113522
CHRUN_JGVV194_3_T01	VIT_00s0194g00030	JGVv194.3	Vv00s0194g00030	F6HCU9	Heat shock protein 81-2 (HSP81-2)	3	JGVv194.3.t01; JGVv15.103.t01; JGVv50.145.t01	14.7622	14.6988	14.9245	14.8468	14.3708	14.6312	13.9245	14.5891	14.3681	14.2258	0.0713989	8.90765e-06	0.00516658	0.386199	1.02588e-05	0.113596
CHR10_JGVV116_32_T01	VIT_10s0116g00680	JGVV116.32	Vv10s0116g00680	E0CVM0	PDF2 (protodermal factor2)	2	JGVv116.32.t01; JGVv59.218.t01	12.2323	12.2103	12.3159	12.2143	12.1922	12.1472	5.24084	5.27068	6.80525	5.6316	0.0166033	6.50723e-23	0.00519685	0.202154	2.35067e-20	0.113898
CHR13_JGVV19_330_T01	VIT_13s0019g01790	JGVv19.330	Vv13s0019g01790	F6HNW4	Scarecrow transcription factor 14 (SCL14)	2	JGVv19.330.t01; JGVv19.331.t01; JGVv19.329.t01	6.28117	5.08518	4.91967	5.37232	6.97046	7.88153	8.88768	8.37757	5.88148	6.02864	0.708678	5.03234e-11	0.00518919	0.903037	9.41532e-11	0.113898
CHR6_JGVV80_60_T01	VIT_06s0080g00600	JGVv80.60	Vv06s0080g00600	F6HHF2	No hit	0	JGVv80.60	6.92702	8.07374	12.102	12.2946	8.61438	8.47306	8.5725	8.80452	12.7876	12.2473	0.850609	2.90965e-17	0.00519928	0.954528	3.20702e-16	0.113898
CHR6_JGVV9_35_T01	VIT_06s0009g03430	JGVv9.35	Vv06s0009g03430	F6HA47	Zinc finger (C3HC4-type ring finger)	0	JGVv9.35	13.0056	12.9521	12.8098	12.9153	12.8292	13.0501	13.1941	13.7273	13.4798	13.7219	8.73893e-05	4.60323e-10	0.00519962	0.0125252	7.52686e-10	0.113898
CHRUN_JGVV338_3_T01	VIT_00s0338g00030	JGVv338.3	Vv00s0338g00030	D7TV30	Cellular retinaldehyde-binding/triple function, C-terminal	0	JGVv338.3	10.6822	10.6542	10.4646	10.5056	11.3771	11.6776	10.9719	11.3803	12.1066	11.6519	0.466076	6.75927e-11	0.00519421	0.786248	1.2396e-10	0.113898
CHR9_JGVV2_758_T01	VIT_09s0002g08640	JGVv2.758	Vv09s0002g08640	F6HXR1	Protein kinase Xa21	1	JGVv2.758.t01; GSVIVT00029281001.t01; JGVv52.35.t01; JGVv52.135.t01	8.71378	8.89612	10.2843	10.257	11.2996	11.0967	5.91527	5.17368	10.7574	10.8678	0.110233	1.7928e-21	0.00521053	0.456581	2.11065e-19	0.114053
CHR16_JGVV39_190_T01	VIT_16s0039g02800	JGVv39.190	Vv16s0039g02800	F6HEI3	Pentatricopeptide (PPR) repeat-containing protein	0	JGVv39.190	10.2873	10.4182	10.416	10.4684	10.2966	10.3391	9.197	8.9698	10.253	9.77152	0.0633945	6.67284e-13	0.0052164	0.368182	1.76925e-12	0.114097
CHR2_PDVV12_154_T01	VIT_02s0012g01530	PDVv12.154	Vv02s0012g01530	F6HT78	No hit	0	PDVv12.154	5.24725	5.30904	5.58983	5.43347	5.28087	5.48642	5.0079	5.05683	5.0981	5.93313	0.0121322	0.00310261	0.00523938	0.175308	0.00324527	0.114515
CHR10_JGVV3_6_T01	VIT_10s0003g00060	JGVV3.6	Vv10s0003g00060	D7TJC0	L-histidine transmembrane transporter	0	JGVV3.6	10.2395	10.324	10.1606	10.2892	10.361	10.0697	10.7132	10.0491	10.438	10.5533	0.0764461	0.0750099	0.00525741	0.397149	0.0761228	0.114695
CHR13_JGVV158_22_T01	VIT_13s0158g00240	JGVv158.22	Vv13s0158g00240	D7TDN2	No hit	0	JGVv158.22	9.10476	9.11148	8.86505	9.15566	9.82567	9.3016	10.0829	9.52991	9.82677	9.59875	0.00974293	7.04717e-07	0.00525544	0.157333	8.63044e-07	0.114695
CHR7_JGVV5_516_T01	VIT_07s0005g05770	JGVv5.516	Vv07s0005g05770	D7U3F9	Tetratricopeptide repeat domain male sterility MS5	4	JGVv5.516.t01; JGVv5.513.t01; JGVv5.515.t01; GSVIVT00028575001.t01	4.79832	4.83398	5.02828	4.83025	5.74015	5.95511	5.88551	5.88019	5.71889	6.66066	0.0128662	7.18462e-10	0.00525926	0.180515	1.14654e-09	0.114695
CHR12_GSVIVT00022985001_T01	VIT_12s0034g01300	GSVIVT00022985001	Vv12s0034g01300	D7T024	TIR-NBS-LRR disease resistance	4	GSVIVT00022985001.t01; JGVv34.100.t01; JGVv34.96.t01	7.83751	8.06852	7.90471	7.54176	8.94412	9.10966	9.6826	8.49999	9.35587	9.13721	0.0226913	7.03109e-09	0.00526462	0.232807	1.00849e-08	0.114718
CHRUN_JGVV372_3_T01	VIT_00s0372g00030	JGVv372.3	Vv00s0372g00030	D7SZ04	1,8-cineole synthase, chloroplast	4	JGVv372.3.t01; JGVv266.6.t01; JGVv385.2.t01; JGVv385.1.t01; JGVv266.3.t01; JGVv266.2.t01; JGVv372.10.t01; JGVv271.1.t01; JGVv271.5.t01; JGVv271.3.t01;JGVv385.2.t01; JGVv372.3.t01; GSVIVT00005296001.t01	5.08372	5.50149	11.2941	11.2658	4.60831	4.87835	4.55118	4.52319	6.69828	5.49709	0.0547045	7.55347e-18	0.00526811	0.342701	1.08721e-16	0.114718
CHR12_GSVIVT00030089001_T01	VIT_12s0057g01050	GSVIVT00030089001	Vv12s0057g01050	D7TD74	Unknown	4	GSVIVT00030089001.t01; JGVv90.172.t01; JGVv14.396.t01; JGVv14.408.t01; JGVv14.393.t01; JGVv14.395.t01; JGVv14.410.t01; JGVv14.409.t01; JGVv14.398.t01; JGVv14.394.t01; JGVv14.406.t01; JGVv14.401.t01; JGVv14.388.t01; JGVv14.402.t01; JGVv14.382.t01; JGVv14.391.t01	5.01631	5.10951	4.9258	4.95358	7.87948	7.90827	7.00645	6.30355	6.49895	5.46086	0.0375411	2.37035e-13	0.00527342	0.290414	6.94604e-13	0.114749
CHR10_JGVV3_330_T01	VIT_10s0003g03670	JGVV3.330	Vv10s0003g03670	D7TK86	Unknown protein	0	JGVV3.330	7.5304	7.46131	8.72075	8.78234	6.54444	6.49904	6.95692	8.12781	11.7135	11.3811	0.162093	2.07036e-16	0.00527847	0.530782	1.58783e-15	0.114764
CHR14_JGVV36_33_T01	VIT_14s0036g01060	JGVv36.33	Vv14s0036g01060	F6H5Y8	Unknown protein	0	JGVv36.33	13.1618	13.2183	12.5749	12.6412	12.2018	12.269	11.4899	11.5379	6.55561	5.62135	0.120643	6.57055e-22	0.00528185	0.47355	1.10144e-19	0.114764
CHR7_JGVV31_173_T01	VIT_07s0031g01930	JGVv31.173	Vv07s0031g01930	D7SW94	Myb TKI1 (TSL-kinase interacting protein 1)	0	JGVv31.173	9.53942	9.16203	9.90918	9.81074	9.39489	9.31119	9.98941	10.7007	10.5157	10.4915	0.619998	9.10285e-09	0.00529239	0.865338	1.29185e-08	0.114908
CHR13_JGVV19_157_T01	VIT_13s0019g03660	JGVv19.157	Vv13s0019g03660	D7TME8	Unknown protein	0	JGVv19.157	12.3831	12.3515	12.5445	12.7262	11.7073	11.5853	11.8703	12.2576	13.0063	13.0508	0.0401265	2.22857e-14	0.00530097	0.298857	8.57253e-14	0.114948
CHRUN_JGVV199_11_T01	VIT_00s0199g00110	JGVv199.11	Vv00s0199g00110	D7SSS0	Threonine endopeptidase	4	JGVv199.11.t01; JGVv199.15.t01;JGVv199.15.t01; JGVv199.11.t01	13.7134	13.5494	13.5396	13.4141	14.2396	14.2551	12.335	12.3149	12.9083	13.1046	0.466145	5.04906e-20	0.00530198	0.786271	2.15919e-18	0.114948
CHR12_JGVV28_325_T01	VIT_12s0028g00320	JGVv28.325	Vv12s0028g00320	A5BPB2	LHB1B1	2	JGVv28.325.t01; JGVv5.216.t01; JGVv14.15.t01; JGVv181.20.t01; JGVv181.18.t01	13.3859	13.5589	14.8987	14.7672	15.2155	15.2267	8.36286	10.2884	13.5732	13.5875	0.000824229	2.4848e-14	0.00530883	0.0461287	9.41922e-14	0.115012
CHR3_JGVV38_390_T01	VIT_03s0038g00340	JGVv38.390	Vv03s0038g00340	F6I1A0	Salt tolerance homolog2	0	JGVv38.390	8.58824	8.28684	8.23593	8.3008	12.034	12.459	12.302	11.2848	9.84744	10.6878	0.981778	1.95911e-14	0.00531377	0.994875	7.67083e-14	0.115034
CHR4_JGVV23_287_T01	VIT_04s0023g00750	JGVv23.287	Vv04s0023g00750	F6GX16	KRR1 family protein	0	JGVv23.287	11.2632	11.0119	11.2953	11.3147	10.7874	10.4326	11.2276	11.4268	12.3006	12.0056	0.00777132	1.46833e-13	0.00532862	0.141493	4.53388e-13	0.115208
CHR9_JGVV2_579_T01	VIT_09s0002g06470	JGVv2.579	Vv09s0002g06470	F6HXB3	CYP81B2v1	4	JGVv2.579.t01; JGVv2.580.t01	5.03697	5.92592	9.60626	9.69929	9.07773	8.86103	8.687	7.71681	6.62499	6.0701	0.308931	4.60136e-14	0.00533231	0.675019	1.62256e-13	0.115208
CHRUN_JGVV207_18_T01	VIT_00s0207g00190	JGVv207.18	Vv00s0207g00190	F6I228	Pentatricopeptide (PPR) repeat-containing protein	0	JGVv207.18	7.7179	7.47768	7.97773	8.0519	9.69284	9.6785	7.96462	8.9595	8.28804	7.80028	0.563984	9.43341e-10	0.00533348	0.838762	1.4852e-09	0.115208
CHR3_JGVV63_106_T01	VIT_03s0063g01150	JGVv63.106	Vv03s0063g01150	D7TPQ0	Nodulin 1A, Senescence-associated	4	JGVv63.106.t01; JGVv63.115.t01; JGVv63.112.t01; JGVv63.116.t01; JGVv63.109.t01; JGVv63.117.t01; JGVv63.107.t01; JGVv63.122.t01; JGVv63.120.t01; JGVv63.118.t01; JGVv63.113.t01	10.5727	11.1857	10.6998	10.6242	11.6016	11.447	9.50576	9.90696	8.67494	10.3784	0.00204253	1.26558e-07	0.0053464	0.0738762	1.63025e-07	0.115403
CHR12_JGVV34_23_T01	VIT_12s0034g02350	JGVv34.23	Vv12s0034g02350	F6H907	R protein disease resistance protein	0	JGVv34.23	5.26953	5.58314	5.08293	5.22165	7.96618	7.6514	7.09874	6.36172	7.83383	7.24425	0.0140489	1.13795e-14	0.00535455	0.189418	4.73412e-14	0.11541
CHR16_JGVV50_78_T01	VIT_16s0050g01920	JGVv50.78	Vv16s0050g01920	E0CUP8	Curculin (mannose-binding) lectin	4	JGVv50.78.t01; JGVv50.82.t01; GSVIVT00028783001.t01	9.07267	9.05098	7.63154	7.58756	9.67064	10.1983	11.8591	13.3699	8.21296	8.25752	0.00414321	4.13103e-15	0.0053507	0.103423	1.967e-14	0.11541
CHR1_JGVV26_23_T01	VIT_01s0026g02520	JGVV26.23	Vv01s0026g02520	D7TN77	Ribonuclease T2	0	JGVV26.23	9.62893	9.66261	9.03113	8.43033	10.3832	10.4412	8.86453	10.4438	12.5908	12.6054	0.471244	7.33751e-12	0.00536565	0.79001	1.57908e-11	0.11543
CHR13_JGVV156_25_T01	VIT_13s0156g00270	JGVv156.25	Vv13s0156g00270	F6HPT5	Proline-rich family protein	0	JGVv156.25	11.7788	11.7711	11.227	11.4016	12.5275	12.1735	11.5015	11.6076	12.3246	12.4224	0.949084	2.89596e-13	0.00536722	0.986199	8.31961e-13	0.11543
CHR8_JGVV40_62_T01	VIT_08s0040g02740	JGVv40.62	Vv08s0040g02740	F6HQX5	Pectate lyase	0	JGVv40.62	12.8488	12.8964	12.5003	12.5461	12.756	12.5228	11.7578	12.2118	13.5459	13.6144	0.119181	1.20238e-13	0.00536559	0.472027	3.78708e-13	0.11543
CHR18_JGVV89_75_T01	VIT_18s0089g00600	JGVv89.75	Vv18s0089g00600	F6GW04	R protein L6	1	JGVv89.75.t01; JGVv82.62.t01	7.21511	7.40879	6.72363	6.64029	8.48394	9.28109	7.62928	6.78284	8.51533	8.8579	0.82898	4.92579e-10	0.00537693	0.947676	8.02587e-10	0.115555
CHR15_JGVV46_245_T01	VIT_15s0046g01030	JGVv46.245	Vv15s0046g01030	D7UCN8	Zinc finger (CCCH-type/C3HC4-type ring finger) family protein	0	JGVv46.245	11.9501	11.7934	11.7522	11.566	11.7729	11.9231	11.7751	12.0179	12.4842	12.4885	0.773507	1.16864e-10	0.00538176	0.926846	2.07594e-10	0.115575
CHR16_JGVV100_58_T01	VIT_16s0100g00690	JGVv100.58	Vv16s0100g00690	D7TMU6	Ankyrin repeat	0	JGVv100.58	12.5529	12.5739	12.019	11.8641	12.1953	12.2742	12.6376	13.0177	11.7136	11.5901	0.353057	7.00691e-13	0.00539368	0.711993	1.85035e-12	0.115663
CHR6_JGVV9_273_T01	VIT_06s0009g00480	JGVv9.273	Vv06s0009g00480	F6HAC2	Aluminium-tolerance ALMT1	3	JGVv9.273.t01; JGVv80.99.t01	11.5553	10.7523	13.2885	13.3702	5.88492	5.87127	7.82904	8.69915	10.7012	11.5681	0.0433938	7.48754e-18	0.00539158	0.310556	1.07983e-16	0.115663
CHR16_PDVV98_53_T01	VIT_16s0098g01340	PDVv98.53	Vv16s0098g01340	F6H7D5	Gag-pol polyprotein	1	PDVv98.53.t01; GSVIVT00024499001.t01	6.89784	6.86233	6.94785	7.28373	8.5066	7.02498	6.85504	7.03079	5.12649	4.6016	0.0388179	1.07435e-09	0.00540614	0.294814	1.67962e-09	0.115846
CHR17_JGVV0_430_T01	VIT_17s0000g05530	JGVv0.430	Vv17s0000g05530	F6GTB3	DnaJ homolog, subfamily B, member 4	1	JGVv0.430.t01; JGVv26.118.t01; JGVv105.28.t01	12.2417	12.1623	12.0426	12.0875	12.6588	12.9999	12.8472	13.4754	12.4298	12.552	0.00101015	1.97938e-10	0.00541881	0.0524428	3.40676e-10	0.115949
CHRUN_JGVV317_1_T01	VIT_00s0317g00010	JGVv317.1	Vv00s0317g00010	D7TRN9	Unknown	0	JGVv317.1	4.62409	4.68858	4.57864	4.89428	4.26218	4.27354	4.23166	4.29838	5.54721	4.76652	0.437147	8.24138e-06	0.00541756	0.768174	9.51003e-06	0.115949
CHR4_JGVV44_7_T01	VIT_04s0044g01980	JGVv44.7	Vv04s0044g01980	F6I0A7	Unknown protein	0	JGVv44.7	12.5773	12.6723	12.4047	12.3669	11.7755	11.9763	11.6541	11.2328	12.2451	12.3378	0.745595	1.16284e-11	0.00544789	0.917424	2.42019e-11	0.116325
CHR6_JGVV4_624_T01	VIT_06s0004g01690	JGVv4.624	Vv06s0004g01690	A5AEY1	Histone H3	4	JGVv4.624.t01; JGVv4.622.t01; JGVv72.46.t01; JGVv44.126.t01; JGVv160.16.t01; JGVv2837.1.t01; JGVv191.13.t01	11.2259	9.69588	13.0735	13.146	8.44026	8.38519	11.8105	11.5949	14.5267	14.686	0.0555864	1.02888e-16	0.00544371	0.345679	8.86141e-16	0.116325
CHR9_JGVV18_140_T01	VIT_09s0018g01910	JGVv18.140	Vv09s0018g01910	F6HBU3	Unknown	0	JGVv18.140	5.96771	5.7306	5.45644	6.02203	7.53829	6.84349	6.42228	7.75252	7.93105	7.26265	0.750727	9.45999e-07	0.00544817	0.918921	1.1501e-06	0.116325
CHRUN_JGVV179_33_T01	VIT_00s0179g00360	JGVv179.33	Vv00s0179g00360	D7T3I2	Unknown protein	0	JGVv179.33	13.8084	13.7433	12.566	12.6306	12.5804	12.5266	11.9239	11.6047	9.14637	8.25158	0.00358916	6.52425e-20	0.0054592	0.0976026	2.65553e-18	0.116476
CHR12_JGVV55_66_T01	VIT_12s0055g00860	JGVv55.66	Vv12s0055g00860	A5BAU9	Nodulin	3	JGVv55.66.t01; JGVv55.67.t01; JGVv55.65.t01	7.04222	6.40115	6.07904	6.76439	5.70273	5.50394	7.91324	9.38257	5.15792	5.61792	0.00897257	2.27598e-09	0.00546784	0.151077	3.43209e-09	0.116576
CHR9_PDVV54_65_T01	VIT_09s0054g00950	PDVv54.65	Vv09s0054g00950	F6GYL4	No hit	0	PDVv54.65	9.43998	9.55189	8.91524	9.278	9.27267	8.90171	8.38855	8.46018	10.2791	9.78663	0.422021	9.47031e-11	0.00547604	0.758079	1.70265e-10	0.116667
CHR3_JGVV63_72_T01	VIT_03s0063g00790	JGVv63.72	Vv03s0063g00790	F6HQD4	Carboxyesterase 13; CXE13	1	JGVv63.72.t01; JGVv63.70.t01; JGVv63.71.t01	10.8677	11.0279	7.99257	8.25639	7.16941	7.23478	9.4205	10.2091	6.69245	7.97024	0.000637912	3.29017e-15	0.00548408	0.0411066	1.61821e-14	0.116754
CHRUN_JGVV956_1_T01	VIT_00s0956g00010	JGVv956.1	Vv00s0956g00010	F6H8C2	TRNA (guanine-N(1)-)-methyltransferase	0	JGVv956.1	11.5097	11.2205	11.8147	11.8755	11.9901	11.8065	11.3462	11.8204	12.975	12.812	0.814369	6.97842e-12	0.00548907	0.941716	1.5085e-11	0.116776
CHR1_JGVV11_541_T01	VIT_01s0011g00990	JGVV11.541	Vv01s0011g00990	F6HEY6	RPM1 (resistance to p. syringae pv maculicola 1)	2	JGVv11.541.t01; JGVv11.543.t01; JGVv11.539.t01; JGVv11.537.t01; JGVv11.545.t01; JGVv11.544.t01; JGVv11.540.t01	7.45605	6.70343	5.63107	5.82083	8.18248	7.97135	9.98697	8.68343	5.92094	6.01933	0.00372576	5.95809e-13	0.00550715	0.0986283	1.59433e-12	0.117077
CHR15_JGVV46_169_T01	VIT_15s0046g01830	JGVv46.169	Vv15s0046g01830	F6I669	Pentatricopeptide (PPR) repeat-containing protein	0	JGVv46.169	11.8692	11.801	10.8676	11.1065	12.7488	12.7643	11.2679	10.4683	11.2432	11.1929	0.0848555	5.06599e-12	0.00551865	0.410688	1.12396e-11	0.117237
CHR13_JGVV156_37_T01	VIT_13s0156g00400	JGVv156.37	Vv13s0156g00400	D7TNV6	No hit	3	JGVv156.37.t01; PDVv156.48.t01	10.8808	10.9132	10.7069	10.7863	11.3383	10.9092	11.0428	10.3067	11.9508	11.639	0.000510746	3.50369e-09	0.00554127	0.0375436	5.18267e-09	0.117354
CHR17_JGVV0_412_T01	VIT_17s0000g05740	JGVv0.412	Vv17s0000g05740	F6GTA3	Pectate lyase, N-terminal	1	JGVv0.412.t01; JGVv26.98.t01	6.69177	6.9572	6.5584	6.252	7.85794	7.51826	6.43832	6.67856	6.43376	7.4915	0.0884233	7.75119e-06	0.00554501	0.416632	8.95838e-06	0.117354
CHR18_JGVV1_803_T01	VIT_18s0001g11400	JGVv1.803	Vv18s0001g11400	E0CPD8	CYP82C4	0	JGVv1.803	5.0827	4.91008	5.43785	4.76596	4.98375	5.28013	4.90915	5.1914	5.73029	6.78953	0.67432	7.55203e-05	0.00554467	0.888054	8.34689e-05	0.117354
CHR19_JGVV15_152_T01	VIT_19s0015g01720	JGVv15.152	Vv19s0015g01720	D7UAT6	fructose-bisphosphate aldolase, cytoplasmic isozyme 1	0	JGVv15.152	6.36014	6.85372	8.46726	6.08472	13.9783	14.1129	5.92934	8.14231	6.20717	5.7834	0.280422	2.588e-13	0.00554199	0.652118	7.51821e-13	0.117354
CHR3_JGVV38_321_T01	VIT_03s0038g01290	JGVv38.321	Vv03s0038g01290	D7U5D3	Auxin responsive SAUR protein	4	JGVv38.321.t01; JGVv38.322.t01; JGVv38.336.t01; JGVv38.334.t01; JGVv38.330.t01; JGVv38.327.t01; JGVv38.324.t01	5.47374	5.52422	6.58366	6.73075	5.1564	5.71841	5.12857	5.2427	5.7232	5.09399	0.207515	2.60992e-09	0.0055397	0.583641	3.90933e-09	0.117354
CHR4_JGVV8_490_T01	VIT_04s0008g05260	JGVv8.490	Vv04s0008g05260	D7SUS5	Unknown	0	JGVv8.490	6.53589	6.47646	9.2058	9.68016	7.7611	8.18506	9.04648	10.5821	6.93965	7.53103	5.34824e-05	1.36386e-13	0.00554802	0.00863609	4.241e-13	0.117354
CHR4_JGVV8_168_T01	VIT_04s0008g01810	JGVv8.168	Vv04s0008g01810	F6H3S0	Myb domain protein 4	1	JGVv8.168.t01; JGVv16.109.t01; JGVv2.118.t01; JGVv8.169.t01; JGVv127.17.t01; JGVv7.172.t01; JGVv11.521.t01	9.98899	9.8058	12.306	12.7169	6.75299	6.72501	7.75861	7.7079	9.22066	7.6916	0.384928	1.17672e-14	0.00555365	0.734275	4.88303e-14	0.117389
CHR11_JGVV16_378_T01	VIT_11s0016g04220	JGVv16.378	Vv11s0016g04220	D7TBR6	Copper-binding family protein	0	JGVv16.378	10.7035	11.0102	12.3002	12.4547	9.21562	8.98899	9.98877	8.53734	5.87064	5.78086	0.233703	1.33315e-16	0.00555967	0.610554	1.10349e-15	0.117433
CHR12_GSVIVT00000790001_T01	VIT_12s0142g00210	GSVIVT00000790001	Vv12s0142g00210	D7TMN4	Xyloglucan endotransglycosylase/hydrolase precursor XTH-14	0	GSVIVT00000790001	5.33347	5.05681	5.03366	5.59662	6.60037	5.9703	6.24014	6.51722	6.69292	5.91504	0.179632	4.73646e-07	0.00556541	0.553622	5.85886e-07	0.11747
CHR14_JGVV83_70_T01	VIT_14s0083g00790	JGVv83.70	Vv14s0083g00790	A5AW22	DNA-directed RNA polymerase	1	JGVv83.70.t01; JGVv10.45.t01	10.0339	9.98467	9.55785	9.82836	11.0872	11.0853	9.36568	8.98823	9.93418	9.87349	0.371418	1.62895e-15	0.00557221	0.725741	8.82736e-15	0.117506
CHR17_JGVV0_160_T01	VIT_17s0000g08590	JGVv0.160	Vv17s0000g08590	D7SHQ2	Unknown protein	1	JGVv0.160.t01; JGVv66.87.t01	10.506	10.4273	10.5359	10.6342	8.03961	8.07682	9.45089	9.37163	9.42586	10.1982	0.0323155	5.00762e-15	0.00557508	0.273667	2.31537e-14	0.117506
CHR13_JGVV67_206_T01	VIT_13s0067g00730	JGVv67.206	Vv13s0067g00730	F6HCD7	Carboxylic ester hydrolase	0	JGVv67.206	11.4648	11.4534	11.4613	11.0686	9.88923	9.89737	9.35671	9.78491	10.9195	10.7133	0.573569	1.74137e-14	0.00558627	0.843212	6.89963e-14	0.117658
CHR2_JGVV12_57_T01	VIT_02s0012g02440	JGVv12.57	Vv02s0012g02440	F6HT29	No hit	0	JGVv12.57	6.85956	7.56194	8.93875	9.19611	6.88093	6.79895	5.8937	5.92641	7.49379	8.74866	0.00524125	2.1354e-12	0.0056103	0.116626	5.09742e-12	0.11808
CHR2_JGVV25_297_T01	VIT_02s0025g03220	JGVv25.297	Vv02s0025g03220	F6HUB0	Trihelix DNA-binding protein (GT2)	0	JGVv25.297	14.0016	14.1088	14.5699	14.6094	13.7996	13.6795	13.6527	13.716	12.2934	12.9459	0.0252538	1.31951e-13	0.00562242	0.243349	4.11655e-13	0.118251
CHR2_JGVV25_424_T01	VIT_02s0025g04670	JGVv25.424	Vv02s0025g04670	F6HUJ2	Senescence-inducible chloroplast stay-green protein 2	0	JGVv25.424	6.35231	5.33437	6.84609	7.83281	5.1543	5.32055	4.67259	4.69639	4.99133	5.20231	0.778908	3.32133e-09	0.00564316	0.929496	4.92549e-09	0.118434
CHR6_JGVV4_274_T01	VIT_06s0004g05540	JGVv4.274	Vv06s0004g05540	F6GUX6	Metal tolerance protein B MTPB1	0	JGVv4.274	9.77298	9.78963	8.89655	8.97079	8.3213	8.08514	7.77929	8.59785	10.0226	9.74486	0.397818	9.07292e-12	0.00564247	0.742705	1.92148e-11	0.118434
CHR9_JGVV2_399_T01	VIT_09s0002g04380	JGVv2.399	Vv09s0002g04380	E3VWZ4	Plastidic glucose transporter 2	1	JGVv2.399.t01; JGVv16.327.t01	5.76673	5.5732	6.05839	7.19051	7.79085	7.30466	7.17717	7.36579	6.87424	6.84335	0.428556	2.85191e-08	0.00564136	0.763305	3.87805e-08	0.118434
[truncated: 28,141 more rows]
