# Supplementary material for: Abscisic acid transcriptomic signaling varies with grapevine organ
Source: BMC Plant Biol. 2016 Mar 22;16:72. doi: 10.1186/s12870-016-0763-y (PMC4802729; doi:10.1186/s12870-016-0763-y)
Supplement: Additional file 2: — Significant genes from 2-way ANOVA (AdjTrt and AdjTrt*Organ with p ≤ 0.05) were further tested by the Tukey Post-Hoc test. Values are the probability from the Tukey Post-Hoc test and log2ratio of ABA treated transcripts divided by control treated transcripts for each organ. Significant down-regulated genes and up-regulated genes from the Post-Hoc test were highlighted in blue and red, respectively. (XLS 353 kb) [file 12870_2016_763_MOESM2_ESM.xls]

## Sheet: Additional file 2
Additional file 2 -Significant genes from 2-way ANOVA (AdjTrt and AdjTrt*Organ with p ≤ 0.05) were further tested by the Turkey Post-Hoc test. Values are the probability from the Turkey Post-Hoc test and log2 ratio of ABA treated transcripts divided by control treated transcripts for each organ. Significant down-regulated genes and up-regulated genes from the Post-Hoc test were highlighted in blu…
Nimblegen_probe_ID	Current V1 ID	UniProt ID	Annotation by Grimplet et al. (2012)	Ctrl Berry-ABA Berry	Ctrl Shoot tip – ABA Shoot tip	Ctrl Leaf-ABA Leaf	Ctrl Root-ABA Root	Ctrl Cell Culture-ABA Cell Culture	log2ratio BA/BC	log2ratio SA/SC	log2ratio LA/LC	log2ratio RA/RC	log2ratio CA/CC	AdjTrt	AdjOrgan	AdjTrt*Organ
CHR6_JGVV9_104_T01	VIT_06s0009g02560	F6HAC7	Pectinesterase family	0.993	0.99995	0.98706	0	1	0.282881	0.137165	0.292405	-3.14859	-0.0172329	0.163968	7.34379e-13	0.000973351
CHR5_JGVV62_22_T01	VIT_05s0062g00270	F6I4D1	UDP-glucose:flavonoid 7-O-glucosyltransferase	0.39463	0.99902	1	0.00023	0.00383	1.0036	0.315643	0.125364	-2.97104	2.32819	0.381344	1.09565e-09	0.00150449
CHR6_JGVV9_103_T01	VIT_06s0009g02570	F6HAC6	Pectinesterase family	0.99982	0.99835	0.99946	0	0.34923	0.102271	0.224247	0.162256	-2.84098	0.62319	0.51204	3.3233e-13	0.000223529
CHR5_JGVV62_25_T01	VIT_05s0062g00310	F6I4D3	UDP-glucoronosyl/UDP-glucosyl transferase UGT75C1	0.99607	1	0.99972	0.00011	0.00052	-0.302815	0.0299005	0.196363	-2.74635	2.18114	0.87467	1.22243e-08	0.000646642
CHR5_JGVV62_24_T01	VIT_05s0062g00300	F6I4D2	UDP-glucoronosyl/UDP-glucosyl transferase UGT75C1	0.9774	0.9999	1	0.00491	0.05212	0.495789	0.28423	0.120925	-2.28005	1.7381	0.923656	1.1478e-09	0.0215198
CHR5_JGVV62_27_T01	VIT_05s0062g00340	F6I4D4	UDP-glucose:flavonoid 7-O-glucosyltransferase	0.99987	1	1	0.00212	0.00059	0.253939	-0.0434654	0.0758491	-2.26698	2.80045	0.667127	4.50746e-10	0.00243453
CHR17_JGVV0_289_T01	VIT_17s0000g07100	F6GT18	UDP-glucosyltransferase HRA25	0.87235	0.99987	1	0	0.00793	0.232221	0.0748831	0.0273512	-2.13092	-0.812043	0.0156719	2.98751e-11	0.000115849
CHR11_JGVV16_175_T01	VIT_11s0016g02070	D7TB65	Basic helix-loop-helix (bHLH) family	0.98451	1	1	0.00043	0.67875	0.320182	-0.0973237	0.0893861	-1.9373	-0.697974	0.11821	5.30328e-10	0.0497909
CHR18_JGVV1_232_T01	VIT_18s0001g03910	F6H0M5	Nitrate reductase 2 (NR2)	0.98737	0.97129	0.99719	0.00045	0.99743	-0.360847	-0.420626	-0.234701	-1.7411	-0.223962	0.031517	5.87107e-10	0.148176
CHR5_JGVV20_367_T01	VIT_05s0020g03910	F6HDT1	Ribosomal protein S3A (RPS3aA) 40S	0.99986	0.87106	0.99832	0.00293	0.00053	0.25491	-0.461045	-0.331563	-1.73445	-1.95832	0.0419173	1.30205e-14	0.0527358
CHR18_JGVV164_10_T01	VIT_18s0164g00110	F6HVW8	Diphenol oxidase	0.97997	0.62305	0.96429	0.00502	0.89922	0.407992	0.722432	-0.386734	-1.69135	-0.565862	0.0419173	4.5073e-15	0.0604949
CHR1_JGVV11_545_T01	VIT_01s0011g00950	F6HEY9	RPM1 (resistance to p. syringae pv maculicola 1)	0.96015	1	0.97403	5e-05	1	-0.334052	0.0522983	-0.267458	-1.67432	-0.00292611	0.0418862	5.84858e-16	0.0302897
CHR13_RANDOM_JGVV123_16_T01	VIT_13s0067g03450	D7UBP3	ARR9 typeA	0.99999	0.99974	0.99612	0.00475	0.2228	0.196714	-0.246212	-0.299461	-1.6705	-0.784678	0.00554048	1.68605e-14	0.166867
CHR7_JGVV255_13_T01	VIT_07s0255g00130		Unknown protein	1	1	0.98618	0.00106	0.38943	-0.06666	0.0253711	-0.277847	-1.62452	-0.56076	0.0288902	1.97505e-13	0.110804
CHR8_JGVV58_93_T01	VIT_08s0058g00470	F6GXT6	Abscisic acid receptor PYL4 RCAR10	1	1	0.34207	0.02767	0.00015	-0.115985	-0.000281054	-0.978648	-1.51872	-2.35958	0.00337409	2.7454e-08	0.0561173
CHR1_JGVV26_29_T01	VIT_01s0026g02460	F6HPR3	Zinc finger homeobox 30	1	0.38723	0.99963	2e-05	1	-0.0390919	-0.47614	-0.143643	-1.47636	0.00922901	0.0198704	5.76678e-18	0.0199277
CHRUN_JGVV409_1_T01	VIT_00s0409g00010	F6H7Y7	Receptor kinase RK20-1	0.99994	0.99895	1	0.00465	0.05916	0.119663	-0.214865	0.00218352	-1.46177	-1.23209	0.0353098	5.33094e-12	0.104719
CHR8_GSVIVT00034080001_T01	VIT_08s0007g01220	D7THG5	S-locus receptor protein kinase	1	0.99999	0.90709	0.00379	0.00097	0.0943202	-0.106573	0.412154	-1.45855	1.94373	0.876006	9.7207e-12	0.00364917
CHR10_JGVV3_258_T01	VIT_10s0003g02840	F6HMH3	Purine permease 10 PUP10	0.99978	0.99842	0.9989	7e-05	0.0021	-0.131142	0.174505	-0.162977	-1.45632	-1.12845	0.00513235	1.1829e-11	0.0116614
CHR5_JGVV20_429_T01	VIT_05s0020g04570	A5B0K9	CBL-interacting protein kinase 7 (CIPK7)	0.99993	0.20027	0.64263	7e-05	0.99999	0.105905	-0.661453	-0.424869	-1.45508	0.0803969	0.0479597	1.34285e-11	0.0241594
CHR18_JGVV41_35_T01	VIT_18s0041g02020	F6I452	12-oxophytodienoate reductase 2	0.99998	0.99926	1	0.00471	0.05706	-0.104507	-0.179631	-0.0519167	-1.44578	1.00198	0.822637	3.66503e-14	0.0267528
CHR5_JGVV102_98_T01	VIT_05s0102g01100	F6HYW5	R protein PRF disease resistance protein	0.99979	1	0.92861	0.00025	1	0.159036	0.0955034	-0.2966	-1.43897	0.0761317	0.170007	1.09615e-10	0.0370713
CHR10_GSVIVT00021567001_T01	VIT_10s0003g04220	D7TKE0	Lipase class 3	0.6715	0.99972	0.99995	0.00089	1	0.483568	-0.15827	-0.127003	-1.41937	-0.0920052	0.198988	2.91565e-15	0.0467417
CHR1_JGVV11_544_T01	VIT_01s0011g00960	F6HEY8	RPM1 (resistance to p. syringae pv maculicola 1)	0.91692	1	0.72608	0.00012	0.83657	-0.323619	0.0632003	-0.401873	-1.41679	-0.407592	0.00438527	9.8625e-14	0.074265
CHR18_JGVV164_14_T01	VIT_18s0164g00170	F6HVX2	Diphenol oxidase	0.99694	0.99757	0.17799	0.0174	0.99995	-0.272365	-0.282048	-0.839465	-1.40632	-0.168994	0.0020579	4.10386e-17	0.36621
CHR6_PDVV4_629_T01	VIT_06s0004g01390	F6GUD6	S-receptor kinase	0.99992	0.81905	1	0.00061	0.22394	-0.134698	-0.350411	0.0473429	-1.39507	-0.673397	0.00521157	1.21775e-17	0.0844967
CHR2_PDVV25_245_T01	VIT_02s0025g02870	F6HU92	Subtilisin serine protease	0.9887	0.94735	0.90722	0.0008	1	0.211875	-0.292243	-0.33359	-1.36585	-0.0126179	0.00403799	7.55738e-16	0.0684052
CHR4_JGVV23_112_T01	VIT_04s0023g02730	A5C488	Nodulin MtN21 family	0.30652	0.99972	0.9761	0.00576	0.9899	0.922083	0.208666	-0.352872	-1.3543	0.2491	0.622304	1.44209e-10	0.0454278
CHR18_RANDOM_JGVV82_75_T01	VIT_18s0001g05280	F6HN18	No hit	0.98569	1	0.99998	0.00113	0.54609	-0.255641	0.0176054	-0.0992357	-1.33516	0.524563	0.657351	7.64831e-15	0.0393059
CHRUN_JGVV397_1_T01	VIT_00s0397g00010	F6HD33	HcrVf1 protein	1	0.94506	0.62029	0.00266	0.99234	0.0291305	-0.311897	-0.491645	-1.32118	-0.23402	0.0441257	1.33133e-10	0.22286
CHR2_JGVV25_265_T01	VIT_02s0025g02860	F6HU91	Subtilisin serine protease	0.99817	1	1	0.03174	0.66051	-0.221549	-0.10276	-0.00850863	-1.32061	-0.555625	0.0354183	2.23801e-11	0.39292
CHR14_GSVIVT00030964001_T01	VIT_14s0006g02340	D7TSY7	No hit	1	0.99818	0.1692	0.00092	1	-0.0506457	-0.138381	-0.621855	-1.3088	0.019953	0.0147125	7.26695e-10	0.0942911
CHR6_JGVV4_496_T01	VIT_06s0004g03120	F6GTZ2	MLO-like protein 3	0.97172	0.02877	0.51268	0.02083	1	-0.327282	1.20406	-0.698456	-1.28988	0.0131951	0.328507	1.08859e-10	0.0280792
CHR11_GSVIVT00029292001_T01	VIT_11s0052g00250	D7SQG5	No hit	0.99891	0.9965	0.98057	0.00033	0.00021	0.13804	0.181632	-0.229056	-1.27295	1.55743	0.952373	7.33729e-10	0.000655421
CHR11_GSVIVT00029294001_T01	VIT_11s0052g00230	D7SQG7	Accelerated cell death 11 (ACD11)	0.98658	0.99999	1	0.02361	0.04621	-0.337794	-0.135918	0.0301041	-1.26965	-1.26216	0.0452134	2.35034e-15	0.256381
CHR12_JGVV55_21_T01	VIT_12s0055g00290	F6H1Q9	Anthocyanidin 3-O-glucosyltransferase	0.85344	0.9902	0.76581	0.01078	0.29368	0.516479	-0.27634	-0.45481	-1.22583	0.754826	0.474867	1.22759e-11	0.0451322
CHR5_GSVIVT00001621001_T01	VIT_05s0165g00050	D7TLJ0	No hit	1	0.99992	0.82746	0.00091	1	0.0234136	0.102301	0.358503	-1.21971	0.0308632	0.522047	8.78347e-17	0.0400756
CHR13_JGVV156_35_T01	VIT_13s0156g00370	D7TNV3	Myb family	0.98199	0.99178	1	0.00195	0.16519	-0.265731	0.246341	0.00114553	-1.2004	0.78602	0.457281	5.92473e-14	0.0238289
CHR1_JGVV11_410_T01	VIT_01s0011g02380	D7T9E7	Unknown	0.64793	0.98353	1	0.00055	0.9995	0.345903	0.221056	0.0782766	-1.19677	-0.120725	0.576924	4.65017e-13	0.0213987
CHR12_GSVIVT00030020001_T01	VIT_12s0057g00350	D7TD19	Exopolygalacturonase	0.33512	0.00452	0.56659	0.02279	0.98306	0.59112	-1.42682	-0.565273	-1.15059	-0.2921	0.0288515	5.44088e-07	0.030602
CHR13_GSVIVT00001380001_T01	VIT_13s0156g00430	D7TNV8	No hit	0.95969	0.99967	0.76223	0.00036	0.19182	0.207504	-0.12741	-0.315168	-1.14861	-0.561566	0.0264864	1.50085e-05	0.0515018
CHRUN_JGVV409_4_T01	VIT_00s0409g00050	F6H7Y9	Receptor-like serine-threonine protein kinase	0.99541	0.59191	1	0.00086	0.97177	0.192222	0.437874	-0.0321891	-1.14107	0.222251	0.804262	2.80911e-11	0.0217052
CHR11_JGVV16_488_T01	VIT_11s0016g05440	F6HH96	Curculin (mannose-binding) lectin	0.1569	0.99998	0.99955	0.00547	0.99994	0.645549	0.148159	-0.161836	-1.1384	-0.113394	0.671199	5.03715e-15	0.0422716
CHR11_GSVIVT00015126001_T01	VIT_11s0016g01550	D7TCJ0	Ankyrin repeat protein family	0.97772	0.33251	0.64072	0.05752	0.00015	0.318268	-0.58734	-0.506112	-1.11065	1.66176	0.975006	5.03293e-06	0.001665
CHR11_JGVV16_427_T01	VIT_11s0016g04750	A5AU72	Potassium channel AKT1	NA	0.99986	0.94661	0.02362	0.00172	#VALUE!	-0.127473	-0.391656	-1.10027	-1.50951	0.00381008	1.17589e-13	0.167071
CHR13_JGVV67_127_T01	VIT_13s0067g01940	F6HCA4	Abscisic acid receptor PYL12 RCAR6	0.61457	1	0.99713	0.23322	1e-05	0.771719	0.215266	-0.291985	-1.09424	-2.88572	0.0522108	1.8231e-06	0.00243453
CHR16_JGVV50_73_T01	VIT_16s0050g01990	A5C2Q0	Unknown	0.99993	0.92289	0.99998	0.00065	0.03571	-0.0959722	0.295196	-0.0960281	-1.07676	0.705749	0.819501	3.00277e-14	0.00636293
CHR18_JGVV1_612_T01	VIT_18s0001g09390	E0CP50	Protein phosphatase 2C	0.99999	0.99937	0.99789	0.00015	0.99993	0.0523214	-0.135472	0.129692	-1.07201	0.0938696	0.268403	3.08261e-12	0.0217838
CHRUN_JGVV467_3_T01	VIT_00s0467g00030	F6HRT9	R protein MLA10	0.97549	1	1	0.0004	0.10796	0.19574	0.0153507	-0.0149992	-1.06394	-0.567491	0.0755836	1.94781e-05	0.0310801
CHR10_JGVV42_64_T01	VIT_10s0042g00870	F6HIR7	Stilbene synthase [Vitis vinifera]	0.00188	0.9783	0.99999	0.11008	0.8096	1.79875	0.326182	0.069874	-1.04877	-0.578302	0.574114	4.87683e-15	0.0159371
CHR5_JGVV20_411_T01	VIT_05s0020g04380	F6HDV5	Calcium-transporting ATPase 13 ACA13	0.968	0.94633	0.99948	0.00297	0.20271	0.209676	0.270342	-0.133477	-1.04595	-0.589878	0.200976	2.48131e-12	0.0495891
CHR16_JGVV148_21_T01	VIT_16s0148g00280	F6HWG4	Receptor kinase homolog LRK10	0.99984	0.03021	0.99993	0.00134	0.1065	0.110958	-0.774442	-0.107503	-1.03663	-0.631496	0.0011091	1.01885e-16	0.103329
CHR8_JGVV40_202_T01	VIT_08s0040g01230	F6HR60	Auxin transport protein (PIN3)	0.98036	1	0.54363	0.00295	0.9985	0.203874	0.0559953	0.482069	-1.0292	0.15917	0.17571	8.7906e-16	0.0419889
CHR18_JGVV1_370_T01	VIT_18s0001g06670	F6H0Y6	Ring-H2 finger protein ATL1N	0.97235	0.2677	0.98145	0.00037	1	-0.225033	0.453108	-0.189454	-1.01444	-0.058223	0.215891	7.63726e-17	0.0187571
CHR7_JGVV5_380_T01	VIT_07s0005g04050	F6HZP3	Leucine Rich Repeat receptor-like kinase	0.28697	0.48005	0.56638	0.00917	0.51641	-0.604883	-0.569977	-0.458613	-1.01318	0.515736	0.049339	2.88765e-15	0.0858135
CHR12_JGVV57_31_T01	VIT_12s0057g00330	F6HHK1	Polygalacturonase GH28	0.92968	0.76552	0.00567	0.01632	0.90326	-0.375724	-0.417522	-1.10285	-1.01263	-0.343125	0.00286614	3.36664e-06	0.413526
CHR1_JGVV11_539_T01	VIT_01s0011g01020	F6HEY4	RPM1 (resistance to p. syringae pv maculicola 1)	0.47247	0.5758	0.94879	0.00321	0.87943	0.496809	0.406512	-0.258212	-0.981715	0.364898	0.782665	9.10901e-13	0.0208342
CHR17_JGVV0_765_T01	VIT_17s0000g01790	F6GST0	4-coumarate-CoA ligase 2	1	0.99879	0.95223	8e-05	0.57325	0.0479161	-0.111594	-0.170686	-0.962695	0.308955	0.173384	1.74795e-16	0.0106419
CHR12_JGVV28_256_T01	VIT_12s0028g01300	F6H557	Polygalacturonase GH28	0.99565	0.99579	0.03058	0.05455	0.72682	-0.33418	0.245969	-1.03305	-0.943963	-0.514831	0.0401589	5.91316e-07	0.225495
CHR13_JGVV19_353_T01	VIT_13s0019g01380	D7TLT7	Integral membrane protein	0.40799	0.93182	0.98463	0.00161	0.13864	0.413888	0.232499	0.182416	-0.943851	-0.53506	0.503929	4.12459e-21	0.0108979
CHR17_JGVV0_502_T01	VIT_17s0000g04750	F6GTF4	UDP-glycosyltransferase 89B2	0.88535	1	0.99995	0.0907	0.00323	-0.429845	-0.0894768	0.111793	-0.936635	1.4352	0.965524	2.87436e-08	0.0200583
CHR6_JGVV80_21_T01	VIT_06s0080g01030	F6HHC5	No hit	0.80699	1	0.99972	0.00687	0.48604	-0.358648	0.0303184	-0.120568	-0.918912	-0.428721	0.0459462	3.21183e-17	0.295545
CHR8_JGVV58_40_T01	VIT_08s0058g01070	F6GXY1	Xanthine/uracil permease	0.99998	0.70134	0.1182	0.00195	0.98533	-0.084511	-0.288991	-0.509064	-0.912349	0.173669	0.00486027	3.85349e-18	0.08222
CHR16_RANDOM_JGVV307_5_T01	VIT_16s0039g01260	F6H836	Ser/Thr receptor-like kinase1	0.93715	0.00063	1	0.00027	0.14384	0.220757	-0.839758	-0.0523504	-0.886064	-0.438997	0.000279065	8.02581e-17	0.0159371
CHR9_JGVV2_501_T01	VIT_09s0002g05560	F6HX66	ABC transporter G member 40-like	0.9999	0.78205	0.32755	0.01173	1	-0.138708	0.35612	-0.544643	-0.87659	0.0584215	0.0374845	1.94265e-17	0.103139
CHR2_JGVV87_70_T01	VIT_02s0087g00280	F6HJ47	Glycosyl transferase family 1 protein	0.99988	0.9793	0.98162	0.01652	0.0453	0.136913	-0.186447	-0.236291	-0.866526	-0.748848	0.0366252	1.1436e-10	0.222802
CHR18_JGVV41_64_T01	VIT_18s0041g01650	F6I469	R protein L6	0.9836	1	0.99993	0.00012	0.9995	0.142313	-0.0107504	0.0849869	-0.866024	-0.0840932	0.231206	1.61018e-14	0.0205166
CHR13_JGVV74_40_T01	VIT_13s0074g00540	D7UBW3	Lysine histidine transporter 1	0.99988	0.99846	0.6539	0.00778	0.92499	-0.117215	-0.141782	-0.360937	-0.848171	-0.250974	0.0411653	4.41235e-16	0.414109
CHR16_JGVV148_8_T01	VIT_16s0148g00120	F6HWF0	Receptor kinase homolog LRK10	0.04921	0.37505	0.99941	0.00518	0.43229	0.729872	-0.439559	-0.126815	-0.847311	-0.378463	0.0388091	3.77172e-15	0.0217768
CHR7_JGVV141_51_T01	VIT_07s0141g00920	F6GXN1	CYP94A1	1	0.99895	0.99928	0.03643	0.0077	0.00018161	-0.160148	-0.137058	-0.846247	1.07039	0.917463	8.89918e-16	0.0244328
CHR19_JGVV14_75_T01	VIT_19s0014g00910	F6H1V9	No hit	0.99797	0.78257	0.0068	0.06828	0.99908	0.18339	0.343349	-1.12629	-0.841414	0.158493	0.331828	2.13737e-06	0.0348467
CHR19_JGVV14_48_T01	VIT_19s0014g00520	F6H2L6	RKF1 (receptor-like kinase in flowers 1)	1	0.9997	0.41154	0.01061	0.00162	-0.0528634	-0.116963	0.404004	-0.840293	-0.966501	0.0722849	1.90453e-14	0.0165169
CHR3_JGVV38_146_T01	VIT_03s0038g03240	F6I0V7	Auxin-independent growth promoter	0.98712	0.99961	0.78914	0.01042	0.08521	-0.238744	0.136379	-0.336089	-0.835829	0.624698	0.557048	6.62239e-12	0.0337327
CHR5_JGVV20_303_T01	VIT_05s0020g03220	F6HDP0	S-receptor kinase	0.06904	0.39153	0.99847	0.0077	1	-0.715882	-0.43389	0.126884	-0.835645	0.00301597	0.0143793	2.35234e-15	0.122933
CHR16_JGVV22_71_T01	VIT_16s0022g01710	F6HAL3	Ser/Thr receptor-like kinase1	0.99765	0.012	0.99994	0.03778	0.00452	-0.169367	-0.946063	-0.111807	-0.821214	-1.16981	0.00162235	4.038e-14	0.176167
CHR14_JGVV128_51_T01	VIT_14s0128g00510	F6HYZ6	Protein kinase Xa21	1	0.99986	1	0.00204	0.02806	-0.024552	-0.0909437	-0.0616038	-0.819899	-0.578815	0.0247437	1.64851e-14	0.109855
CHR13_JGVV156_39_T01	VIT_13s0156g00450	F6HPU4	R protein disease resistance protein	0.88811	1	0.98006	0.00343	0.24891	0.235667	-0.0455973	0.202089	-0.807915	-0.446411	0.268257	4.70232e-08	0.0489795
CHR13_PDVV156_38_T01	VIT_13s0156g00410	F6HPU2	No hit	0.81335	1	0.97929	0.00135	0.1592	0.256304	0.018585	-0.163661	-0.801672	-0.456949	0.0880083	8.58331e-11	0.0481675
CHR16_JGVV98_177_T01	VIT_16s0098g00080	F6H7F5	Receptor kinase homolog LRK14	0.78811	0.0155	1	0.01863	0.05825	-0.362678	-0.86837	0.0750534	-0.800967	-0.687447	0.00336107	2.16573e-15	0.22893
CHRUN_PDVV467_4_T01	VIT_00s0467g00040	F6HRU0	No hit	0.99999	0.99961	0.17854	0.00417	0.23437	0.0660658	0.119259	-0.519669	-0.794672	-0.473098	0.0377184	1.40411e-08	0.104507
CHR10_JGVV42_35_T01	VIT_10s0042g00450	F6HIQ1	CC-NBS-LRR class	1	0.32178	0.96024	0.00631	0.06779	-0.0672429	-0.424623	-0.217798	-0.792556	-0.593649	0.00622906	5.38978e-09	0.34143
CHR6_JGVV4_542_T01	VIT_06s0004g02630	F6GU18	Zinc finger (C3HC4-type ring finger)	1	0.83373	0.99998	0.00016	0.99277	-0.00968628	-0.202565	0.070628	-0.786674	-0.115601	0.0591509	6.63427e-10	0.0495447
CHR5_JGVV20_358_T01	VIT_05s0020g03810	F6HDS4	Disease resistance protein (NBS-LRR class)	0.99931	0.68444	0.98979	0.00029	1	-0.0904953	-0.207866	0.134534	-0.770834	-0.0143639	0.0880083	2.42531e-13	0.0461342
CHR1_JGVV10_143_T01	VIT_01s0010g02020	D7TAI3	Peroxidase (EC 1.11.1.7), anionic	0.73142	0.9957	0.99998	0.14697	0	0.468063	-0.274227	0.0951914	-0.762616	-2.47416	0.0288384	1.32321e-18	0.000781349
CHR12_GSVIVT00023319001_T01	VIT_12s0035g00450	D7TGY1	Disease resistance protein I2C-5	0.83595	1	0.41317	0.00353	0.37736	-0.241671	-0.0538444	-0.360673	-0.761016	-0.379943	0.00831261	1.46409e-11	0.38575
CHR17_JGVV0_630_T01	VIT_17s0000g03340	F6GTN8	Wall-associated kinase 4	0.40142	0.90153	0.99689	0.00375	0.99859	-0.371839	-0.210433	-0.110519	-0.755896	-0.114834	0.0209308	3.41406e-15	0.358908
CHR11_JGVV52_143_T01	VIT_11s0052g00220	F6GXJ5	Unknown protein	0.15028	0.01302	0.73392	0.03253	0.07719	-0.596225	0.779782	-0.341892	-0.751017	-0.636211	0.0857894	3.75714e-19	0.00955335
CHR5_JGVV124_24_T01	VIT_05s0124g00280	D7U8V0	Anthocyanin membrane protein 1	1	0.85012	1	0.00045	0.88154	0.00159045	-0.203984	-0.0144224	-0.741264	-0.197811	0.0436183	4.65624e-12	0.100404
CHR7_JGVV31_11_T01	VIT_07s0031g00120	F6H4H3	Leucine-rich repeat transmembrane protein kinase	0.99795	0.99213	0.65803	0.00737	0.24677	0.114456	-0.154484	-0.314769	-0.73936	-0.424025	0.0381207	5.09574e-16	0.214106
CHR13_JGVV156_37_T01	VIT_13s0156g00400	D7TNV6	No hit	1	0.99998	0.16583	0.00272	0.52124	0.0323487	0.0793375	-0.429097	-0.736127	-0.311815	0.0375436	5.18267e-09	0.117354
CHRUN_JGVV301_5_T01	VIT_00s0301g00050	F6GYX9	3'(2') 5'-bisphosphate nucleotidase	0.9998	0.97042	0.01499	0.00041	0.9269	-0.0756291	0.125156	0.455382	-0.725907	0.147411	0.26321	1.49407e-14	0.00337167
CHR13_GSVIVT00001378001_T01	VIT_13s0156g00420	D7TNV7	Disease resistance protein (NBS-LRR class)	0.88827	0.92132	0.99881	0.0004	0.12583	0.182852	0.179174	-0.0860539	-0.71952	-0.371133	0.131936	4.99925e-08	0.0158531
CHR3_JGVV38_87_T01	VIT_03s0038g03860	F6I0R6	Phosphate-induced protein 1	0.99998	0.22294	0.9455	0.06273	0.015	-0.089491	-0.583471	0.256215	-0.711561	0.839944	0.92364	1.46698e-13	0.0179618
CHRUN_JGVV304_2_T01	VIT_00s0304g00030	F6I7F0	VQ motif-containing protein	1	0.99996	0.07592	0.00341	0.99773	0.0398838	-0.070743	-0.488594	-0.709476	-0.109186	0.0397035	0.000353376	0.145182
CHR4_JGVV44_101_T01	VIT_04s0044g00960	D7U4G9	No hit	1	0.70529	0.00026	0.02851	1	0.0464938	0.344878	-1.08129	-0.708821	-0.00229204	0.0707091	0.00196778	0.0116614
CHR4_JGVV8_498_T01	VIT_04s0008g05350	F6H317	Serine hydrolase [Vitis vinifera]	1	1	0.99878	0.46562	2e-05	-0.0901758	0.0242714	0.253038	-0.705243	2.17763	0.245516	2.9317e-16	0.00415932
CHR2_GSVIVT00022735001_T01	VIT_02s0033g00920	D7U3W7	No hit	1	0.96661	1	0.39213	0.00048	0.13364	0.312081	0.0289326	-0.682859	1.74135	0.190678	2.68422e-09	0.0214862
CHR12_JGVV34_197_T01	VIT_12s0034g00060	F6H996	UDP-glucose glucosyltransferase	0.99462	0.19094	0.99985	0.72516	0.00378	-0.257197	-0.839265	0.211834	-0.654183	1.64769	0.740417	5.67314e-10	0.0236494
CHR12_GSVIVT00022946001_T01	VIT_12s0034g01640	D7T000	Disease resistance protein (NBS class)	0.99925	0.6638	0.89354	0.00484	0.66259	0.0866602	-0.266087	-0.194808	-0.645095	-0.273278	0.037791	1.13573e-11	0.235344
CHRUN_JGVV218_15_T01	VIT_00s0218g00150	F6I727	UDP-rhamnose/rhamnosyltransferase	0.99995	0.0086	0.99986	0.03435	0.97397	-0.0862786	-0.783603	-0.108693	-0.641181	-0.187308	0.0190663	5.96576e-14	0.257992
CHR19_JGVV14_43_T01	VIT_19s0014g00470	F6H2L2	RKF1 (receptor-like kinase in flowers 1)	0.99918	0.99977	1	0.02167	0.0022	-0.108816	-0.0980218	0.0468014	-0.63669	-0.771958	0.0229825	3.61834e-17	0.10101
CHR2_JGVV241_6_T01	VIT_02s0241g00060	F6H5L3	Unknown protein	1	0.99971	0.79614	0.21548	0.00048	0.0250031	0.151393	-0.393244	-0.626961	-1.26302	0.0347849	5.86934e-19	0.0636177
CHRUN_JGVV285_2_T01	VIT_00s0285g00020	D7SYX9	CBL-interacting protein kinase 23 (CIPK23)	0.99994	0.99998	0.67146	0.00834	0.23719	0.0739288	-0.0646311	-0.246803	-0.624843	-0.387504	0.0434306	5.87657e-06	0.227615
CHR13_JGVV64_5_T01	VIT_13s0064g01840	F6HB72	No hit	0.99994	0.98671	0.79999	0.02103	0.2053	0.0775864	-0.162542	-0.245507	-0.62218	-0.443161	0.0429555	0.000536278	0.33248
CHR13_RANDOM_JGVV112_35_T01	VIT_13s0067g01080	F6I6M0	Protein kinase	0.99964	0.99981	0.95447	0.03477	0.30928	-0.0986248	-0.0930059	-0.173926	-0.61942	-0.433643	0.0489268	5.48254e-11	0.547705
CHRUN_JGVV1553_1_T01	VIT_00s1553g00010	F6HDC7	Subtilisin-like proteinase AIR3	0.00031	0.99996	1	0.61945	0.00524	1.98834	-0.160115	0.0779578	-0.619187	-1.50604	0.649528	2.12502e-13	0.00197877
CHR12_JGVV55_42_T01	VIT_12s0055g00580	D7STA1	Receptor protein kinase	0.92064	0.01812	0.12075	0.01787	0.99998	0.206241	0.624148	-0.45715	-0.600649	0.0780608	0.846175	5.4748e-13	0.00869893
CHRUN_JGVV218_19_T01	VIT_00s0218g00190	F6I731	UDP-rhamnose:rhamnosyltransferase	1	0.00122	1	0.07073	0.92695	-0.0460914	-0.967972	-0.00285219	-0.588855	-0.233504	0.0193779	7.22512e-15	0.122189
CHRUN_JGVV421_3_T01	VIT_00s0421g00040	F6I7G6	Disease resistance family protein	0.99996	0.65681	0.62666	0.03877	0.20656	-0.0848519	-0.286675	-0.317698	-0.582303	-0.434653	0.0131721	5.50724e-13	0.665681
CHR6_JGVV4_429_T01	VIT_06s0004g03830	F6GTV6	Chitinase 1	1	0.52103	0.99258	0.16429	0.00102	0.0420671	0.378804	-0.162077	-0.582021	-1.03918	0.29038	2.02298e-11	0.023984
CHR5_PDVV51_20_T01	VIT_05s0051g00150	F6HS35	RRS1 (resistant to ralstonia solanacearum 1)	0.99285	0.99446	0.0964	0.03141	0.82489	0.136337	0.144563	0.493348	-0.572555	-0.253657	0.965212	3.28748e-09	0.0454881
CHR17_JGVV53_3_T01	VIT_17s0053g00040	F6HVR0	Metal-nicotianamine transporter YSL5	0.99998	0.01035	0.99986	0.10048	1	-0.0753807	-0.776345	-0.0986859	-0.571282	-0.0639512	0.0454676	6.37336e-12	0.258224
CHR18_JGVV1_381_T01	VIT_18s0001g06890	F6H0Z2	Peroxidase GvPx2b, class III [Vitis vinifera]	1	0.16757	0.99997	0.88356	0.01203	0.024376	-1.05782	-0.230828	-0.570822	-1.70919	0.0353098	3.90732e-10	0.272101
CHRUN_JGVV400_2_T01	VIT_00s0400g00030	F6I293	HcrVf1 protein	0.99999	0.68871	0.21039	0.04346	0.94531	0.0509361	-0.274517	-0.413361	-0.561619	-0.194978	0.0388091	1.57919e-11	0.437208
CHR7_JGVV5_18_T01	VIT_07s0005g00180	F6HZ35	TOC159 (translocon outer membrane complex 159)	0.97957	0.9737	0.999	0.00029	0.9818	-0.102651	-0.104334	-0.0740108	-0.559021	-0.10663	0.0234414	5.07326e-17	0.127758
CHR5_JGVV49_83_T01	VIT_05s0049g00940	F6H8P9	Inorganic phosphate transporter 1-4	0.65872	0.09146	1	0.02078	0.6648	-0.273675	-0.450409	0.054467	-0.558916	-0.268835	0.0148171	1.78706e-14	0.35811
CHR11_JGVV16_43_T01	VIT_11s0016g00630	F6HGM8	DEAD-box ATP-dependent RNA helicase 17	1	0.99991	0.98804	0.0026	0.35408	-0.0431071	0.0668226	-0.112665	-0.548139	0.266587	0.517451	7.87036e-12	0.042289
CHR16_JGVV100_42_T01	VIT_16s0100g00860	Q6BAC3	Stilbene synthase	0.00649	0.84662	0.74405	0.34183	0.0394	1.15086	0.355216	0.408386	-0.546389	-0.918748	0.366085	2.08735e-16	0.0105471
CHR13_JGVV73_42_T01	VIT_13s0073g00150	F6HBG0	Heat shock protein-related	0.55677	0.99996	0.9619	0.37097	0.0016	0.379946	-0.106238	0.277707	-0.540701	-1.13466	0.321614	1.00143e-13	0.025459
CHR18_JGVV75_58_T01	VIT_18s0075g00780	F6GYB5	Laccase	0.15192	1	1	0.16746	0.00136	0.578481	0.0411267	-0.0178619	-0.535758	1.01254	0.204681	8.39627e-20	0.0182634
CHRUN_JGVV218_20_T01	VIT_00s0218g00200	F6I732	UDP-glucuronosyl/UDP-glucosyltransferase	0.98191	0.01741	1	0.03214	0.2909	-0.152439	-0.572406	-0.0570474	-0.534961	-0.359098	0.00679004	4.72795e-15	0.372893
CHR12_JGVV34_200_T01	VIT_12s0034g00030	F6H998	Anthocyanidin 3-O-glucosyltransferase	1	0.99978	0.44211	0.60378	0.00699	0.0162477	-0.14077	-0.543764	-0.533797	1.04909	0.86134	6.55098e-13	0.0427676
CHR17_PDVV0_605_T01	VIT_17s0000g03320	F6GTN9	Receptor serine/threonine kinase PR5K-l	0.61085	0.99996	0.94692	0.44147	0.00161	-0.419381	0.0970031	-0.246456	-0.531577	-1.04584	0.0195554	9.37723e-09	0.175264
CHR5_JGVV20_124_T01	VIT_05s0020g01360	F6HE66	Myb family	1	0.99961	0.99713	0.04087	0.00121	-0.00131977	0.0842858	-0.111005	-0.521453	0.700913	0.823449	2.55221e-09	0.010736
CHR15_JGVV48_253_T01	VIT_15s0048g00320	F6I3A1	UDP-glucuronic acid epimerase 1	0.86771	0.09232	0.99999	0.00012	0.95714	0.120798	-0.258427	0.0377839	-0.513714	0.103277	0.156207	3.12072e-12	0.00636293
CHR16_JGVV98_110_T01	VIT_16s0098g00810	E0CVD9	Unknown protein	1	1	0.79181	0.00011	0.98852	-0.00190864	-0.00124195	-0.133703	-0.50555	-0.0823765	0.0411066	6.05943e-07	0.0495447
CHR5_GSVIVT00017629001_T01	VIT_05s0020g00270	D7T641	No hit	0.10383	0.99983	0.32823	0.83136	0.02574	0.886971	0.211539	-0.658781	-0.500442	1.26905	0.400397	3.51465e-10	0.0334954
CHRUN_JGVV1881_1_T01	VIT_00s1881g00010	F6HJW2	No hit	0.99768	0.93708	0.00073	0.81443	0.4014	0.204332	0.351614	-1.52711	-0.486487	0.641599	0.622462	1.50568e-14	0.0136245
CHR5_JGVV77_3_T01	VIT_05s0077g00040	D7SYE7	No hit	0.04813	0.80402	0.99952	0.67525	0.99974	-0.952741	-0.39743	-0.155136	-0.484433	-0.13723	0.0282112	9.52416e-12	0.601438
CHR8_JGVV7_844_T01	VIT_08s0007g00060	F6HLE2	5-oxoprolinase	0.99751	0.99007	0.27265	0.00104	0.88691	-0.0720261	0.0872025	-0.231313	-0.484371	0.127034	0.163694	1.88042e-09	0.0348741
CHR14_JGVV6_142_T01	VIT_14s0006g02380	F6HSP4	Germin-like protein 3 [Vitis vinifera]	0.96837	0.69976	1	0.82696	9e-05	0.406134	0.608714	0.0517683	-0.479553	2.25424	0.0347849	2.61939e-17	0.0166675
CHR7_JGVV5_416_T01	VIT_07s0005g04460	F6HZR7	ABC transporter C member 1	0.99982	0.99999	0.00108	0.12022	0.30274	-0.100678	-0.0617391	-0.802117	-0.469246	0.355079	0.125405	3.75656e-10	0.0211978
CHR9_JGVV2_518_T01	VIT_09s0002g05740	D7U0U4	Alpha/beta hydrolase fold.	0.99999	0.99881	0.09055	0.01068	0.77821	-0.0437379	-0.0847937	-0.345591	-0.466439	-0.185373	0.0182653	1.62777e-16	0.35811
CHR13_RANDOM_JGVV143_17_T01	VIT_13s0019g01050	F6GX79	R protein MLA10	1	1	0.22287	0.01716	0.50322	-0.00118393	0.0147734	-0.300785	-0.462269	-0.250552	0.045012	1.01975e-10	0.276764
CHR12_JGVV57_42_T01	VIT_12s0057g00480	F6HHL2	RNA-binding protein Musashi	1	1	0.91792	0.00042	0.9777	0.0241093	-0.0113902	-0.11582	-0.46016	0.0909548	0.198879	7.70431e-17	0.0419889
CHR19_PDVV85_87_T01	VIT_19s0085g00410	F6H9W1	No hit	1	0.95091	0.07788	0.00246	0.99467	-0.0066043	-0.123866	-0.310297	-0.458864	-0.0836047	0.0170659	1.25087e-13	0.193509
CHR18_JGVV41_158_T01	VIT_18s0041g00550	F6I3Z8	Proton-dependent oligopeptide transport (POT) family protein	1	1	0.99999	0.85225	0.01793	-0.0874115	-0.00794555	-0.134155	-0.454505	-1.21352	0.0374352	1.56542e-13	0.317292
CHR10_GSVIVT00021647001_T01	VIT_10s0003g04860	D7TKJ1	Receptor kinase TRKa	0.00398	1	0.86902	0.69496	0.8177	1.101	0.017578	-0.345637	-0.452766	-0.380929	0.938311	2.29021e-12	0.0363607
CHR5_JGVV62_31_T01	VIT_05s0062g00400	F6I4D8	Indole-3-acetate beta-glucosyltransferase 1	0.01696	0.04236	0.99219	0.86259	1	1.46788	-1.0353	0.270967	-0.452063	-0.0572481	0.883212	3.69351e-08	0.0328036
CHR5_JGVV20_320_T01	VIT_05s0020g03410	F6HDP9	Aspartate aminotransferase	0.00033	0.99617	0.98876	0.67268	1	-1.69444	0.184312	0.226183	-0.451256	-0.0108217	0.82662	1.06297e-14	0.0244328
CHRUN_JGVV238_8_T01	VIT_00s0238g00080	F6I7C3	TIR-NBS-LRR disease resistance	0.95591	0.99985	0.99973	0.40804	0.00707	0.266525	0.12649	-0.116666	-0.445304	-0.792618	0.020257	1.5928e-20	0.111805
CHR16_JGVV39_65_T01	VIT_16s0039g01120	F6HEB2	Phenylalanin ammonia-lyase [Vitis vinifera]	0.71218	0.02384	0.97944	0.38446	0.18643	-0.350773	-0.684324	0.224305	-0.442783	-0.601015	0.0035443	2.82667e-15	0.274607
CHR3_PDVV17_140_T01	VIT_03s0017g01800	F6HTM9	Pentatricopeptide (PPR) repeat-containing protein	0.98187	0.99999	0.76425	0.01071	0.42081	-0.108583	0.0548262	-0.179981	-0.439451	-0.242156	0.0419173	7.22838e-14	0.321573
CHR7_JGVV5_231_T01	VIT_07s0005g02390	F6HZE8	Protein phosphatase 2C POLTERGEIST	0.99988	1	0.6957	0.0145	0.19453	-0.0566889	-0.0340548	-0.188045	-0.433932	-0.288778	0.0288384	4.81564e-08	0.394405
CHR7_JGVV5_283_T01	VIT_07s0005g02970	F6HZH4	Myosin-like protein XIC	0.98798	0.50994	0.01017	0.11422	0.90672	0.12406	0.313394	-0.592318	-0.432275	-0.203987	0.2179	9.48477e-13	0.0419889
CHR12_JGVV28_275_T01	VIT_12s0028g01110	F6H570	Phytochrome- interacting factor 5 PIL6	0.99968	0.97833	0.83829	0.31204	0.00123	-0.112827	-0.199998	-0.290367	-0.431899	0.937437	0.936414	1.32156e-17	0.0159371
CHR12_JGVV34_2_T01	VIT_12s0034g02590	F6H941	Leucine Rich Repeat receptor-like kinase	0.98741	0.00602	0.9947	0.46924	0.65415	-0.204433	-0.910575	-0.193335	-0.430243	-0.368192	0.0153205	1.47752e-18	0.478293
CHR16_JGVV98_143_T01	VIT_16s0098g00480	F6H7C4	Lipase class 3	0.99999	0.00457	1	0.9281	0.85851	-0.161829	-1.82981	-0.117652	-0.424689	-0.542109	0.0465953	0.0001358	0.257592
CHRUN_JGVV437_3_T01	VIT_00s0437g00050	F6I2D1	Receptor kinase RK20-1	1	0.11023	0.8681	0.6842	0.00021	-0.0145164	0.8091	-0.355868	-0.424656	-1.32304	0.234277	3.89656e-11	0.00954273
CHRUN_JGVV1353_1_T01	VIT_00s1353g00010	F6HWW0	BAM1 (big apical meristem 1)	0.7665	1	0.08402	0.0001	0.02056	0.111159	0.0151251	-0.210497	-0.416976	-0.254703	0.00704818	1.43118e-20	0.009197
CHR11_JGVV65_81_T01	VIT_11s0065g00980	F6H9N3	Replication factor A 1, rfa1	0.98366	0.99984	0.0007	0.21857	0.9999	0.153835	0.0859288	-0.833573	-0.414304	-0.0914944	0.106411	3.91596e-09	0.0419889
CHR18_JGVV1_1203_T01	VIT_18s0001g15800	F6GZV8	Protein kinase Xa21	0.937	0.94559	1	0.5362	0.00828	-0.281684	-0.282946	-0.0198362	-0.413725	-0.924939	0.0401983	3.39835e-14	0.368789
CHR5_JGVV94_24_T01	VIT_05s0094g00280	F6HAW3	Chitinase, class IV [Vitis vinifera]	0.92409	1	1	0.29783	0.00095	-0.229138	-0.0255634	-0.0259416	-0.411096	-1.17737	0.045012	1.90825e-16	0.0963423
CHR14_JGVV60_15_T01	VIT_14s0060g02580	F6I4K4	Ribonuclease H2 subunit A	1	0.84993	8e-05	0.67423	1	6.15583e-05	0.373143	-1.6617	-0.410613	0.0120558	0.117292	1.18435e-06	0.0121608
CHR2_JGVV25_15_T01	VIT_02s0025g00170	F6HUM3	No hit	1	1	0.00835	0.00105	0.99999	0.0234933	0.0213167	-0.337846	-0.41049	-0.0333201	0.0316558	8.02493e-11	0.0401867
CHR15_GSVIVT00019333001_T01	VIT_15s0024g00580	D7UB92	Unknown	0.99958	0.41073	0.83645	0.9277	0.01639	-0.210079	-0.600325	-0.426816	-0.407405	-1.38164	0.034011	0.251748	0.471212
CHR19_JGVV14_471_T01	VIT_19s0014g05300	F6H2C9	SWAP (Suppressor-of-White-APricot)/surp domain-containing protein	0.98154	0.78056	0.20509	0.01003	0.99973	-0.102169	-0.158664	-0.251001	-0.401678	-0.0511099	0.0167396	1.80551e-07	0.469626
CHRUN_JGVV1212_2_T01	VIT_00s1212g00020	F6HD96	Laccase	1	0.95951	0.83911	0.74418	0.00232	0.0573671	0.301327	0.375378	-0.397765	1.44945	0.0264864	4.24888e-16	0.0676778
CHR4_JGVV23_230_T01	VIT_04s0023g01400	F6GWY4	5-azacytidine resistance	0.99995	1	0.92595	8e-05	0.99992	-0.0310168	-0.0110951	-0.082295	-0.394699	0.028506	0.0669677	6.14738e-15	0.0315212
CHR19_JGVV14_46_T01	VIT_19s0014g00500	F6H2L4	Receptor kinase 2	1	1	1	0.1211	0.00013	0.0173867	-0.0174367	0.0443507	-0.394686	-0.793799	0.0425718	8.77032e-18	0.0272553
CHR4_JGVV8_412_T01	VIT_04s0008g04400	D7SUJ4	No hit	1	0.70212	0.00011	0.24811	1	-0.00489604	0.269609	-0.918222	-0.392272	-0.0227019	0.0991944	5.08463e-10	0.0117084
CHR4_JGVV8_25_T01	VIT_04s0008g00350	F6H369	Clavata1 receptor kinase (CLV1)	0.36553	0.0436	1	0.92828	0.69839	-0.791489	-0.910379	0.0238846	-0.380285	-0.498451	0.0451257	4.84117e-13	0.500423
CHRUN_JGVV373_3_T01	VIT_00s0373g00030	D7TG03	HSL2 (HAESA-like 2)	1	0.97208	0.97769	0.58331	0.00132	0.0190531	0.21014	-0.188382	-0.372559	1.04246	0.390699	1.54734e-17	0.0310801
CHR5_GSVIVT00001643001_T01	VIT_05s0165g00250	D7TLK0	No hit	0.35216	0.99961	0.89484	0.86284	0.0014	0.534797	0.132053	-0.305629	-0.370099	-1.39615	0.370071	4.02671e-07	0.0264018
CHR1_JGVV10_43_T01	VIT_01s0010g00670	D7TA88	Esterase/lipase/thioesterase	0.34407	0.97958	0.99943	0.79024	0.00153	0.483222	-0.212508	0.136953	-0.365861	-1.2719	0.408192	1.43351e-15	0.0271663
CHR12_JGVV57_21_T01	VIT_12s0057g00220	F6HHJ8	Unknown protein	0.78017	0.99958	0.3268	0.55416	0.00024	-0.329002	0.116111	0.432144	-0.365723	1.06529	0.247201	3.62017e-14	0.00805244
CHR5_JGVV20_21_T01	VIT_05s0020g00260	F6HE05	Unknown protein	0.99972	1	0.02583	0.84522	0.00142	0.142649	0.00387551	-0.91625	-0.361664	1.28489	0.965586	4.45211e-12	0.00776819
CHR1_JGVV10_110_T01	VIT_01s0010g01620	F6HG06	No hit	0.99413	1	0.4733	0.71302	0.0026	-0.149505	0.00257347	-0.416794	-0.35964	-1.06352	0.0119543	1.02636e-06	0.214965
CHR3_JGVV63_85_T01	VIT_03s0063g00930	F6HQE5	EMB2745	0.76548	1	0.97013	0.0063	0	0.137967	-0.00360816	0.0896501	-0.355565	-0.876961	0.00337409	5.80307e-19	3.75097e-05
CHR13_RANDOM_JGVV143_12_T01	VIT_13s0019g00880	F6GX76	Intron-binding protein aquarius	0.98079	0.9998	0.23398	0.01564	0.39011	-0.105124	0.0477696	-0.233969	-0.352159	-0.207234	0.0288384	2.1872e-11	0.294684
CHR7_RANDOM_JGVV272_8_T01	VIT_07s0141g00930	D7SSW2	33 kDa secretory protein	0.00016	0.94671	0.99993	0.9953	1	2.38093	-0.462197	0.174947	-0.34986	0.0846674	0.173881	6.0416e-14	0.016716
CHR12_JGVV59_85_T01	VIT_12s0059g00910	D7TEA1	Cellulose synthase CSLB04	0.99966	1	0.99962	0.93015	0.00062	0.151603	0.0412961	0.164309	-0.340236	-1.64158	0.243763	8.87171e-17	0.0474594
CHR13_JGVV19_377_T01	VIT_13s0019g00900	F6HN73	Integral membrane protein, MtN24	0.99726	0.62763	0.19956	0.01744	0.57106	-0.070398	-0.159143	-0.232477	-0.334285	-0.171881	0.00704818	7.70037e-18	0.658287
CHR13_JGVV19_29_T01	VIT_13s0019g05050	F6HNC3	Nodulin-like protein	0.99835	1	0.99857	0.98461	0.00113	0.205752	0.018542	0.182171	-0.334198	-1.35311	0.0496945	1.02267e-16	0.0657964
CHR11_JGVV78_32_T01	VIT_11s0078g00440	D7UD56	U4/U6.U5 tri-snRNP-associated protein 1 SART-1	0.99686	0.83509	0.02138	0.00487	0.80069	-0.0589836	0.112248	-0.272073	-0.324935	0.114098	0.17618	4.92301e-08	0.0211978
CHR13_JGVV19_374_T01	VIT_13s0019g00940	D7TLV3	SLT1 (sodium- and lithium-tolerant 1)	0.97752	1	0.99911	0.0016	0.00089	-0.0703541	-0.00545248	-0.0451633	-0.324906	-0.344274	0.00423763	1.21476e-16	0.0596331
CHR1_JGVV146_19_T01	VIT_01s0146g00210	D7U5Z2	Auxin responsive SAUR protein	0.97783	1	0.99437	0.97466	0	0.271153	0.0702941	0.20649	-0.324645	-2.61808	0.00922451	4.23219e-12	0.000331462
CHRUN_PDVV1614_1_T01	VIT_00s1614g00010	F6GZH0	Receptor serine/threonine kinase	0.15147	0.99972	0.99993	0.83041	0.00149	0.588357	0.0907858	0.0902611	-0.322598	-0.908903	0.62277	1.41839e-15	0.0201424
CHR3_JGVV110_7_T01	VIT_03s0110g00090	F6HR98	Protein phosphatase 2C	0.04687	0.40305	0.99999	0.03048	0.00352	0.290553	-0.200593	0.0324844	-0.322501	-0.406341	0.118249	1.35167e-13	0.00676748
CHR12_JGVV34_192_T01	VIT_12s0034g00140	F6H991	UDP-glucose glucosyltransferase	0.93005	0.9935	0.99145	0.99602	3e-05	0.388755	-0.220946	0.270649	-0.322141	1.97621	0.0879099	2.32129e-17	0.00971214
CHR6_JGVV4_308_T01	VIT_06s0004g05170	F6GUY7	Lectin protein kinase	0.99164	0.63821	0.99473	0.93112	0.00065	0.220859	0.477278	-0.198128	-0.313926	-1.40444	0.302642	1.46001e-14	0.026815
CHR17_JGVV0_281_T01	VIT_17s0000g07200	E3TBM2	Flavonoid-3'-hydroxylase	0.99983	0.99993	0.99417	0.53613	0.00016	0.0702788	-0.0950517	-0.139093	-0.310929	0.938933	0.528864	2.76521e-13	0.00994727
CHR3_JGVV63_211_T01	VIT_03s0063g02260	F6HQK6	Phosphatidylinositol 4-kinase	1	0.92301	0.01291	0.01894	0.9972	-0.000167589	-0.102406	-0.306724	-0.302412	-0.0618568	0.0182034	1.90376e-12	0.229089
CHR9_JGVV2_350_T01	VIT_09s0002g03840	F6HYB9	RPS5 (resistant to p. syringae 5)	0.00044	0.99672	1	0.85268	0.95461	1.16959	0.14472	-0.0481941	-0.293704	-0.207644	0.987	7.93727e-15	0.0208342
CHR9_PDVV2_704_T01	VIT_09s0002g08550	F6HXN1	Unknown	1	0.99975	0.99423	0.97661	0.00051	0.0981167	-0.164628	-0.240327	-0.290065	-1.71977	0.0198704	4.51097e-10	0.0876015
CHR4_GSVIVT00026338001_T01	VIT_04s0043g00550	D7TDS6	Carboxyl-terminal proteinase	0.99894	0.97824	0.00354	0.97786	0.8968	-0.28374	-0.286412	-1.54619	-0.288642	-0.479432	0.020257	4.55497e-07	0.292622
CHR9_JGVV2_469_T01	VIT_09s0002g05230	D7U0Q1	GPI mannosyltransferase 1 PEANUT 1	1	0.14413	0.13523	0.0349	1	0.0282379	0.233908	-0.232098	-0.2849	0.00213048	0.50906	5.76151e-15	0.0407383
CHR10_RANDOM_JGVV168_23_T01	VIT_10s0116g01430	F6GVJ2	Lucose inhibited division protein A	1	1	0.44759	0.97593	0.00196	-0.0333952	-0.0842753	-0.584691	-0.284378	-1.39481	0.0448289	0.000926905	0.185878
CHR7_JGVV151_66_T01	VIT_07s0151g00070	A5AW30	Ankyrin	0.01367	0.99886	0.99998	0.9834	0.02747	1.20959	0.21728	-0.108808	-0.282293	-1.07573	0.89782	1.30943e-12	0.0273388
CHR2_JGVV25_404_T01	VIT_02s0025g04460	F6HUI0	DWARF and delayed flowering 2	0.99302	0.00067	1	0.9998	0.99924	0.355302	2.9692	-0.197798	-0.2737	-0.425932	0.584304	9.35017e-09	0.0485534
CHR18_JGVV76_16_T01	VIT_18s0076g00310	F6GYV0	Translation initiation factor eIF-5B	0.99972	0.9723	0	0.00094	0.80574	-0.0300035	0.0565022	-0.442807	-0.271963	-0.082078	0.000699247	2.26242e-07	0.00113045
CHR10_JGVV3_390_T01	VIT_10s0003g04390	D7TKF5	ABC transporter C member 11	1	0.88998	0.59062	0.02177	0.09232	0.00317844	-0.100152	-0.139913	-0.269456	0.221663	0.398032	1.7735e-16	0.0454881
CHR8_JGVV32_35_T01	VIT_08s0032g00420	F6I3M9	Exostosin	0.99497	0.54269	0.03716	0.01498	0.61832	-0.0585581	0.137114	-0.241263	-0.269258	0.131977	0.338383	1.7748e-14	0.0212464
CHR7_GSVIVT00003699001_T01	VIT_07s0205g00170	D7SSH6	Basic helix-loop-helix (bHLH) family	1	1	0.83464	0.86313	4e-05	-0.0603508	-0.0639635	-0.290752	-0.267612	-1.4926	0.0288384	5.2637e-15	0.0215198
CHR7_JGVV151_5_T01	VIT_07s0151g01070	F6HI41	ent-copalyl diphosphate synthase	1	0.9964	0.00017	0.99096	0.99999	0.00577174	-0.222309	-1.79554	-0.26013	0.10106	0.200666	6.08605e-13	0.0381595
CHR18_JGVV1_425_T01	VIT_18s0001g07370	A5B0M8	Ubiquitin carboxyl-terminal hydrolase 16	0.99939	0.98066	0.50668	0.59477	0.01776	-0.0807223	-0.126048	-0.248205	-0.25077	-0.466078	0.0229608	6.72677e-11	0.587774
CHRUN_JGVV160_23_T01	VIT_00s0160g00270	F6HWK5	No hit	0.4894	1	0.95126	0.96841	1e-05	-0.461354	-0.0546039	-0.285179	-0.246245	1.79342	0.366874	2.59291e-11	0.00128286
CHR1_JGVV10_36_T01	VIT_01s0010g00570	D7TA78	No hit	0.99244	0.00126	0.00627	0.75053	0.7742	-0.141339	-0.719691	0.622507	-0.244252	0.239847	0.776229	4.43499e-12	0.00288103
CHR16_JGVV98_63_T01	VIT_16s0098g01310	F6H7D6	Unknown protein	1	1	0.00245	0.48147	0.26575	-0.0185997	-0.0092754	-0.513779	-0.240903	-0.280352	0.0211285	4.3322e-13	0.19573
CHR10_JGVV42_17_T01	VIT_10s0042g00180	F6HIN6	Unknown protein	1	0.71191	0.00964	0.55719	0.23689	0.0120011	0.211763	-0.490229	-0.235869	0.294611	0.767266	8.80113e-15	0.0279434
CHRUN_JGVV2849_1_T01	VIT_00s2849g00010	F6I2I6	Phenylalanine ammonia-lyase	0.86378	0.01441	0.23005	0.87133	0.43378	-0.250354	-0.649433	0.477064	-0.23568	-0.409912	0.0288384	3.35418e-14	0.0781102
CHRUN_GSVIVT00006643001_T01	VIT_00s0392g00070	D7U6K3	No hit	0.89774	0.03383	0.01125	0.9993	0.99937	0.384833	-1.07392	1.48963	-0.227871	-0.227348	0.891835	2.82275e-09	0.0282078
CHR5_JGVV49_17_T01	VIT_05s0049g00180	F6H8I1	IBR10 (indole-3-butyric acid response 10); catalytic/ dodecenoyl-CoA delta-isomerase [Arabidopsis thaliana]	0.45435	0.76013	0.06424	0.03188	0.98995	-0.136017	-0.104713	-0.20682	-0.226933	0.0590957	0.020257	3.24545e-17	0.243299
CHR4_JGVV23_253_T01	VIT_04s0023g01140	F6GWZ8	GNS1/SUR4 membrane protein	0.99996	1	0.62687	0.95749	0.00022	-0.0862751	0.0388738	-0.338208	-0.217392	0.993352	0.636779	6.77471e-15	0.0115453
CHR5_JGVV20_422_T01	VIT_05s0020g04500	F6HDW3	Unknown protein	0.99674	1	0.83238	0.9675	0.00034	0.164619	-0.0240978	-0.290511	-0.215114	1.19924	0.243763	1.51881e-18	0.0188343
CHR6_JGVV9_187_T01	VIT_06s0009g01620	D7T1H6	Harpin-induced protein	0.96626	0.12576	0.99961	0.92102	0.0004	-0.187219	0.480716	-0.10409	-0.212365	0.905332	0.219601	1.17092e-14	0.0124158
CHR15_JGVV21_9_T01	VIT_15s0021g02730	F6GV55	SEC16 homolog B	0.9883	0.96153	0.00158	0.64623	0.91738	0.105218	0.134668	-0.55236	-0.210187	0.146627	0.495834	8.74703e-09	0.0310668
CHR4_JGVV23_173_T01	VIT_04s0023g02060	D7SPB1	Gamma carbonic anhydrase-like 1 (gamma CAL1)	0.90673	1	0.99991	0.87686	0.00069	-0.187629	-0.0163593	-0.0736473	-0.208956	-0.727758	0.0411653	2.99226e-09	0.139313
CHR9_JGVV2_488_T01	VIT_09s0002g05420	F6HX57	ABC transporter g family pleiotropic drug resistance 12 PDR12	7e-05	0.21125	0.97684	0.95082	0.58934	1.16835	-0.47762	-0.168358	-0.20397	-0.297418	0.26335	4.01595e-15	0.00250027
CHR15_JGVV21_171_T01	VIT_15s0021g00900	D7SM35	No hit	0.058	0.02077	0.53623	0.98093	0.76749	0.606198	0.738302	-0.386494	-0.198765	0.324192	0.19283	0.0590002	0.0429114
CHR7_RANDOM_JGVV209_3_T01	VIT_07s0141g00340	F6HWH9	Lipoxygenase	0.03208	1	0.72362	0.8986	1e-05	0.509948	-0.00328118	-0.234545	-0.197933	-1.26049	0.197553	5.73199e-14	0.000962892
CHR5_JGVV20_282_T01	VIT_05s0020g03010	F6HDN1	Carboxylesterase CXE	0.99994	1	0.99997	0.96264	0.00011	-0.0748381	-0.0299887	-0.103876	-0.193304	1.03116	0.413507	1.17226e-17	0.013274
CHR19_JGVV27_16_T01	VIT_19s0027g01760	F6H4Q2	Regulator of chromosome condensation (RCC1)	2e-05	0.99998	1	0.99964	1	2.13117	0.105508	-0.0873563	-0.182463	-0.0505991	0.0896652	3.58078e-08	0.00650458
CHR8_JGVV7_526_T01	VIT_08s0007g03450	A4GG72	TFL1B protein [Vitis vinifera]	1	1	0.99993	0.99649	5e-05	0.0112787	0.00454993	-0.0978536	-0.179841	-1.25346	0.0842464	9.22402e-08	0.0232338
CHR14_GSVIVT00022050001_T01	VIT_14s0030g00080	D7TV22	No hit	0.00028	1	0.99989	0.9967	0.2357	1.37691	0.064672	-0.112953	-0.177457	-0.632805	0.825435	1.00382e-12	0.0106572
CHR15_GSVIVT00019252001_T01	VIT_15s0024g01330	D7UB50	No hit	0.0018	0.02287	0.89678	0.99985	0.99609	-1.42824	1.1176	0.341846	-0.170113	-0.215446	0.795702	4.19425e-12	0.00955335
CHR7_JGVV151_18_T01	VIT_07s0151g00870	F6HI46	PHD finger transcription factor	0.45586	1	0.01924	0.41246	1	-0.15843	-0.0194111	-0.282582	-0.162	-0.0214694	0.0386804	2.65046e-09	0.40717
CHR2_JGVV12_235_T01	VIT_02s0012g00290	F6HTE1	S-ribonuclease binding protein SBP1	0.99998	0.84006	0.01443	0.68855	0.16952	-0.0365556	-0.132055	-0.357651	-0.161382	-0.251104	0.0126237	1.37718e-17	0.519522
CHR1_JGVV11_23_T01	VIT_01s0011g06450	F6HF99	Deoxymugineic acid synthase	0.99965	0.66388	0.99998	1	0.00034	-0.213759	-0.552922	0.128988	-0.159443	1.70682	0.500359	1.32714e-14	0.0200583
CHR17_JGVV0_315_T01	VIT_17s0000g06810	F6GT35	Myb family transcription factor / ELM2 domain-containing	0.99995	0.9862	0.9725	0.73551	0	0.0395376	0.0953582	0.107837	-0.158706	-1.52188	0.000346172	1.2243e-19	1.61874e-07
CHR12_JGVV59_244_T01	VIT_12s0059g02570	F6HIL4	CRK10 (cysteine-rich RLK10)	0.99971	0.26219	0.99924	0.99699	0.00144	0.108867	0.528706	0.127525	-0.157794	-1.09772	0.488705	1.84113e-08	0.0230875
CHR18_JGVV1_574_T01	VIT_18s0001g09000	E0CP14	No hit	0.07114	0.99999	0.99455	0.9974	0.0234	-0.646538	0.0821377	0.162124	-0.155532	0.699368	0.87762	1.85299e-16	0.0497188
CHR18_RANDOM_JGVV82_55_T01	VIT_18s0001g04820	D7TLC0	(-)-germacrene D synthase	0.99694	0.99724	0.99993	0.99999	0.04703	-0.316414	-0.279107	-0.177697	-0.154147	-1.06704	0.0139	4.43231e-15	0.575374
CHR10_GSVIVT00021719001_T01	VIT_10s0003g05410	D7TKN9	No hit	0.88933	0.61675	1	0.9992	0.00154	-0.261296	-0.396989	0.045392	-0.149374	-0.993631	0.0401983	4.40472e-09	0.177064
CHR14_GSVIVT00031103001_T01	VIT_14s0060g02540	D7U9S2	No hit	0.00037	0.42483	1	0.99886	1	1.09805	-0.482189	-0.061787	-0.139006	0.00576232	0.425141	5.2694e-07	0.0160741
CHR3_JGVV180_28_T01	VIT_03s0180g00010	F6I5Z3	Cysteine proteinase	1	0.99545	1	0.35655	0.00273	-0.0195262	0.0493345	-0.0212583	-0.133514	0.27534	0.63015	2.54082e-16	0.0415643
CHR16_JGVV13_11_T01	VIT_16s0013g00110	D7U729	Thioredoxin reductase 1	0.02791	4e-05	0.97101	0.99838	0.99498	-0.652777	-1.43412	0.209484	-0.130062	-0.160327	0.0578266	1.23241e-12	0.011096
CHR11_JGVV65_93_T01	VIT_11s0065g01110	D7T0S8	Unknown	1	1	0.95155	0.99898	0.00073	-0.00759621	-0.0576426	-0.226454	-0.128687	1.0195	0.486195	2.64879e-05	0.0353715
CHR15_JGVV24_136_T01	VIT_15s0024g00070	F6I5I7	Methylenetetrahydrofolate reductase 1 (AtMTHFR1)	0.99856	0.94601	0.00254	0.58415	0.66655	-0.0472977	-0.0803251	0.344195	-0.125069	0.118668	0.478193	7.27108e-19	0.0282078
CHR19_JGVV14_262_T01	VIT_19s0014g02950	F6H259	No hit	0.21332	0.4758	0.99999	1	0.00633	-0.636871	-0.513264	-0.0967026	-0.116871	1.13028	0.878569	1.35273e-14	0.0282078
CHR15_JGVV46_183_T01	VIT_15s0046g01690	F6I677	Chitinase, class III	0.98652	0.08148	0.99999	1	0.03482	-0.345529	-1.14478	0.133587	-0.112846	-1.08249	0.0384958	1.76004e-05	0.266295
CHR4_PDVV8_197_T01	VIT_04s0008g02190	F6H2U2	Glutathione synthase S6 modification	0.06845	0.71526	0.01369	0.9999	1	-0.686071	-0.328073	-0.745295	-0.112658	0.0392306	0.0126658	7.19944e-13	0.257009
CHR12_JGVV34_193_T01	VIT_12s0034g00130	F6H992	Anthocyanidin 3-O-glucosyltransferase	1	0.4486	0.99988	1	0.0002	0.116211	-0.545623	0.122609	-0.108709	1.56137	0.335412	7.06893e-15	0.0150062
CHR12_PDVV35_88_T01	VIT_12s0035g01310	F6HK30	No hit	0.85501	0.99908	0.0016	0.99999	0.00443	-0.322116	-0.14968	-1.04186	-0.10262	1.00059	0.553405	8.84584e-09	0.00469201
CHR4_JGVV44_9_T01	VIT_04s0044g01960	F6I0A9	Unknown	0.92086	0.97941	0.99782	0.99996	2e-05	0.283049	0.192105	0.148889	-0.101856	-1.3363	0.366874	1.36657e-07	0.00368357
CHR19_GSVIVT00014508001_T01	VIT_19s0014g04350	E0CSY5	No hit	1	0.99103	0.00076	0.99406	0.88454	0.020155	-0.0959652	0.63127	-0.100979	-0.168	0.680264	1.50482e-13	0.0280444
CHR15_JGVV46_228_T01	VIT_15s0046g01210	F6I6A7	Arbutin synthase	0.99765	0.49748	1	0.99914	0	0.121012	-0.342531	-0.0443979	-0.099278	1.52076	0.0965077	4.71918e-19	0.000147755
CHR18_JGVV1_333_T01	VIT_18s0001g06030	F6H0R3	Erg-1	0.99887	0.2267	0.99876	0.99999	0.00733	-0.214745	0.651144	-0.15883	-0.0988605	1.11275	0.0304651	6.53395e-14	0.0902835
CHR15_JGVV45_112_T01	VIT_15s0045g01590	F6I1I6	Eceriferum 1 (CER1 protein) Sterol desaturase	0.00234	0.68237	0.99556	0.99999	0.27784	-1.33119	0.513417	-0.18865	-0.0981635	0.564521	0.77754	0.000581886	0.0232338
CHR18_JGVV1_587_T01	VIT_18s0001g09130	E0CP26	Armadillo/beta-catenin repeat	0.99807	0.04453	0.67472	0.99336	0.04151	0.0864512	0.397157	0.203521	-0.0964683	0.393108	0.0419173	4.37693e-15	0.21679
CHR2_JGVV25_12_T01	VIT_02s0025g00140	F6HUM1	Ring-H2 zinc finger protein RHA1b	0.99436	0.92982	0.02973	0.99995	0.00066	-0.18323	0.259925	-0.693408	-0.0934365	0.997232	0.780013	7.12664e-09	0.00583226
CHR9_JGVV2_595_T01	VIT_09s0002g06630	F6HXC5	No hit	0.97896	0.39807	0.90275	0.99989	0.00276	0.18091	0.433002	-0.241655	-0.0920127	-0.86956	0.366987	8.00167e-07	0.0355585
CHR9_JGVV2_282_T01	VIT_09s0002g03120	F6HY74	FRK1 (FLG22-induced receptor-like kinase 1)	0.75374	0.93812	0.9999	1	0.0083	-0.564906	-0.341377	0.136065	-0.091054	-1.22878	0.0248076	1.54323e-14	0.255179
CHR16_PDVV50_1_T01	VIT_16s0050g02810	F6H6D8	No hit	0.72222	0.99469	0.00044	0.9999	0.86778	-0.344168	0.151323	-0.944227	-0.0904156	-0.248084	0.0386804	5.69733e-08	0.070974
CHR19_JGVV14_142_T01	VIT_19s0014g01650	F6H1Y0	Global transcription factor group E 4	0.99682	0.97831	1	0.97859	0	0.0717882	0.0926263	-0.015859	-0.0903264	-0.769031	0.0527293	7.23709e-17	0.000543264
CHRUN_JGVV299_10_T01	VIT_00s0299g00110	F6HJQ1	Glycoprotein homolog, related	1	0.99992	0.98926	0.99956	0.00016	0.0190979	-0.0707122	0.123191	-0.0851585	-0.788353	0.169812	3.71678e-14	0.0305955
CHR1_JGVV146_6_T01	VIT_01s0146g00070	D7U5Y1	11-beta-hydroxysteroid dehydrogenase	1	1	0.89856	0.99998	0.00067	0.0147302	0.0311286	0.251034	-0.0798099	-1.03335	0.382781	5.549e-19	0.0391509
CHR10_JGVV92_21_T01	VIT_10s0092g00240	F6I3H1	Alpha-glucosidase 1 (AGLU1)	1	0.99988	0.29193	0.99992	0.0005	-0.0147685	-0.0799131	-0.353283	-0.0791086	0.850028	0.0879099	2.6158e-19	0.014862
CHR7_JGVV31_33_T01	VIT_07s0031g00370	D7SVV4	Zinc finger (C3HC4-type ring finger)	0.99049	0.98509	0.99999	0.99999	6e-05	-0.215122	0.213281	-0.0688833	-0.078596	1.46947	0.586851	2.25676e-09	0.0111825
CHR8_JGVV40_63_T01	VIT_08s0040g02730	F6HQX6	Exocyst subunit EXO70 H4	0.99638	0.96636	0.97505	1	0.00016	-0.36289	0.452015	-0.440578	-0.0752485	2.36005	0.21238	2.39173e-08	0.0207924
CHR17_JGVV0_79_T01	VIT_17s0000g09540	F6GTR0	CYP71A26	0.93778	0.99993	0.95331	1	1e-05	0.242464	0.106676	-0.281684	-0.0745498	-1.8521	0.126272	5.50244e-08	0.00351882
CHR18_GSVIVT00034805001_T01	VIT_18s0075g00440	D7SRJ9	TIR-NBS-LRR disease resistance	0.99051	0.99671	8e-05	1	0.99993	0.26931	0.226071	1.81538	-0.0706902	-0.131921	0.0689515	4.80513e-16	0.0213987
CHR18_JGVV1_621_T01	VIT_18s0001g09480	F6GZP3	PUMILIO 8 (APUM8)	1	0.99999	1	1	0.03949	-0.0362731	0.0854492	-0.104024	-0.0644398	0.717636	0.0397035	1.72142e-17	0.338583
CHR1_JGVV150_4_T01	VIT_01s0150g00040	D7TFH9	Unknown protein	0.9693	1	0.99767	0.99978	0.00067	-0.159682	0.0431606	-0.0900859	-0.0637182	0.684622	0.526942	6.2016e-16	0.0355585
CHR16_JGVV39_1_T01	VIT_16s0039g00010	A5AQG4	ABC transporter G member 11-like	0.99898	0.99908	0.99979	0.99999	0.01338	0.0801599	-0.110166	-0.0961029	-0.0604735	0.690588	0.0345615	3.77461e-23	0.166891
CHR1_JGVV11_570_T01	VIT_01s0011g00700	F6HF81	Myb family transcription factor / ELM2 domain-containing	1	0.99957	0.99998	1	0	0.0336346	-0.123562	0.0791109	-0.057644	-1.45893	0.0577569	1.87682e-14	0.00359371
CHR9_JGVV2_308_T01	VIT_09s0002g03400	F6HY94	No hit	0.99984	0.39456	1	1	1e-05	0.113449	0.510189	-0.00310582	-0.0553822	1.71438	0.0377184	7.81132e-13	0.00576012
CHR13_JGVV67_180_T01	VIT_13s0067g01150	F6HCB9	Unknown protein	0.99999	1	0.15172	1	0.00154	0.0640668	-0.0114821	-0.829173	-0.055073	1.32218	0.676547	1.63965e-12	0.0236286
CHR19_JGVV27_107_T01	VIT_19s0027g00230	D7SX08	NAC domain-containing protein 1	0.98671	0.54358	0.00614	1	0.50953	0.342447	-0.637247	1.53137	-0.0542863	-0.64858	0.843837	3.82442e-14	0.0401709
CHR12_JGVV28_311_T01	VIT_12s0028g00530	E0CU29	Cytochrome B561	0.00044	0.99998	0.91262	1	0.21457	1.78824	-0.107806	0.45781	-0.0502473	-0.78844	0.827509	2.36031e-15	0.0123728
CHR10_GSVIVT00026230001_T01	VIT_10s0042g00980	D7TEX6	Protein kinase	1	1	0.21006	1	0.00212	0.0373766	0.0402165	-0.634913	-0.0403891	1.34179	0.917554	7.30465e-14	0.0320141
CHR3_JGVV38_168_T01	VIT_03s0038g03000	D7U4Z7	Protein kinase	0.92498	0.99997	0.99488	1	0.0002	-0.164766	-0.0438625	-0.101875	-0.0332805	0.688857	0.550234	1.38249e-12	0.0159371
CHR16_JGVV50_173_T01	VIT_16s0050g00850	F6H6J3	C2 domain-containing protein	0.99746	1	0.99966	1	0.00026	-0.0903935	0.0224538	0.0796384	-0.0327606	0.618299	0.215399	5.61191e-15	0.0379566
CHR15_GSVIVT00027065001_T01	VIT_15s0046g01180	D7UCM4	No hit	0.80105	0.47808	0.99756	1	0.00304	-0.182401	-0.21074	0.0781284	-0.0304386	-0.544377	0.0319066	0.00014086	0.127756
CHR17_JGVV0_501_T01	VIT_17s0000g04760	F6GTF3	UDP-glycosyltransferase 89B2	0.97791	0.79009	0.99997	1	0.001	-0.431941	-0.627221	0.130393	-0.0251557	2.10421	0.736514	4.42157e-05	0.0335109
CHR16_JGVV100_103_T01	VIT_16s0100g00240	F6HP76	Mandelonitrile lyase-like protein	0.99998	0.0001	1	1	0.82119	0.0497115	1.11151	0.0431063	-0.0201431	0.316275	0.0528141	7.03485e-21	0.0422993
CHR15_JGVV45_97_T01	VIT_15s0045g01360	F6I1H7	No hit	0.91763	0.99901	6e-05	1	0.99985	0.366692	-0.159515	-2.00625	-0.0193226	0.168044	0.415235	3.39555e-12	0.0105471
CHR11_JGVV149_31_T01	VIT_11s0149g00330	F6HCL4	Chitinase	1	0.43561	0.49072	1	0.00244	0.0218909	-0.437753	-0.429006	-0.0136581	1.09156	0.957522	2.83032e-06	0.0253905
CHR13_RANDOM_JGVV123_11_T01	VIT_13s0067g03270	F6I5R6	Peptide transporter PTR2-B	0.70897	0.99986	0.57557	1	0	0.309943	-0.096172	0.302612	-0.009799	1.59652	0.020257	1.92891e-05	0.00156683
CHR4_JGVV8_634_T01	VIT_04s0008g06810	F6H346	U2-associated protein SR140	0.98595	1	0.00028	1	0.99985	0.117025	0.0378646	-0.706457	-0.00831693	0.0799292	0.410355	2.49197e-12	0.0262564
CHR18_JGVV1_343_T01	VIT_18s0001g06180	F6H0X0	Phosphate-induced protein 1	0.74716	0.03981	0.71323	1	0.00207	0.556478	1.07087	0.515879	-0.00153178	1.45961	0.00486027	1.6024e-13	0.224304
CHRUN_JGVV392_2_T01	VIT_00s0392g00030	D7U6J9	(E,E)-alpha-farnesene synthase	0.10068	0.02773	0.00174	1	0.99215	0.914175	-1.00173	1.64975	2.47861e-05	-0.146862	0.66303	2.21928e-14	0.00576127
CHR15_JGVV48_5_T01	VIT_15s0048g02950	F6I2V6	Unknown	0.00129	0.99919	1	1	0.67563	1.18615	-0.158769	0.0253	0.00186156	-0.495349	0.323891	2.21332e-11	0.0401867
CHR9_JGVV2_338_T01	VIT_09s0002g03700	F6HYB1	No hit	0.52164	0.86608	0.99997	1	0.00418	0.408807	0.25992	-0.0848115	0.00205893	-0.989464	0.239526	9.65654e-17	0.0468419
CHR12_JGVV59_73_T01	VIT_12s0059g00780	D7TE89	No hit	0.35789	0.00022	1	1	0.80041	0.546109	1.18958	0.013196	0.00596954	-0.357787	0.102231	4.51002e-09	0.0220842
CHR16_JGVV148_19_T01	VIT_16s0148g00250	F6HWG1	Zinc finger (C3HC4-type ring finger)	1	0.82446	0.001	1	0.00322	-0.0226448	0.245948	-0.928447	0.00679083	-0.934798	0.0930706	5.47866e-08	0.0121087
CHRUN_PDVV286_10_T01	VIT_00s0286g00120	F6HRS9	S-locus protein kinase	0.91144	0.87024	0.87587	1	0.00155	0.231388	0.245241	-0.265568	0.0130625	-0.886227	0.468607	6.07521e-07	0.0380366
CHR4_JGVV8_318_T01	VIT_04s0008g03380	F6H3D5	Carotenoid cleavage dioxygenase 8	0.98935	1	0.07018	1	0.00035	-0.295401	0.00582694	-0.810124	0.0133594	1.59828	0.908573	0.459226	0.00676748
CHR9_JGVV2_88_T01	VIT_09s0002g01060	F6HXV6	Unknown protein	1	1	0.99977	1	2e-05	0.0166252	0.072091	-0.186951	0.0138161	2.1147	0.117292	2.37905e-15	0.0106419
CHR11_JGVV16_502_T01	VIT_11s0016g05590	A5BDZ6	Axial regulator YABBY5	1e-05	1	1	1	0.99991	1.42921	-0.023119	-0.0327103	0.0142623	0.105792	0.0576406	3.11727e-21	0.00506163
CHR5_PDVV77_67_T01	VIT_05s0077g00900	F6H721	Glycine-rich cell wall structural protein	0	1	0.96068	1	0.99542	-3.61711	0.0357263	-0.329115	0.0160785	0.243827	0.0411066	1.10521e-12	0.000146775
CHRUN_PDVV827_2_T01	VIT_00s0827g00050	F6GZC3	PHD zinc finger protein	0.0011	0.05855	0.9919	1	0.99886	-1.52525	-0.811748	0.223608	0.0176837	-0.165662	0.319605	1.67282e-12	0.0400159
CHR16_JGVV115_23_T01	VIT_16s0115g00340	F6HCP2	UDP-glucose: anthocyanidin 5,3-O-glucosyltransferase	0.51351	0.09123	0.99997	1	0.00609	-0.255717	-0.361397	-0.0548647	0.020378	0.530511	0.855035	2.26411e-15	0.0210845
CHR9_GSVIVT00029506001_T01	VIT_09s0054g01260	D7SRX2	No hit	0.99467	1	0.99827	1	0	0.106728	0.0190084	0.0960589	0.0243693	1.16701	0.683379	5.76883e-16	0.00368357
CHR18_JGVV122_1_T01	VIT_18s0122g01480	D7UD88	CYP87A2	1e-05	0.76677	1	1	0.99712	-1.80174	0.324832	-0.0600355	0.0330872	-0.155261	0.239245	6.53539e-19	0.00321996
CHR8_JGVV7_631_T01	VIT_08s0007g02350	A5ALF3	Harpin-induced protein	0.99997	0.99995	0.0201	0.99969	0.00936	0.0349694	-0.0360771	-0.301774	0.0490452	0.324934	0.890052	2.9407e-14	0.0215198
CHR4_JGVV23_135_T01	VIT_04s0023g02480	Q4VT48	Dehydrin 1b	0.89942	0.20384	0.03993	1	0.00329	-0.374125	0.790126	1.24894	0.0495508	1.4081	0.0227797	1.94541e-15	0.0578146
CHR16_JGVV98_150_T01	VIT_16s0098g00400	F6H7C8	Receptor serine/threonine kinase PR5K-l	0.00101	0.9965	0.99954	1	0.00129	1.2675	-0.164301	0.126039	0.0568345	-1.09753	0.926169	1.69282e-16	0.00233799
CHR3_JGVV38_166_T01	VIT_03s0038g03040	D7U4Z3	Protein kinase	1	0.19413	0.98759	0.99945	3e-05	0.0124567	0.307449	-0.110283	0.0598185	0.762323	0.0302661	1.29925e-14	0.0116614
CHR7_JGVV197_12_T01	VIT_07s0197g00150	F6H7R7	Disease resistance protein (CC-NBS-LRR class)	1	0.89883	0.00679	0.99998	0.16683	-0.0305232	0.177322	0.530026	0.0631266	0.35434	0.0411066	1.13692e-10	0.230402
CHR19_JGVV27_7_T01	VIT_19s0027g01870	D7SWM8	vacuolar amino acid transporter	0.00011	1	1	1	0.95439	2.34498	-0.0987069	0.0806779	0.0652989	0.482838	0.0969666	1.07484e-16	0.0316375
CHR4_PDVV8_525_T01	VIT_04s0008g05680	F6H3I1	No hit	0.99925	0.97324	0.00087	1	0.99962	0.216966	0.318169	-1.58363	0.065962	-0.215964	0.404559	0.287804	0.0487934
CHR15_JGVV24_11_T01	VIT_15s0024g01800	F6I5B2	No hit	0.99997	0.09967	1	0.99999	0.00043	-0.11449	0.531829	-0.019372	0.0671207	-0.938103	0.614321	1.82564e-11	0.0104498
CHR1_JGVV11_618_T01	VIT_01s0011g00120	F6HF00	Unknown protein	0.99785	1	0.91749	1	0.00024	0.23449	-0.0659738	0.430944	0.0712205	-1.74365	0.427168	3.13642e-14	0.0205159
CHR8_GSVIVT00025661001_T01	VIT_08s0040g02040	D7TQJ6	fasciclin arabinogalactan-protein (FLA11)	0.99811	0.00044	0.99986	1	0.99998	0.308613	-2.92649	0.221658	0.0721155	0.164003	0.202831	1.37231e-10	0.0320141
CHRUN_GSVIVT00005379001_T01	VIT_00s1663g00010	D7ST43	No hit	0.99826	1	0.99819	0.99999	5e-05	0.0903933	0.0451799	0.139941	0.0728182	-1.41264	0.551336	1.21907e-05	0.00764763
CHR7_JGVV5_446_T01	VIT_07s0005g04780	F6HZT5	No hit	0.99994	0.21021	0.97023	1	0.00406	-0.10642	-0.657586	0.2856	0.0762857	1.2929	0.724783	2.31982e-08	0.0391781
CHR10_JGVV42_40_T01	VIT_10s0042g00560	F6HIQ3	Unknown protein	0.9988	0.26775	0.00581	1	0.81819	0.223349	0.664897	-1.10842	0.0793975	-0.39171	0.642031	9.23759e-07	0.0414002
CHR14_JGVV6_123_T01	VIT_14s0006g02100	F6HSN1	No hit	0.82252	0.91317	1	0.9999	0.00011	-0.306624	0.229427	0.0268012	0.0806334	-1.15489	0.198606	4.25564e-15	0.0150062
CHR5_JGVV51_69_T01	VIT_05s0051g00910	F6HS69	Unknown protein	0.99997	0.99753	0.00308	0.97931	0.57382	0.0361439	0.0650508	-0.374571	0.0823298	0.160748	0.957522	6.01992e-14	0.0408038
CHR11_JGVV65_92_T01	VIT_11s0065g01100	F6H9R2	Pentatricopeptide (PPR) repeat-containing protein	0.79447	1	0.81352	0.99999	0.00066	0.290543	0.065986	0.308722	0.1015	-1.05365	0.811599	2.51346e-20	0.0201952
CHR16_JGVV13_59_T01	VIT_16s0013g00730	F6I2N0	Fe2+ dioxygenase-like	0.99461	0.99767	1	0.99978	0	-0.157724	0.116859	0.0426934	0.105478	1.62982	0.0303244	6.46252e-15	0.00148356
CHR13_JGVV19_31_T01	VIT_13s0019g05010	F6HNC4	Nodulin-like protein	0.25344	1	0.99953	1	0.01644	-0.906822	0.0607946	0.214438	0.107089	-1.31095	0.037791	8.34069e-17	0.145665
CHR12_JGVV35_64_T01	VIT_12s0035g01640	D7TGN5	DNA binding	0.96721	0.75141	0.94211	0.99993	0.02417	0.376022	0.426966	0.327683	0.108774	0.991316	0.0489268	0.0794262	0.600494
CHR1_JGVV11_392_T01	VIT_01s0011g02610	D7T9C5	No hit	0.99999	1	0.99994	0.99957	0	0.0712347	-0.00276212	-0.0883753	0.10987	-1.86312	0.298595	3.03944e-12	0.000455094
CHR14_JGVV60_95_T01	VIT_14s0060g01670	D7U9Z0	Xyloglucan:xyloglucosyl transferase	0.42219	0.0057	0.63768	0.99588	0.19587	-0.370146	-0.608413	0.241556	0.110638	0.363241	0.892084	3.69354e-05	0.0180599
CHR16_JGVV50_164_T01	VIT_16s0050g00950	F6H6D7	Scarecrow-like transcription factor 8 (SCL8)	1	0.99947	0.99632	0.99886	9e-05	-0.0130981	0.124499	-0.107889	0.113629	1.08109	0.123135	1.83348e-14	0.0248261
CHR9_JGVV2_631_T01	VIT_09s0002g07030	F6HXE2	TMM (too many mouths)	0.9969	9e-05	0.134	0.99353	1	0.120321	0.867131	0.408879	0.113711	-0.0487688	0.0126962	2.8395e-18	0.0451042
CHR15_PDVV21_105_T01	VIT_15s0021g01780	F6GV98	No hit	1	0.96126	0.99977	0.99988	0.00026	-0.0677875	-0.248659	0.11761	0.115746	1.29012	0.226293	8.8974e-10	0.0329438
CHR18_JGVV166_5_T01	VIT_18s0166g00080	D7TYB5	ABC transporter G member 22-like	0.00015	1	1	0.99998	0.79458	2.46435	-0.0695933	-0.0255698	0.133838	0.542465	0.0930706	1.01566e-09	0.0332974
CHR14_JGVV219_30_T01	VIT_14s0219g00300	F6GX70	No hit	1e-05	0.96091	1	0.99923	1	-1.45618	0.197249	-0.00585384	0.13661	-0.00806398	0.19067	2.9604e-18	0.00240588
CHR18_JGVV1_52_T01	VIT_18s0001g00770	F6H0D4	Phospholipase D p98	0.98019	1	0.96821	0.9897	0.00098	0.158269	0.0445653	0.179375	0.137976	0.797137	0.0429789	3.84269e-15	0.182674
CHR4_GSVIVT00033174001_T01	VIT_04s0069g00820	D7T0J5	Blight-associated protein p12 precursor	0.02305	0.18003	0.68756	0.99978	0.0678	1.22546	0.880369	0.580636	0.139041	1.16836	0.00296912	0.00128845	0.535202
CHRUN_GSVIVT00003242001_T01	VIT_00s0183g00180	D7TYS5	No hit	0.0047	0.99636	0.99962	0.99838	0.10436	0.831432	0.153595	-0.11471	0.14051	-0.644155	0.589749	6.85347e-12	0.0340479
CHR3_JGVV38_230_T01	VIT_03s0038g02360	D7U558	D-galactoside/L-rhamnose binding SUEL lectin	0.97295	0.40317	1	0.99535	0.01339	0.203312	0.418795	0.0409417	0.14754	0.827427	0.0479597	0.0520154	0.412759
CHR19_JGVV93_38_T01	VIT_19s0093g00550	Q5SGD1	9-cis-epoxycarotenoid dioxygenase 1	1	0.29164	1	0.99989	0.00161	-0.0407699	-0.760178	0.0918378	0.147545	1.43443	0.86037	6.30136e-16	0.0340915
CHR11_JGVV52_155_T01	VIT_11s0052g00100	D7SQH9	Basic helix-loop-helix (bHLH) family	1	0.88493	0.99931	0.99976	2e-05	-0.178576	0.399342	0.203144	0.148334	1.98615	0.022494	1.30258e-11	0.0165169
CHRUN_JGVV2269_1_T01	VIT_00s2269g00010	A5C9T4	Armadillo/beta-catenin repeat	1	1	1	0.8786	2e-05	0.000354357	-0.0330656	0.00388241	0.151296	0.771041	0.0599792	6.1453e-19	0.0131219
CHR4_JGVV8_655_T01	VIT_04s0008g07040	F6H3K2	Peroxidase	0	0.99998	1	0.99889	0.89045	-2.40712	0.0835641	0.0246114	0.15208	0.333949	0.278124	1.69282e-16	0.000367495
CHR9_JGVV2_632_T01	VIT_09s0002g07060	F6HXE4	Receptor protein kinase PERK1	0.99066	0.06088	0.04516	0.64294	0.94789	-0.0803567	-0.276621	0.292518	0.153935	0.10636	0.665352	6.12218e-15	0.0399984
CHR11_GSVIVT00035151001_T01	VIT_11s0078g00050	D7UD45	No hit	1	0.46788	0.5647	0.99891	0.01199	-0.0938873	0.512805	0.455747	0.157599	1.06501	0.0454676	1.0988e-07	0.314901
CHR4_GSVIVT00018989001_T01	VIT_04s0023g01490	D7SPG4	Ovate family protein 7 OFP7	1	0.99444	0.97926	0.99841	0	-0.00657676	-0.213531	0.323474	0.158736	1.97878	0.00429337	1.53159e-16	0.00280307
CHR8_JGVV7_282_T01	VIT_08s0007g06010	F6HLM2	Beta 1-3 glucanase [Vitis vinifera]	0.00386	0.05858	1	0.9961	0.43629	0.953822	0.731451	0.0183627	0.161336	-0.433915	0.0992187	7.12668e-15	0.0341754
CHR11_JGVV65_25_T01	VIT_11s0065g00300	F6H9P5	Galactokinase like protein	0.74166	0.04561	0.11946	0.9576	0.81522	0.261541	0.470736	-0.405012	0.163402	-0.227506	0.952373	1.12773e-05	0.0455678
CHR7_JGVV151_55_T01	VIT_07s0151g00240	D7TE17	Ankyrin	0.00155	0.99975	0.91625	0.99636	0.99959	1.33836	0.124302	0.348778	0.164692	0.145772	0.0199794	3.0987e-17	0.181005
CHR10_JGVV42_79_T01	VIT_10s0042g01040	F6HIS8	CYP714A1	0.00183	0.95671	1	0.99998	0.95584	2.03148	-0.471283	-0.0826036	0.16547	-0.310238	0.825114	2.04651e-08	0.0495447
CHR15_JGVV46_248_T01	VIT_15s0046g01000	D7UCP1	Trehalose-6-phosphate phosphatase	0.87708	0.96675	0.99851	0.99981	0.04263	0.368828	-0.284882	-0.177713	0.166003	0.867597	0.0247437	2.36404e-16	0.227266
CHR7_JGVV5_201_T01	VIT_07s0005g02070	F6HZD2	No hit	1	0.99996	0.99986	0.99735	0.00013	0.0251212	-0.107014	0.101383	0.167828	-1.64957	0.810531	1.35302e-16	0.0187571
CHR2_JGVV25_90_T01	VIT_02s0025g00990	F6HUR4	Multidrug resistance-associated protein 14	0.99831	0.99937	0.99956	0.9796	0.00615	0.0951012	-0.10487	-0.0986575	0.168548	-0.818809	0.00622906	2.37044e-18	0.113522
CHR19_JGVV27_67_T01	VIT_19s0027g00910	D7SWV2	NAC domain-containing protein 42	0.76715	1	0.10071	0.98224	0.00356	0.267104	-0.005963	0.513655	0.171167	-0.839296	0.526162	3.24775e-07	0.0201952
CHRUN_JGVV2485_1_T01	VIT_00s2485g00010	F6HS24	CRK10 (cysteine-rich RLK10)	0.36451	0.99814	0.94184	0.99957	0.00067	0.767237	0.206719	-0.34017	0.175847	-1.76875	0.291823	8.82323e-11	0.0192017
CHR16_JGVV39_78_T01	VIT_16s0039g01370	F6HEC3	Carotenoid cleavage dioxygenase 4b	0.99999	0.92084	0.99965	0.94664	0.00038	0.0489961	-0.217975	0.0875547	0.179592	0.876957	0.132454	1.80976e-08	0.0454881
CHR7_JGVV104_80_T01	VIT_07s0104g00960	A5C1C4	Histone H2AXb HTA3	0.00074	1	0.9317	0.99494	1	-1.75584	0.0808471	0.338617	0.183372	0.0230249	0.727944	3.54248e-16	0.0316375
CHR1_JGVV11_284_T01	VIT_01s0011g03760	F6HFN3	Unknown	1	0.48486	0.6659	0.90168	0.00168	0.0117515	0.298338	0.232104	0.184375	0.685271	0.0135954	2.94669e-12	0.258507
CHR15_PDVV21_208_T01	VIT_15s0021g00620	F6GVF4	Unknown	7e-05	0.99801	1	0.99295	0.99987	1.67449	0.184184	0.0479822	0.187222	-0.0823627	0.109533	9.12616e-09	0.0207924
CHR12_JGVV57_81_T01	VIT_12s0057g00920	F6HHP1	Transcriptional adapter ADA2a	0.99998	0.99855	0.9074	0.30395	0.00012	-0.0332929	-0.0540656	0.105013	0.192371	-0.481763	0.478193	1.05351e-13	0.006208
CHR18_JGVV41_112_T01	VIT_18s0041g01090	F6I3W3	F-box domain containing protein	0.00439	0.97718	0.78389	0.99301	0.00023	1.17892	0.266032	0.366496	0.192893	-1.51057	0.589411	0.00136778	0.0016224
CHR9_JGVV18_78_T01	VIT_09s0018g01190	F6HBS8	Anthranilate N-benzoyltransferase	0.94066	0.99575	0.59521	0.61019	0	-0.126423	-0.0858307	-0.195055	0.195036	0.851132	0.155549	1.3018e-19	0.000432732
CHR17_JGVV0_659_T01	VIT_17s0000g03000	F6GTS5	MATE efflux family protein	0.0356	0.99995	0.99993	0.96609	0.04597	-0.639778	-0.0838587	0.0888648	0.201311	0.664267	0.870667	0.0661742	0.048504
CHR7_JGVV5_491_T01	VIT_07s0005g05400	F6HZX3	Abscisic acid-insensitive protein 3 (ABI3)	0.0002	0.96776	0.97967	0.9929	0.99824	1.86355	0.322636	0.266409	0.203096	-0.173232	0.0821507	1.60568e-07	0.039838
CHR4_JGVV8_442_T01	VIT_04s0008g04750	F6H3T0	Monooxygenase	0.9887	1	0.99698	0.45259	0.00013	0.091767	-0.00597686	-0.0792816	0.204457	0.577519	0.0505408	7.63726e-17	0.0329438
CHR14_JGVV60_72_T01	VIT_14s0060g01900	D7U9X8	Unknown	0.84093	0.99197	0.34964	0.93912	0	-0.253732	-0.169498	0.423336	0.212657	-1.67499	0.0441257	1.04668e-10	0.000456285
CHR4_JGVV23_48_T01	VIT_04s0023g03430	A5B1V8	Basic helix-loop-helix (bHLH) family	0.99749	0.77443	0.31121	0.23916	0.0157	0.0659074	0.135566	0.197005	0.214704	-0.328781	0.469389	6.32239e-10	0.0340915
CHR18_GSVIVT00034457001_T01	VIT_18s0072g01240	D7SR74	Desulfoglucosinolate sulfotransferase 16	1	0.99994	1	0.97205	5e-05	0.0584828	0.0973439	0.0128864	0.226343	1.34824	0.00742982	1.01225e-12	0.0238289
CHR6_JGVV4_397_T01	VIT_06s0004g04180	F6GV44	Zinc finger (C2H2 type) protein (ZAT11)	0.96173	0.6455	1	0.97887	0.00567	-0.256247	0.467963	-0.0213996	0.230586	0.993887	0.0182653	9.24052e-17	0.127756
CHR12_JGVV35_72_T01	VIT_12s0035g01470	F6HK19	Disease resistance protein RPS2	0.99864	0.00043	0.4907	0.83899	1	0.132872	1.00611	-0.333306	0.230761	0.0433699	0.375319	5.99325e-17	0.0241149
CHR3_JGVV17_104_T01	VIT_03s0017g01720	D7TUC8	Gamma-aminobutyrate transaminase subunit precursor isozyme 3	2e-05	0.8289	0.99703	0.99809	0.99999	2.42661	0.429483	-0.222194	0.233788	-0.136429	0.0944449	5.42853e-09	0.00682807
CHR1_JGVV11_421_T01	VIT_01s0011g02260	F6HF40	Metal-nicotianamine transporter YSL7	1	1	1	0.99901	0.00091	0.0700298	-0.0231579	0.0796397	0.235367	1.84626	0.0386804	1.56703e-14	0.088547
CHR5_JGVV20_426_T01	VIT_05s0020g04540	F6HDW6	Beta-ketoacyl-CoA synthase	0.90524	1	1	0.9171	0.00643	0.28503	-0.0137288	0.00849186	0.244448	-0.89014	0.0105979	1.85466e-19	0.079959
CHR15_JGVV21_167_T01	VIT_15s0021g00940	F6GVD8	Senescence-associated protein	0.99999	0.99866	0.87385	0.39537	0	-0.0431398	0.0776166	0.15465	0.25562	0.904121	0.00337409	1.18168e-19	0.00443173
CHR14_JGVV60_181_T01	VIT_14s0060g00760	F6I4V0	Galactinol synthase	0.62189	1	0.34777	0.99321	2e-05	-0.641324	0.0144566	0.669003	0.256377	2.23806	0.0284654	3.53665e-14	0.00545611
CHR8_JGVV7_68_T01	VIT_08s0007g08310	F6HL03	Alkaline alpha galactosidase	1	1	0.95015	0.39551	0.00015	-0.0201656	-0.0265353	-0.143295	0.258292	0.686611	0.122216	1.33843e-16	0.0184989
CHR1_GSVIVT00012123001_T01	VIT_01s0011g01430	D7T9N1	No hit	0.99989	1	0.99227	0.88209	0.00026	0.0888868	0.0793704	-0.187332	0.260921	-1.28453	0.735215	6.65616e-11	0.0201952
CHR8_JGVV40_128_T01	VIT_08s0040g01990	F6HR15	fasciclin arabinogalactan-protein (FLA11)	0.98799	0	0.99914	0.99921	1	0.429217	-3.53133	0.286424	0.262085	0.104191	0.198507	2.22408e-07	0.000758649
CHR7_PDVV141_29_T01	VIT_07s0141g00560	F6GXM2	No hit	0.99934	0.99944	0.01183	0.92212	0.00021	0.173201	-0.129919	-0.896074	0.268311	1.26188	0.94903	3.32483e-15	0.00272682
CHR15_JGVV46_90_T01	VIT_15s0046g02710	D7UC95	SKP1 interacting partner 4 (SKIP4)	1	0.5831	0.97099	0.02442	0.12117	-0.00424995	0.141341	-0.0821203	0.269366	-0.215391	0.798795	0.0399444	0.0412829
CHR11_JGVV16_143_T01	VIT_11s0016g01720	F6HGV4	Threonine synthase	0.99246	0.999	0.66826	0.52829	0.00162	-0.14702	0.119941	-0.300487	0.281933	0.817022	0.273667	1.92365e-14	0.0369532
CHR19_JGVV14_302_T01	VIT_19s0014g03390	E0CSQ8	Unknown protein	1	1	1	0.95994	0.00012	-0.0518505	0.0545633	-0.000109852	0.288478	1.4157	0.0979236	2.44451e-12	0.0360645
CHR14_JGVV60_54_T01	VIT_14s0060g02090	F6I4N0	Copper chaperone (CCH)	1	1	0.99048	0.88168	0.00023	-0.0276258	0.0205828	-0.247732	0.291334	1.32854	0.145644	3.00219e-17	0.035509
CHR14_JGVV81_31_T01	VIT_14s0081g00480	D7TXI7	WDL1 (WVD2-like 1)	1	0.97241	0.07218	0.00152	0.99948	-0.01775	-0.0663018	0.192595	0.291855	-0.0374429	0.157028	7.92618e-18	0.0332974
CHR12_JGVV28_6_T01	VIT_12s0028g03990	F6H592	Ankyrin repeat	0.60336	1	0.37564	0.85098	0.0205	0.410227	-0.0251661	0.454785	0.301137	0.832742	0.0269479	1.8131e-13	0.457576
CHR7_JGVV5_237_T01	VIT_07s0005g02450	F6HZF2	Unknown protein	1	0.29099	0.15626	0.26455	0	0.0039398	0.313606	0.356255	0.30332	1.03412	0.000281922	1.45782e-19	0.01402
CHR3_JGVV63_118_T01	VIT_03s0063g01290	D7TPR3	Gibberellin 20 oxidase 2	0.27355	0.97507	0.99999	0.92763	0.00704	0.685726	0.267449	0.0850643	0.305908	0.960425	0.0386804	1.62266e-07	0.38058
CHR9_JGVV2_396_T01	VIT_09s0002g04340	D7U0I3	Glabra2	1	0.99984	0.99898	0.44316	0	-0.0128624	-0.0719165	-0.0923045	0.310261	-1.15831	0.153341	6.42695e-21	0.00119623
CHR8_JGVV7_398_T01	VIT_08s0007g04800	D7TIT5	Carbonic anhydrase precursor	0.99753	0.99698	0.99642	0.30899	0.00059	-0.0950153	0.105396	0.0954163	0.310493	0.706228	0.0415145	7.57336e-20	0.0797143
CHR1_JGVV11_333_T01	VIT_01s0011g03270	F6HFP6	CXE carboxylesterase	0.00208	0.87611	0.20442	0.98117	0.83397	1.47874	-0.40171	0.904413	0.312769	-0.5129	0.00403799	8.17659e-17	0.0321882
CHRUN_JGVV341_3_T01	VIT_00s0341g00030	D7SYZ7	Unknown protein	0.21872	0.90568	0.99387	0.00026	0.9998	-0.144422	-0.0750272	-0.0442481	0.315042	-0.0308365	0.969652	4.46544e-14	0.00638149
CHR14_JGVV128_72_T01	VIT_14s0128g00770	F6HZ09	F-box protein	0.98542	0.91532	0.17851	0.00128	0.60686	-0.0659154	-0.0860485	0.175491	0.321928	-0.122373	0.466429	4.56304e-15	0.0125255
CHR8_JGVV40_141_T01	VIT_08s0040g01860	F6HR24	Unknown protein	0.99994	0.5171	1	0.81281	0.00221	0.0842268	0.429569	-0.0299961	0.329686	0.987397	0.0396989	3.49846e-17	0.194684
CHR1_JGVV11_206_T01	VIT_01s0011g04550	F6HFK5	Unknown protein	0.9998	0.99909	0.99838	0.86232	0.00276	-0.162515	0.222728	0.192354	0.333118	1.1961	0.0429789	2.0097e-10	0.17421
CHR9_JGVV2_385_T01	VIT_09s0002g04230	F6HYE0	Unknown	0.4546	0.99998	0.31677	0.00616	0.60281	-0.166014	-0.0313509	-0.188477	0.338291	-0.148331	0.618522	1.95195e-17	0.0230875
CHR13_JGVV19_421_T01	VIT_13s0019g00240	D7TLZ6	Glycosyltransferase family 14 Beta-1-3-galactosyl-O-glycosyl-glycoprotein	1	1	0.69953	0.72938	0.00156	-0.0307927	0.00828257	-0.345424	0.339319	0.95122	0.298492	8.95461e-12	0.0474594
CHR11_JGVV52_65_T01	VIT_11s0052g01170	D7SQ84	Xyloglucan endotransglycosylase 6	NA	0.50555	0.99529	0.99483	0.00542	#VALUE!	-0.692688	-0.291796	0.341008	1.5544	0.909446	1.35084e-05	0.0427676
CHR8_JGVV7_71_T01	VIT_08s0007g08280	F6HL05	Remorin	0.99993	0.99993	0.9992	0.63108	0.00022	-0.0910252	0.116978	0.117327	0.342545	1.04663	0.0491646	1.1811e-16	0.0594856
CHR1_JGVV10_13_T01	VIT_01s0010g00240	F6HGD6	CTP-synthetase	0.99712	0.71361	9e-05	0.75859	0.99995	-0.188431	0.391235	1.46856	0.343085	0.110786	0.172498	1.63425e-16	0.0304166
CHR7_JGVV31_140_T01	VIT_07s0031g01570	F6H4A6	CYP78A11	0.00279	0.98506	0.36926	0.89432	1	1.54271	-0.2458	-0.738113	0.344009	-0.00734718	0.324374	2.14405e-13	0.0387853
CHR16_JGVV50_12_T01	VIT_16s0050g02670	Q2PEM7	Spermine synthase	0.8883	0.5172	0.99992	0.00355	1	-0.106726	-0.158586	0.0422903	0.348751	0.0066533	0.766647	3.83414e-08	0.0429191
CHR5_JGVV94_108_T01	VIT_05s0094g01190	F6HB31	flavonoid 3-monooxygenase	1	0.69831	0.9996	0.35456	0.00135	0.0302786	-0.279879	0.0967599	0.354109	0.776542	0.1383	2.50106e-18	0.0486441
CHR1_JGVV26_168_T01	VIT_01s0026g00880	F6HPJ7	Transducin protein	1	0.76689	0.16194	0.08717	0.00072	-0.0232822	-0.192303	0.31762	0.356173	-0.597068	0.837572	1.18796e-14	0.0035348
CHR10_JGVV116_111_T01	VIT_10s0116g01820	F6H7M9	Unknown protein	1	0.62883	0.99903	0.83591	1e-05	-0.0236194	-0.432116	-0.130428	0.358184	1.6942	0.137925	1.14583e-15	0.00171617
CHR14_JGVV60_180_T01	VIT_14s0060g00770	F6I4U9	Glycosyl transferase family 8 protein	1	0.93874	0.44315	0.96862	0.00129	-0.0596278	0.485008	0.696053	0.361494	1.73179	0.025241	3.35826e-15	0.186576
CHR2_JGVV25_440_T01	VIT_02s0025g04840	D7TWB2	Nudix hydrolase 14	0.95742	0.96671	0.09381	0.00084	0.29373	-0.0822244	0.0775091	0.20906	0.361869	0.169319	0.0104831	8.23492e-11	0.0724354
CHR5_JGVV20_27_T01	VIT_05s0020g00330	F6HE08	Galactinol synthase	0.99748	1	0.00143	0.92285	0.99802	-0.22297	0.0250426	1.81608	0.363421	-0.239134	0.0401589	3.54389e-14	0.061696
CHR16_JGVV98_158_T01	VIT_16s0098g00320	E0CVI1	Splicing factor 3A subunit 3	0.50533	1	1	0.00155	0.91293	-0.155149	-0.0104177	-0.0136879	0.363827	-0.0977492	0.848885	0.000350404	0.0279434
CHR3_JGVV91_57_T01	VIT_03s0091g00630	D7SXS1	YGGT family protein	1	0.99987	0.99999	0.6863	4e-05	0.0206761	0.105563	-0.0829459	0.365181	1.28312	0.0419173	3.284e-16	0.0227778
CHR3_JGVV63_73_T01	VIT_03s0063g00800	F6HQD5	Carboxyesterase 12; CXE12	1	1	0.999	0.77301	3e-05	0.0490036	0.0189481	0.173988	0.366847	1.41771	0.0656725	9.20208e-15	0.0236494
CHR16_JGVV98_153_T01	VIT_16s0098g00370	E0CVH6	Salt tolerance protein 5	0.99402	0.37622	0.07208	0.01469	0.99987	-0.0817875	-0.210378	0.306735	0.367373	-0.0476009	0.474867	4.99795e-12	0.0296522
CHRUN_JGVV361_6_T01	VIT_00s0361g00060	E5GAG9	(E,E)-alpha-farnesene synthase	0.63936	0.01547	0.00065	0.83478	0.95647	0.640008	-1.1695	1.99612	0.373485	0.382346	0.653277	1.03464e-12	0.00628551
CHR18_JGVV1_1179_T01	VIT_18s0001g15510	F6H0A1	Unknown	0.99991	0.96167	0.07754	0.57879	0.0186	0.0988571	-0.227701	0.638416	0.375086	-0.899747	0.0602683	5.91998e-17	0.0324511
CHR15_JGVV21_7_T01	VIT_15s0021g02760	F6GV54	Unknown	1	0.52351	0.08799	0.01019	0.99804	-0.0241139	0.189793	-0.289709	0.375947	0.0670644	0.465781	2.42649e-05	0.0332974
CHR4_JGVV23_2_T01	VIT_04s0023g03910	D7SNU8	Metal-binding protein	0.95446	0.99995	0.84628	0.92332	0.00244	-0.3543	-0.160159	-0.456203	0.377484	1.40445	0.56981	5.41931e-06	0.0453837
CHR18_RANDOM_JGVV82_98_T01	VIT_18s0001g05850	D7TLF2	Ethylene-responsive transcription factor ERF22	0.86746	0.89074	1	0.94704	0.00106	0.505357	0.569436	0.100846	0.381017	2.17487	0.00556416	1.54271e-09	0.175209
CHR1_JGVV10_134_T01	VIT_01s0010g01920	D7TAH4	Anionic peroxidase	0.99283	0.9978	1	0.96267	0.00056	-0.35089	0.217565	-0.0636868	0.386111	-1.8826	0.127608	1.95757e-13	0.0387612
CHR7_JGVV104_96_T01	VIT_07s0104g00790	F6HQ43	Endonuclease	0.99967	0.72158	0.99999	0.50431	5e-05	-0.116005	-0.337001	-0.0889992	0.390286	1.29352	0.180904	4.20618e-16	0.0063233
CHR6_JGVV4_281_T01	VIT_06s0004g05460	D7SK82	Protein phosphatase 2C DBP	0.99633	0.15872	0.99998	0.22542	0	0.11069	0.439783	0.0833857	0.390319	2.88701	1.99458e-06	3.89421e-18	1.32969e-07
CHR2_JGVV25_138_T01	VIT_02s0025g01480	D7TVG1	Translation initiation factor eIF-3 subunit 10	0.99969	0.9973	0.95726	0.00523	0.02017	-0.0528102	0.0770653	-0.109435	0.399276	0.354629	0.0896652	1.71353e-14	0.0488146
CHR1_JGVV11_186_T01	VIT_01s0011g04760	A8VPW4	Myb domain protein 4	1	1	0.98037	0.29388	1e-05	-0.0497016	0.0446164	-0.131902	0.40418	1.33661	1.55769e-05	4.12459e-21	0.00359371
CHR16_JGVV98_96_T01	VIT_16s0098g00980	F6H765	Unknown	1	1	0.9061	0.06005	0.00282	0.0327236	-0.0111938	-0.178103	0.406393	-0.581898	0.596303	4.04391e-12	0.0200112
CHR14_JGVV108_23_T01	VIT_14s0108g00240	F6H5P8	Unknown	0.00747	0.70206	0.75016	0.61712	0.5934	0.900266	0.383202	0.354696	0.411072	0.411515	0.00556416	7.1147e-12	0.691894
CHR5_RANDOM_JGVV172_8_T01	VIT_05s0077g00280	F6HX09	Beta-amylase	1	0.62041	0.99996	0.05131	0.03356	-0.0169796	0.217999	0.0602984	0.413672	0.437461	0.0302095	2.05426e-15	0.312044
CHR2_JGVV12_153_T01	VIT_02s0012g01220	D7TTX6	Unknown protein	1	1	0.40657	0.00053	0.98705	-0.0189126	0.00300738	0.168875	0.413927	-0.078431	0.126137	6.41794e-18	0.0433275
CHRUN_JGVV333_2_T01	VIT_00s0333g00020	D7U6E4	Unknown protein	0.98937	0.99984	1	0.00142	0.89606	-0.0793597	-0.0459646	0.00383081	0.41554	-0.114994	0.695694	6.62767e-19	0.0420705
CHR14_JGVV60_176_T01	VIT_14s0060g00810	D7UA62	Galactinol synthase	0.88107	0.9645	0.35576	0.87929	0.00089	-0.51584	0.442304	0.698675	0.420833	1.66314	0.040716	4.73562e-14	0.0705269
CHR13_JGVV19_95_T01	VIT_13s0019g04310	D7TM92	DCP2 (decapping 2)	0.99993	1	1	0.0117	0.0857	-0.0541267	0.0388113	0.0171014	0.42127	-0.339026	0.879727	6.87407e-07	0.0454711
CHR4_JGVV23_251_T01	VIT_04s0023g01160	F6GWZ7	Pentatricopeptide (PPR) repeat-containing	0.80046	0.85169	1	0.00474	0.20216	-0.150975	-0.140136	-0.0298568	0.422142	-0.257005	0.78062	8.91791e-08	0.0244137
CHR7_JGVV151_9_T01	VIT_07s0151g01010	F6HI43	Pre-mRNA-splicing factor 18	0.74093	0.99823	0.60805	0.00283	0.87128	-0.152487	-0.064362	0.169284	0.427717	-0.12944	0.600006	5.04004e-05	0.0309228
CHR13_JGVV19_296_T01	VIT_13s0019g02200	F6HNU4	Protein phosphatase 2CA AHG3 PP2CA	1	0.50819	0.99725	0.05632	0	-0.000291856	0.280097	0.0999054	0.433705	2.35472	4.49548e-06	6.37708e-19	1.99851e-07
CHR6_JGVV4_747_T01	VIT_06s0004g00270	D7SLM6	Ent-kaurenoic acid 13-hydroxylase	0.0022	0.0032	0.99937	0.71966	0.05646	1.25782	1.12381	-0.154956	0.434614	-0.959689	0.11448	6.03594e-05	0.00424443
CHR17_PDVV0_179_T01	VIT_17s0000g08380	F6GSQ5	Unknown protein	1	0.99788	0.38771	0.12142	0	0.0496539	-0.0967526	0.310181	0.435425	1.1048	0.0032447	8.93798e-16	0.00703112
CHR3_JGVV63_122_T01	VIT_03s0063g01330	D7TPR8	Nodulin 1A, senescence-associated	0.38895	0.99998	0.99998	0.55075	0.00436	0.561878	0.100976	0.0979969	0.438583	0.985272	0.0278651	5.83919e-05	0.314897
CHR5_JGVV20_75_T01	VIT_05s0020g00830	C4P7W8	CBL-interacting protein kinase 1 (CIPK1)	0.91705	0.99998	0.9605	0.08677	1e-05	-0.192288	-0.0578887	0.161602	0.439273	1.04019	0.0200697	2.35067e-20	0.00415932
CHR8_JGVV7_473_T01	VIT_08s0007g03990	D7TJ10	Cellulose synthase CSLA09	0.98439	1	0.99996	0.71602	0.00014	0.202126	-0.0728803	-0.132385	0.445571	1.60239	0.0586758	5.3734e-18	0.0401867
CHR9_JGVV2_337_T01	VIT_09s0002g03690	F6HYB0	Avr9/Cf-9 rapidly elicited protein 146	1	0.99272	0.8214	0.18744	0.0011	0.0466606	0.159701	0.232193	0.445807	0.854978	0.0122655	9.3147e-18	0.198247
CHR17_JGVV0_728_T01	VIT_17s0000g02210	D7SJC9	Hsp70 interacting protein	0.99412	0.99915	0.01811	0.01212	0.99997	-0.0996234	-0.0750047	0.438973	0.446871	-0.0463114	0.176454	2.53189e-09	0.0497909
CHR18_JGVV1_551_T01	VIT_18s0001g08720	E0CNZ2	CW7 protein	0.97452	0.99875	0.26215	0.00704	0.92605	0.117567	0.083701	0.263722	0.45509	0.137437	0.0184203	5.15473e-13	0.441276
CHR14_JGVV66_16_T01	VIT_14s0066g00180	D7TWF7	RAB GTPase RAB2C	0.99999	1	0.05489	0.00114	0.9955	-0.037918	0.0227327	0.310841	0.461767	0.0778405	0.0317344	1.58739e-12	0.0842493
CHRUN_JGVV324_4_T01	VIT_00s0324g00040	F6I297	Molecular chaperone DnaJ	0.97575	0.91482	1	0.00028	0.99999	-0.0874867	-0.112299	-0.0113483	0.468654	-0.0322273	0.577321	1.18955e-16	0.0181995
CHR10_JGVV3_423_T01	VIT_10s0003g04900	D7TKJ5	ARF GTPase activator, ARF-GAP Domain 12	0.92333	0.99864	0.99085	0.00014	0.84254	0.107664	-0.0554099	0.0717684	0.481547	0.119134	0.033313	1.91995e-17	0.0524525
CHR18_JGVV1_710_T01	VIT_18s0001g10450	Q9M4H1	ABA-responsive element-binding protein 2 (ABF2)	0.95322	0.99857	0.87725	0.04127	0.76854	0.168561	0.102711	0.20748	0.481585	0.237171	0.04424	5.40838e-07	0.71634
CHR4_JGVV23_252_T01	VIT_04s0023g01150	D7SPJ7	Unknown protein	1	0.1896	1	0.21357	0	-0.0180722	0.511227	-0.0157161	0.482128	1.54122	0.00177725	7.32659e-15	0.00415932
CHRUN_JGVV299_9_T01	VIT_00s0299g00100	D7TG79	Arabidopsis thaliana homeobox protein 2	1	0.96421	0.98658	0.22359	0.02779	0.0231939	0.207676	0.16352	0.489194	0.656291	0.0441686	1.3377e-15	0.461166
CHR3_JGVV38_222_T01	VIT_03s0038g02440	A5C6S4	Heavy-metal-associated domain-containing protein	0.81634	1	0.9947	0.05185	0	-0.257956	0.00662626	0.123948	0.490837	1.31235	0.00642676	2.14701e-14	0.000715115
CHR12_JGVV59_157_T01	VIT_12s0059g01660	D7TEG7	3-oxoacyl-[acyl-carrier-protein] synthase II	0.92066	0.21201	0.99887	0.01324	1	0.165317	0.34726	0.081272	0.492983	-0.0130041	0.0425718	1.99439e-09	0.334109
CHR4_JGVV23_234_T01	VIT_04s0023g01360	D7SPH9	G-box binding factor 1 (GBF1)	0.92131	1	0.95481	3e-05	0.93316	-0.0968505	0.00777097	-0.0895708	0.497907	0.102659	0.198606	3.03348e-16	0.00535228
CHR2_JGVV25_198_T01	VIT_02s0025g02140	F6HU55	Heat shock protein 70	1	0.91368	0.75103	0.00198	0.99999	-0.00292294	-0.134189	-0.171652	0.49996	0.0454897	0.683379	4.71501e-05	0.0414002
CHR5_JGVV20_157_T01	VIT_05s0020g01720	F6HDG8	Zinc finger (C3HC4-type ring finger)	0.99277	0.99478	0.99993	0.0245	0.0324	-0.113962	0.127072	-0.0653737	0.5015	-0.468791	0.954192	8.35385e-13	0.0353715
CHR11_JGVV52_82_T01	VIT_11s0052g00960		Syntaxin	1	0.87874	0.28479	0.01374	0.43859	-0.0391178	-0.162858	0.311877	0.503609	-0.287068	0.632585	2.27832e-09	0.0389276
CHR2_JGVV12_68_T01	VIT_02s0012g02270	F6HT40	Autophagy protein ATG5	0.99975	0.99272	0.20828	0.00198	0.99117	-0.0597173	-0.0894566	0.2845	0.509467	-0.095637	0.254368	1.90695e-07	0.0408857
CHR2_JGVV25_333_T01	VIT_02s0025g03600	F6HUD1	Phospholipid hydroperoxide glutathione peroxidase	0.99796	0.9858	0.99958	0.00013	0.12551	-0.0661027	-0.086441	-0.0543396	0.517558	0.255693	0.121643	1.26048e-12	0.0106752
CHR6_JGVV4_705_T01	VIT_06s0004g00790	F6GUJ8	Amino acid permease	0.9799	0.99968	1	0.09049	0.00493	0.168317	0.093921	-0.0467811	0.524308	-0.689036	0.995852	5.84073e-16	0.0262564
CHR10_JGVV71_75_T01	VIT_10s0071g00310	F6HW18	F-box/LRR-repeat protein 2	0.99999	0.99991	0.68304	0.00052	0.77451	-0.0407213	0.049405	0.170776	0.529697	-0.158076	0.193864	8.52278e-08	0.0320804
CHR6_JGVV9_35_T01	VIT_06s0009g03430	F6HA47	Zinc finger (C3HC4-type ring finger)	0.99988	0.98272	0.42158	0.00059	0.31611	-0.0534927	0.105544	0.22095	0.533206	0.242071	0.0125252	7.52686e-10	0.113898
CHR18_JGVV1_363_T01	VIT_18s0001g06560	A5BDI9	No hit	0.99998	0.99884	0.9988	0.0009	0.00102	0.0472002	-0.0669059	-0.0696418	0.533993	0.527389	0.0275264	2.76584e-15	0.012428
CHR16_JGVV22_39_T01	VIT_16s0022g02080	F6HAJ1	Exostosin family protein	0.60054	0.99943	0.96987	0.43377	0	0.532394	0.176781	-0.277832	0.534105	2.14417	0.00429337	4.37745e-13	0.00415932
CHRUN_JGVV706_1_T01	VIT_00s0706g00010	F6H8A9	Unknown	0.99933	0.98819	0.78136	0.00023	0.97987	-0.059998	-0.0896425	-0.142078	0.5358	0.0937264	0.456263	2.0422e-12	0.0139284
CHR14_JGVV66_216_T01	VIT_14s0066g02340	F6HV64	Zinc finger (C3HC4-type ring finger)	0.99986	0.96238	0.99999	0.00627	0.09167	-0.0692562	0.147503	0.0514887	0.540021	0.385141	0.0456302	1.95682e-14	0.167106
CHR18_RANDOM_JGVV82_99_T01	VIT_18s0001g05890	A5BSM2	Ethylene-responsive transcription factor ERF021	1	0.62909	0.95717	0.36496	0	0.120998	-0.381159	-0.263814	0.540549	1.78093	0.0353098	1.16636e-10	0.000807548
CHR13_JGVV19_325_T01	VIT_13s0019g01870	F6HNW2	No hit	0.98087	0.9852	0.99908	0.82292	0.00073	-0.326614	-0.234366	0.220003	0.541994	1.53075	0.290989	1.29945e-08	0.0433275
CHR18_JGVV1_68_T01	VIT_18s0001g01030	F6H0E3	Protein disulfide isomerase	1	0.99968	0.98502	0.07024	0	-0.00498582	0.106005	0.147996	0.546927	2.06682	0.101089	1.84062e-18	0.00027108
CHR16_JGVV50_22_T01	VIT_16s0050g02570	E0CUJ2	Protein phosphatase 2C	0.95906	0.99996	0.56747	0.00018	0.99974	0.107995	0.0436081	0.175477	0.548295	-0.0549985	0.0359329	2.78484e-09	0.0564939
CHRUN_JGVV732_1_T01	VIT_00s0732g00010	A5B626	Homeobox-leucine zipper protein 22	1	1	0.87433	0.00525	0.00867	0.0345532	0.0480378	0.179138	0.548478	-0.509961	0.682871	2.55564e-15	0.0107944
CHR17_JGVV0_868_T01	VIT_17s0000g00480	D7SH57	Sialyltransferase	0.99999	0.99942	0.99991	0.00013	0.99998	-0.0348954	0.0653221	-0.0427394	0.558199	-0.0402133	0.223276	1.4343e-11	0.0236494
CHR1_JGVV11_302_T01	VIT_01s0011g03580	D7T944	Unknown protein	1	0.99909	0.99567	0.00063	0.28678	0.000282301	-0.0705959	-0.084967	0.560124	0.253338	0.137379	1.37931e-13	0.0394892
CHR14_JGVV60_178_T01	VIT_14s0060g00790	F6I4U8	Galactinol synthase	0.99971	0.58853	0.99588	0.80439	8e-05	-0.320279	0.740745	0.420032	0.56038	2.25991	0.00520111	4.69218e-15	0.0454881
CHR7_JGVV5_65_T01	VIT_07s0005g00670	F6HZ58	Unknown protein	1	0.99968	0.99995	6e-05	0.9846	0.0337305	0.051969	0.0434609	0.568005	0.0913659	0.037791	8.07492e-11	0.0419889
CHRUN_JGVV229_12_T01	VIT_00s0229g00160	D7U3P4	formyltetrahydrofolate deformylase	0.96422	0.85261	0.99742	0.00114	0.52373	0.128624	0.173148	-0.102132	0.569526	0.230814	0.0347849	4.14725e-14	0.126691
CHR9_JGVV2_245_T01	VIT_09s0002g02690	D7U049	3'-5' exonuclease domain-containing protein	0.99796	0.71108	0.76927	0.00885	0.8912	0.116278	0.230085	0.232228	0.572331	0.177108	0.00313809	2.17678e-13	0.566936
CHR14_JGVV219_25_T01	VIT_14s0219g00250	D7SPY5	Ku70-binding	1	0.99444	0.99565	5e-05	0.88285	0.00742112	0.0756827	0.0792572	0.573189	-0.12698	0.109306	3.9038e-20	0.0135075
CHR13_JGVV19_363_T01	VIT_13s0019g01130	F6HNY4	DC1 domain-containing protein	0.99996	0.01168	0.99987	0.49146	0.00783	-0.137422	1.15958	0.164803	0.57386	1.16888	0.0126658	8.84945e-10	0.136733
CHR1_JGVV11_454_T01	VIT_01s0011g01910	F6HFS1	Glycosyl transferase-related	0.5086	0.8667	1	0.06569	0.00657	0.388238	0.294874	0.00133088	0.577434	-0.777712	0.632501	3.614e-10	0.0173289
CHR9_JGVV2_752_T01	VIT_09s0002g08540	F6HXN0	Serine-rich protein	1	0.85904	0.32457	0.1704	0.00502	0.0147758	0.397128	0.522661	0.582963	0.968682	0.00725333	1.15291e-13	0.344245
CHR18_JGVV1_850_T01	VIT_18s0001g11980	E0CQ01	NAC domain containing protein 57	1	1	0.04436	0.00046	0.86279	0.0146875	-0.00779339	0.364767	0.584208	0.160752	0.0125252	4.29097e-07	0.0768333
CHR17_JGVV0_436_T01	VIT_17s0000g05470	F6GTB8	Nodulin	1	1	0.77569	0.18365	2e-05	-0.0465595	-0.0357631	-0.38815	0.587068	1.56517	0.0363049	3.39395e-14	0.00485251
CHR4_JGVV8_101_T01	VIT_04s0008g01120	A5BXC8	Glutaredoxin	0.99161	0.99798	0.99997	0.54292	4e-05	0.260927	0.262801	0.125903	0.595707	2.01018	0.00994446	1.34378e-13	0.0451322
CHR17_JGVV0_300_T01	VIT_17s0000g06970	A5BDX3	Diacylglycerol kinase 1	1	0.22146	0.98296	0.00621	0.5622	-0.0377272	0.403508	0.1416	0.607135	0.280919	0.0209308	2.5923e-09	0.279508
CHR9_JGVV2_82_T01	VIT_09s0002g01000	F6HXV1	Ferredoxin 4Fe-4S, iron-sulfur binding	1	0.99997	0.88248	0.12702	0.00354	-0.0796084	-0.0755881	-0.296184	0.608844	0.996267	0.232021	1.65905e-13	0.0461179
CHR13_JGVV19_311_T01	VIT_13s0019g02040	F6HNV3	Lectin protein kinase	1	0.97668	0.65506	0.02068	0.20938	0.0432226	0.171192	-0.293151	0.611119	-0.399677	0.922236	8.89065e-06	0.0474594
CHR7_JGVV31_145_T01	VIT_07s0031g01640	F6H4A9	ABC transporter F member 8	1	0.74952	0.603	0.00036	0.80669	-0.0247736	-0.195135	0.205797	0.62486	0.184924	0.0926031	6.13468e-19	0.0289412
CHR3_JGVV38_10_T01	VIT_03s0038g04670	Q3KN68	Isoflavone reductase	1	0.99995	0.56076	0.01337	0.36096	-0.0299516	0.0779927	0.316845	0.626684	0.366734	0.0416716	7.6019e-11	0.329093
CHR13_JGVV19_13_T01	VIT_13s0019g05220	F6HNB3	No hit	0.8819	1	0.57601	0.0006	0.86595	-0.162544	0.023869	-0.218233	0.627775	0.165633	0.454836	5.33014e-09	0.017922
CHR18_JGVV1_170_T01	VIT_18s0001g02750	E0CR64	Unknown protein	0.99195	0.99783	1	0.01465	0.01502	0.122246	0.125696	0.0389787	0.629969	0.656757	0.0196244	1.89302e-12	0.231273
CHR8_JGVV40_87_T01	VIT_08s0040g02440	F6HQZ0	PWWP domain-containing protein	0.99967	0.99605	0.48923	0.03028	0.01382	-0.0973276	0.14825	-0.366653	0.633049	0.699043	0.191898	2.19977e-09	0.0382103
CHR2_JGVV12_77_T01	VIT_02s0012g02160	D7TTQ8	Glycerol-3-phosphate acyltransferase	1	0.99998	0.99966	2e-05	0.99955	-0.0141569	-0.0381048	0.0553984	0.635398	0.0592524	0.0741089	2.892e-14	0.0106572
CHR19_JGVV14_122_T01	VIT_19s0014g01430	E0CS99	3-phosphoshikimate 1-carboxyvinyltransferase, chloroplast precursor	0.99986	0.99993	1	0.00036	0.56837	-0.0643466	0.0555366	0.0146266	0.636228	-0.224454	0.424252	2.85446e-12	0.0207924
CHR1_JGVV146_45_T01	VIT_01s0146g00520	F6I1Q0	Sterile alpha motif (SAM) domain-containing	0.97891	1	0.93099	0.00156	0.99997	-0.129652	0.0346315	-0.161701	0.640895	-0.0570998	0.652347	1.19033e-09	0.0461614
CHR11_JGVV16_203_T01	VIT_11s0016g02370	F6HGR1	Unknown protein	1	0.90514	0.99998	0.01872	0.00191	-0.0217084	0.238647	-0.0615302	0.640995	-0.815438	0.984531	4.36324e-08	0.0085951
CHR10_JGVV116_110_T01	VIT_10s0116g01810	F6H7M5	Unknown protein	1	0.99583	0.97634	0.22738	0	-0.011373	-0.19935	-0.270138	0.642561	2.21059	0.0416998	5.02125e-16	0.0012919
CHR2_JGVV33_80_T01	VIT_02s0033g01150	D7U3Y5	Unknown protein	1	0.9949	1	0	0.95155	-0.00238036	0.068577	0.0149339	0.645805	0.0964184	0.0125534	2.7779e-10	0.00364917
CHRUN_JGVV1463_1_T01	VIT_00s1463g00010	F6H8E0	Protease Do-like 5	0.99999	0.9981	0.65079	0.00022	0.87891	-0.0464369	-0.0925898	0.208508	0.654057	0.162991	0.0611777	1.34206e-15	0.0406583
CHR6_JGVV4_470_T01	VIT_06s0004g03380	F6GTX7	TRNA-intron endonuclease	0.98147	0.9483	1	0.0004	0.99999	-0.119156	0.14329	0.00564774	0.658023	0.0418734	0.152979	4.60706e-14	0.0497909
CHR16_JGVV39_35_T01	VIT_16s0039g00660	F6HE86	RNA polymerase nonessential primary-like sigma factor SIGA	0.85435	0.99997	0.99991	0.00369	0.22535	0.205793	-0.0627259	0.0663063	0.66256	0.367649	0.0397035	7.28556e-19	0.183917
CHR8_JGVV32_9_T01	VIT_08s0032g00100	D7U8I3	Heat shock HSP20 family protein	0.00188	0.93356	1	0.05261	0.04842	1.09266	0.241635	0.0119877	0.662768	-0.693759	0.190439	9.7067e-17	0.00799806
CHRUN_JGVV1665_1_T01	VIT_00s1665g00010	F6I7Q1	Bax inhibitor	0.99018	1	0.99774	9e-05	1	-0.104383	0.00645223	0.0813577	0.664873	-0.00689117	0.160202	1.59273e-09	0.0210845
CHR18_JGVV1_1130_T01	VIT_18s0001g14950	F6GZT7	EMB2170 (embryo defective 2170)	1	0.45412	0.34297	0.00374	0.95603	-0.0503299	-0.288765	0.343565	0.666347	0.170473	0.203752	8.83685e-11	0.0460387
CHR19_JGVV90_108_T01	VIT_19s0090g01190	F6HET3	Chaperone GrpE type 2	0.83136	1	0.97316	0.00117	1	-0.204766	0.00425151	-0.142206	0.669401	0.0396724	0.593579	3.06124e-09	0.0386067
CHR18_JGVV1_711_T01	VIT_18s0001g10460	F6H1D2	Defective chloroplasts and leaves protein / DCL protein	1	1	0.21765	0.00029	0.98862	-0.035357	0.0288621	0.34093	0.672012	0.115602	0.0292045	2.36553e-15	0.0667144
CHR16_JGVV39_26_T01	VIT_16s0039g00390	D7T7E0	Unknown protein	0.99642	1	0.74588	0.00061	0.93624	0.106272	-0.0158532	0.227892	0.682145	0.167565	0.0345615	1.24454e-13	0.134455
CHR15_JGVV46_174_T01	VIT_15s0046g01780	D7UCH7	Ribosomal protein L5	1	0.99743	0.99569	0.00059	1	-0.0395716	-0.102671	-0.0929044	0.68222	-0.0154644	0.51543	1.83727e-14	0.0365241
CHR1_JGVV11_103_T01	VIT_01s0011g05610	D7T8M1	Caleosin	1	0.96777	0.99988	0.00296	0.00156	-0.0365517	-0.158813	0.0726647	0.687976	0.74374	0.0401589	6.9163e-15	0.0211978
CHR13_JGVV19_113_T01	VIT_13s0019g04130	D7TMA9	AarF domain containing kinase	1	0.99949	0.99989	2e-05	1	0.00324389	0.0646375	-0.0530465	0.690618	0.0161259	0.0956279	9.30472e-17	0.0117084
CHR14_JGVV68_27_T01	VIT_14s0068g00300	F6H490	ABRC5	0.93383	0.59585	1	0.09736	2e-05	-0.304078	0.436585	-0.00290685	0.692904	1.55359	0.0127753	5.42901e-10	0.00953286
CHR1_JGVV10_183_T01	VIT_01s0010g02520	F6HG47	Lysine histidine transporter 1	1	0.99998	0.99999	0.22704	0.01947	0.0014288	-0.115126	0.0856611	0.693099	1.13718	0.00115569	7.5505e-15	0.201943
CHR8_JGVV58_42_T01	VIT_08s0058g01040	A5BJJ8	SOS2 (salt overly sensitive 2)	0.99735	1	0.79232	0.00197	0.11924	0.113298	0.0372838	0.228403	0.693382	0.437184	0.01253	6.4346e-15	0.227615
CHR17_JGVV0_775_T01	VIT_17s0000g01680	F6GST4	Adenylate kinase family	0.95467	0.99796	0.98999	0.00144	0.00329	0.167916	0.122314	-0.134859	0.695425	0.64647	0.0115035	1.19774e-12	0.0454881
CHR6_JGVV4_458_T01	VIT_06s0004g03500	F6GTX1	No hit	1	0.75958	0.00225	0.00041	0.99995	-0.0368239	0.201643	0.602707	0.700659	0.0600505	0.0035443	1.27468e-18	0.0448301
CHR12_JGVV59_80_T01	VIT_12s0059g00860	F6HIC6	SLAH1 (SLAC1 homologue 1)	1	0.99997	0.99606	0.43554	0.0001	0.0304357	-0.13261	0.219156	0.708562	-1.65563	0.365321	4.08058e-13	0.00882836
CHR8_JGVV40_101_T01	VIT_08s0040g02280	F6HR02	Phosphatidic acid phosphatase / PAP2	0.99184	0.9994	0.71289	2e-05	0.95796	0.0954907	0.0687097	0.18514	0.708733	-0.123079	0.0331518	8.96804e-09	0.0117084
CHR8_JGVV40_6_T01	VIT_08s0040g03340	F6HQU6	PHD finger transcription factor	0.87293	1	1	9e-05	1	-0.161487	0.00741898	-0.0260896	0.71129	0.0235624	0.286581	2.83696e-11	0.0139284
CHR12_JGVV57_25_T01	VIT_12s0057g00260	A5BWF5	External rotenone-insensitive NADPH dehydrogenase	1	0.98633	0.99696	7e-05	0.98729	0.0252771	0.111589	0.0942912	0.712703	0.110059	0.0273286	2.27624e-12	0.0516157
CHR2_JGVV12_117_T01	VIT_02s0012g01640	F6HT70	Inositol 1,3,4-trisphosphate 5/6-kinase.	1	1	0.67027	0.00068	0.38103	-0.0108615	0.039028	0.234335	0.718728	0.298818	0.022327	9.59189e-07	0.122933
CHR14_GSVIVT00036553001_T01	VIT_14s0083g01070	D7SMP0	No hit	0.95768	0.71986	0.16289	0.02804	0.99929	0.214044	0.333034	0.563635	0.719676	-0.117713	0.0397789	3.56833e-15	0.32067
CHR17_JGVV0_727_T01	VIT_17s0000g02220	F6GSN4	No hit	1	1	0.0029	0.0012	1	-0.00698334	0.050771	0.648482	0.719685	-0.0196402	0.0204042	1.45972e-13	0.0355585
CHR18_JGVV1_843_T01	VIT_18s0001g11900	F6H039	GNS1/SUR4 membrane	0.98618	0.95244	0.99482	0.0117	0.00076	0.159416	0.225864	-0.16433	0.722855	0.929098	0.0110116	4.16497e-15	0.0565501
CHR1_RANDOM_JGVV155_6_T01	VIT_01s0011g00480	D7U194	Aspartate/glutamate/uridylate kinase	1	1	1	0.0002	1	0.0170167	0.0141606	-0.00495578	0.726355	-0.00608936	0.16602	0.00105394	0.0419889
CHRUN_JGVV204_21_T01	VIT_00s0204g00230	F6I797	No hit	0.27117	0.99999	0.99999	0.00268	1	-0.392744	-0.060194	0.0678379	0.738881	0.00396522	0.684974	4.56651e-14	0.0387853
CHR6_JGVV9_48_T01	VIT_06s0009g03250	D7T171	No hit	0.96012	1	0.22272	0.00604	0.00229	0.18545	-0.0308359	0.43887	0.743121	0.805104	0.00280957	5.07063e-13	0.129342
CHR4_JGVV8_682_T01	VIT_04s0008g07400	F6H3M3	NAD dependent epimerase/dehydratase	1	0.99163	0.61824	0.00021	0.97601	-0.0396627	-0.114671	0.241696	0.746402	0.134215	0.0755516	1.84383e-08	0.0359103
CHR16_JGVV98_25_T01	VIT_16s0098g01700	E0CV61	Epoxide hydrolase	0.98732	0.99919	0.86189	0.0028	0.42747	-0.165537	-0.109466	-0.249153	0.747049	0.358803	0.425969	3.82754e-11	0.0399045
CHR10_JGVV3_380_T01	VIT_10s0003g04270	F6HLV4	BCL2 binding anthogene	0.96373	0.99859	0.8358	0.00107	8e-05	0.174027	0.120298	0.232566	0.751564	0.932465	0.000690017	4.44066e-16	0.0497909
CHR8_JGVV7_800_T01	VIT_08s0007g00540	D7THM2	Haloacid dehalogenase hydrolase	0.97726	0.99995	0.99721	1e-05	5e-05	0.113315	-0.0539471	0.0845886	0.753439	0.701946	0.000584959	9.19742e-18	0.00307986
CHR13_JGVV73_27_T01	VIT_13s0073g00430	D7T3B3	BZIP transcription factor	0.83049	0.9984	0.99988	0.00321	0.9083	-0.298229	-0.114411	0.0984597	0.755097	-0.220162	0.797765	1.92103e-13	0.0485534
CHR1_JGVV11_596_T01	VIT_01s0011g00410	F6HFU9	Nuclear transport factor 2 (NTF2)	1	0.68768	0.94681	0.00178	0.08639	0.00197614	0.27781	0.202754	0.756443	0.495386	0.00788881	2.17962e-13	0.21679
CHR9_JGVV2_463_T01	VIT_09s0002g05160	D7U0P6	IAA17	1	0.80101	0.95764	0.00434	0.00031	0.0383174	0.302753	0.18928	0.759203	0.98404	0.00203739	1.51344e-14	0.079959
CHRUN_JGVV1287_1_T01	VIT_00s1287g00010	F6GZ03	Nuclear transcription factor Y subunit B-3	0.38534	0.97587	0.9223	0.02521	0.891	0.44614	0.23511	0.245933	0.768218	0.311277	0.0200697	2.51405e-16	0.699503
CHRUN_JGVV207_5_T01	VIT_00s0207g00060	F6I221	Unknown protein	0.99893	0.99758	0.83875	4e-05	0.92534	-0.0822537	0.0871939	0.180899	0.77079	-0.149812	0.103832	5.3252e-09	0.0095362
CHR7_JGVV104_104_T01	VIT_07s0104g00710	F6HQ48	Auxin-binding protein 1 (ABP1)	0.99949	0.99998	0.99932	0.00012	0.99657	-0.0790696	-0.0524303	-0.0896013	0.776868	0.102656	0.24548	4.54959e-10	0.0201952
CHR4_JGVV8_626_T01	VIT_04s0008g06730	D7SV51	Import inner membrane translocase subunit Tim17/Tim22/Tim23	0.98846	1	0.81473	0.00123	0.98971	-0.143717	0.0141988	-0.226299	0.779137	0.142635	0.473773	7.14901e-14	0.0408038
CHR18_JGVV1_202_T01	VIT_18s0001g03270	F6H0T2	Zinc finger (C3HC4-type ring finger)	0.98016	0.99074	0.94013	0.00238	0.95118	-0.190164	0.149309	-0.192893	0.779263	-0.197198	0.685911	1.82806e-13	0.0443826
CHR9_JGVV2_149_T01	VIT_09s0002g01700	F6HXZ1	Epidermal patterning factor-like protein 3	0.99741	1	0.00708	0.02404	0.83462	0.165189	0.0274089	-0.914275	0.779637	0.320838	0.731218	2.01135e-08	0.017251
CHR8_JGVV7_585_T01	VIT_08s0007g02860	D7TJB4	RNA-binding protein	1	0.95327	0.99958	0.00908	0.20782	-0.073434	0.269035	-0.105226	0.782856	0.50468	0.0363049	8.78819e-11	0.159634
CHR3_JGVV63_72_T01	VIT_03s0063g00790	F6HQD4	Carboxyesterase 13; CXE13	0.99961	0.96979	1	0.05369	0.00057	0.160209	0.263818	0.0653741	0.78859	1.27778	0.0411066	1.61821e-14	0.116754
CHR16_JGVV50_177_T01	VIT_16s0050g00810	F6H6K2	Ubiquitin-protein ligase	1	0.95262	0.51582	0.00116	1	-0.0560162	0.183949	-0.312262	0.789374	-0.0259107	0.436581	3.04464e-08	0.0340915
CHR13_JGVV19_349_T01	VIT_13s0019g01440		No hit	0.99995	0.99857	0.48761	3e-05	0.99638	-0.0608759	-0.0865838	-0.251953	0.79032	0.0936575	0.37249	0.000346748	0.00404211
CHR5_JGVV77_25_T01	VIT_05s0077g00430	F6H6Z7	Galactinol synthase	0.96602	0.99029	0.00068	0.11872	1	0.313234	0.277636	1.63588	0.793123	-0.04799	0.000346172	1.53519e-16	0.0966215
CHR2_JGVV236_14_T01	VIT_02s0236g00150	F6H7Y6	Calcineurin B 1	1	0.99757	0.79997	1e-05	0.98836	-0.0179732	0.0819383	0.155118	0.793586	-0.0992862	0.0986283	3.21596e-10	0.00636293
CHRUN_JGVV2341_1_T01	VIT_00s2341g00010	F6HWZ5	Heat shock protein 81-4 (HSP81-4)	1	1	0.99994	0.00014	1	-0.00220679	0.0369801	-0.0672411	0.812543	0.0748179	0.160202	1.6228e-05	0.0332974
CHR5_JGVV49_188_T01	VIT_05s0049g02120	D7SZQ2	Universal stress protein (USP) family protein	0.99438	0.99783	0.42993	0.00652	0.89258	-0.153521	-0.119595	-0.425412	0.815169	0.303093	0.799938	1.73653e-09	0.0490561
CHR7_JGVV5_6_T01	VIT_07s0005g00060	F6HZ28	No hit	1	1	1	0.07143	0.00039	-0.0565964	0.0293342	0.0832996	0.82718	1.51594	0.0346992	3.51773e-11	0.0527358
CHR18_JGVV1_100_T01	VIT_18s0001g01510	F6H0G7	No hit	1	0.73778	0.98727	0.00243	0.05194	0.0139077	0.30245	0.174008	0.833626	0.589448	0.00982116	2.14953e-16	0.198849
CHR4_JGVV44_157_T01	VIT_04s0044g00130	F6I0J9	Unknown protein	0.99998	0.98108	0.62101	0.03534	0.34404	-0.0897758	0.240666	0.446581	0.834	0.563078	0.0460452	6.52758e-15	0.41819
CHR13_JGVV64_78_T01	VIT_13s0064g01020	D7T2Z7	Unknown protein	0.9609	0.97789	0.97177	0.00071	0.99997	-0.187404	-0.175662	-0.167826	0.836852	0.0709483	0.65014	3.50167e-16	0.0269329
CHR11_JGVV52_63_T01	VIT_11s0052g01190	F6GXE8	Xyloglucan endotransglucosylase-hydrolase XTH3	1	0.99996	0.79114	0.32613	0.00341	0.0102947	-0.155706	0.483777	0.84257	1.45281	0.0209308	1.89762e-11	0.165036
CHR18_JGVV1_8_T01	VIT_18s0001g00110	F6H0B2	Unknown protein	0.94894	0.99999	0.99931	0.00022	0.99806	0.154695	0.0599488	0.108939	0.846508	0.11236	0.0376844	7.43902e-16	0.0891114
CHR6_JGVV4_156_T01	VIT_06s0004g06840	F6GUQ2	Protein phosphatase 2C	0.95341	0.99385	1	0.00039	0.69406	-0.193914	-0.118683	0.0102486	0.851606	0.275993	0.232807	1.73605e-13	0.0271484
CHR19_JGVV14_315_T01	VIT_19s0014g03520	F6H2E0	fiber protein	0.99187	1	0.67309	0.00022	0.99807	0.14322	0.0453984	-0.259927	0.85225	0.114057	0.377349	3.27873e-13	0.0244793
CHR2_JGVV25_227_T01	VIT_02s0025g02470	A5CBE5	Unknown protein	0.99921	0.99997	1	3e-05	0.97798	-0.0862347	0.0551879	0.0371538	0.861498	-0.140272	0.19283	1.33684e-10	0.00846804
CHR5_JGVV77_42_T01	VIT_05s0077g00650	D7SYI5	Poly(A) polymerase	1	1	0.99939	1e-05	0.98556	0.0222537	-0.0326472	0.0754471	0.865004	0.117248	0.0388091	1.42571e-14	0.0106419
CHR5_JGVV20_191_T01	VIT_05s0020g02060	F6HDI7	No hit	0.97497	0.56667	0.03585	0.06092	0.98019	-0.248706	0.44083	-0.828572	0.873527	0.190908	0.799796	6.82156e-06	0.0340534
CHR13_RANDOM_JGVV143_49_T01	VIT_13s0019g01850	D7SQ25	Transposon protein, putative, CACTA	0.99647	0.99999	0.99988	0.00051	0.77275	-0.132662	0.0663918	0.0967974	0.876222	-0.255296	0.408497	1.41416e-11	0.0280444
CHR14_JGVV6_29_T01	VIT_14s0006g00450	F6HSH3	Myb domain protein 20	0.44004	0.99999	0.93785	0.01152	0.00082	-0.459447	-0.0596921	0.296861	0.876579	1.13542	0.0595132	6.25329e-14	0.0116614
CHR7_JGVV104_116_T01	VIT_07s0104g00590	D7TPA4	Unknown protein	1	0.94565	1	0.00022	1	0.0227812	-0.186822	-0.02933	0.885181	-0.0356717	0.348615	1.75924e-15	0.0237892
CHR8_JGVV40_14_T01	VIT_08s0040g03260	D7TQ96	Nuclear transcription factor Y subunit B-5	1	0.99999	0.99916	0.00017	0.99936	0.039889	0.0751232	-0.113857	0.911691	0.108718	0.125787	9.48588e-17	0.0396839
CHR1_JGVV11_501_T01	VIT_01s0011g01410	F6HFS9	PLATZ transcription factor	0.77178	1	0.99096	0.11664	0.00088	0.531108	-0.100079	0.282585	0.9249	1.54116	0.0394571	4.01135e-14	0.147458
CHRUN_JGVV960_2_T01	VIT_00s0960g00040	F6I7M6	Phosphosulfolactate synthase protein	0.99869	1	0.30995	0.00029	0.97869	-0.121224	-0.000462366	0.358291	0.925064	0.172542	0.045152	9.92174e-05	0.0503644
CHR16_JGVV98_95_T01	VIT_16s0098g00990	E0CVC2	No hit	1	0.99637	0.07472	0.00184	0.70787	-0.0173978	0.157108	0.575334	0.925452	0.35162	0.012683	4.10047e-16	0.165731
CHR17_PDVV0_564_T01	VIT_17s0000g03790	F6GTK4	Unknown protein	1	1	0.98328	0.00028	0.04297	-0.0130488	-0.0259511	0.163819	0.931205	0.556862	0.0176876	1.12837e-14	0.0495891
CHR17_JGVV119_6_T01	VIT_17s0119g00110	F6HW67	GRAM domain-containing protein / ABA-responsive	1	1	0.99182	0.00054	0.01786	0.030995	0.00454544	0.15651	0.934092	0.654037	0.0127777	2.17169e-10	0.0657319
CHR16_JGVV50_33_T01	VIT_16s0050g02460	E0CUK3	Beta-1,3-galactosyltransferase sqv-2	0.99003	1	0.98337	0.00015	0.9989	-0.149351	0.0103685	0.166574	0.935321	0.0829274	0.113507	9.30568e-11	0.0332974
CHR18_JGVV89_33_T01	VIT_18s0089g01070	F6GVX5	Vacuolar protein sorting 9 (VPS9)	1	0.94968	0.91101	0.0019	0.65288	-0.0144877	0.227681	0.24915	0.93806	0.336783	0.03027	1.21132e-08	0.231273
CHR11_JGVV16_57_T01	VIT_11s0016g00770	D7TCC4	Actin beta/gamma 1	0.988	0.99967	0.9999	0.00013	1	0.128196	0.0965912	-0.0634227	0.939142	-0.0233538	0.102739	6.49419e-15	0.0356456
CHR11_JGVV16_349_T01	VIT_11s0016g03910	D7TBN6	Unknown protein	0.98935	0.99967	0.81771	0	0.95047	-0.107835	-0.0689462	0.177398	0.942188	0.135173	0.0254953	5.20195e-16	0.00167173
CHR18_JGVV89_34_T01	VIT_18s0089g01060	D7SMU8	Vacuolar protein sorting 9 (VPS9)	1	0.89724	0.96009	0.00031	0.7317	-0.0572194	0.228219	0.181433	0.946433	0.271203	0.0229113	4.2406e-10	0.0984796
CHR19_JGVV14_141_T01	VIT_19s0014g01640	E0CSB6	Malate dehydrogenase	0.99983	0.99871	1	3e-05	1	-0.0760484	-0.0920194	0.0184363	0.947138	-0.00254113	0.198316	5.23774e-15	0.00846804
CHR12_JGVV34_113_T01	VIT_12s0034g01120	F6H926	UDP-glycosyltransferase 71A13	1	0.11103	1	0.48004	0.00999	-0.0821133	-0.989984	0.116757	0.959938	1.31656	0.363869	5.65008e-13	0.0357867
CHRUN_JGVV1569_1_T01	VIT_00s1569g00010	F6GZH5	Heat shock protein 81-2 (HSP81-2)	1	1	0.99643	0	0.99998	-0.0326661	-0.0191317	-0.0867019	0.968617	-0.0406501	0.0850281	2.38228e-13	0.000367495
CHR13_RANDOM_JGVV123_43_T01	VIT_13s0019g00470	F6I5T5	No hit	0.99929	0.92832	0.25826	0.00133	0.87321	0.0927909	0.218643	-0.430126	0.969835	-0.219528	0.627271	3.54248e-16	0.0180781
CHR6_JGVV4_233_T01	VIT_06s0004g06010	F6GUU8	Transformer serine/arginine-rich ribonucleoprotein	0.1791	1	0.99995	0	0.93279	-0.313595	0.0199773	-0.0537164	0.977239	0.137851	0.0965077	2.11101e-11	0.000223529
CHR6_JGVV4_177_T01	VIT_06s0004g06630	A5C2G7	DTA2 (downstream target of AGL15 2)	0.99998	0.99989	0.21008	0.00111	1	0.0863309	0.0961301	-0.491304	0.982152	-0.00360827	0.491904	1.4193e-05	0.0248921
CHR17_JGVV0_870_T01	VIT_17s0000g00430	D7SH59	Basic helix-loop-helix (bHLH) family	1	0.99451	0.03733	0.00259	0.93002	0.0168815	-0.191352	0.798651	0.995042	0.293807	0.0397035	1.50866e-16	0.0779618
CHR5_JGVV102_68_T01	VIT_05s0102g00750	D7U1S6	Zinc finger (B-box type)	0.9995	1	0.99982	0.00015	1	0.100992	-0.0363622	0.0825087	0.999043	-0.0563344	0.120546	1.04726e-18	0.0387612
CHR8_JGVV7_70_T01	VIT_08s0007g08290	D7THY7	GTP-binding protein TypA/BipA	1	0.94804	0.99919	3e-05	1	-0.0469828	-0.188036	-0.101206	1.00008	0.0442726	0.291663	2.33311e-16	0.00676748
CHR5_JGVV20_76_T01	VIT_05s0020g00840	F6HE42	No hit	0.97005	0.8079	0.99179	3e-05	0.02394	-0.191309	0.241203	0.146228	1.01163	0.568859	0.00469801	2.17537e-16	0.0150062
CHR2_JGVV33_23_T01	VIT_02s0033g00300	D7U3R9	Myb family	0.99781	0.25787	0.66124	0.03276	0.04667	0.214406	0.727991	-0.557268	1.01638	0.974142	0.0447063	2.4977e-16	0.0911321
CHRUN_JGVV1356_2_T01	VIT_00s1356g00020	F6I7M6	Phosphosulfolactate synthase protein	0.99994	1	0.91677	8e-05	0.98914	-0.102608	0.018502	0.219339	1.01847	0.160415	0.0536838	0.0023544	0.0334121
CHR5_JGVV20_369_T01	VIT_05s0020g03930	F6HDT2	Sulfate transporter 3.1 (AST12) (AtST1)	0.09473	0.99882	0.99982	0.01003	0.70613	0.876025	-0.193081	-0.147995	1.01999	-0.549366	0.0549897	2.21955e-15	0.0472854
CHR1_JGVV11_204_T01	VIT_01s0011g04570	F6HFK3	No hit	0.98985	1	0.99613	0.00025	0.97907	0.152697	-0.00773708	-0.158159	1.02697	0.177992	0.102692	5.20887e-09	0.0474594
CHRUN_JGVV958_2_T01	VIT_00s0958g00020	D7UEC7	FK506-binding protein 4/5 ROF1 (rotamase FKBP 1)	0.98418	0.99961	0.7106	0.0003	1	-0.178824	-0.10923	0.299128	1.0322	-0.0280782	0.201772	0.00077779	0.0278288
CHR17_JGVV0_203_T01	VIT_17s0000g08080	F6GSS2	Armadillo/beta-catenin repeat protein / U-box domain-containing protein	1	0.27222	0.95597	0.12768	0	-0.162194	0.949672	0.567161	1.03383	3.58626	0.000191973	1.20095e-16	0.000595472
CHR8_JGVV7_94_T01	VIT_08s0007g08050	F6HL48	Carboxyl-terminal processing protease	0.95693	1	0.9736	0	0.08314	0.145049	0.00656294	0.133709	1.03432	0.410348	0.00130172	9.95604e-21	0.00636293
CHRUN_JGVV753_1_T01	VIT_00s0753g00010	F6HWV8	Unknown	0.99999	1	0.97522	0.02915	1e-05	0.074674	0.0469069	-0.256764	1.03877	2.03472	0.0105787	2.70445e-18	0.00321996
CHR19_JGVV14_448_T01	VIT_19s0014g05050	E0CT45	Heat shock HSP20 family protein	1	0.9956	0.57165	0.00131	0.99998	0.0515041	-0.167778	0.392828	1.04551	0.061124	0.00103626	7.94388e-18	0.0929045
CHR6_JGVV4_750_T01	VIT_06s0004g00240	D7SLM9	Chaperonin GroEL	0.998	0.99838	0.99999	0	1	-0.0870628	-0.0865647	-0.0442566	1.04977	0.0362136	0.0988381	6.81483e-11	0.000674098
CHR16_JGVV50_11_T01	VIT_16s0050g02680		Protein phosphatase 2C	0.99758	0.20097	0.99721	0.02309	0	0.203403	0.754346	-0.240643	1.05219	2.58136	0.000433634	4.54341e-17	0.00143911
CHR12_JGVV28_218_T01	VIT_12s0028g01740	E0CTV1	DNAJ heat shock N-terminal domain-containing protein	0.99998	0.91407	0.99581	3e-05	0.00072	0.0627219	-0.217911	0.119567	1.0593	0.825197	0.00417672	5.82824e-20	0.0035348
CHR1_JGVV11_210_T01	VIT_01s0011g04510	F6HFK8	No hit	0.99774	1	1	0	0.99983	-0.0956561	0.00167816	0.0340246	1.05954	0.0656111	0.035098	5.8543e-12	0.000845958
CHR11_JGVV52_70_T01	VIT_11s0052g01120	F6GXF3	Zinc finger protein 2	1	1	0.92569	0.01118	0.04255	0.0542844	0.00845952	-0.25821	1.06276	-0.927369	0.982721	3.97699e-16	0.0362375
CHR16_JGVV39_38_T01	VIT_16s0039g00720	A5AG57	Folate-biopterin transporter	0.99999	1	0.99994	0.00024	0.01964	-0.0869775	-0.000807785	-0.0936254	1.06373	0.755407	0.0401589	2.86237e-15	0.0202783
CHR5_JGVV77_17_T01	VIT_05s0077g00290	D7SYG0	DNA replication protein	0.91791	1	0.98033	0.0002	0.9994	-0.251743	0.0413493	0.203993	1.06963	-0.102145	0.248998	1.98374e-11	0.0217768
CHR2_JGVV25_238_T01	VIT_02s0025g02590	F6HU74	Homeobox-leucine zipper protein ATHB-12	1	0.17871	0.89661	0.02264	0.00634	0.0500221	0.801263	0.44769	1.07033	1.27473	0.00235526	8.59167e-10	0.31288
CHR18_JGVV1_462_T01	VIT_18s0001g07760	E0CNR0	Unknown protein	0.99998	1	0.97082	0	0.58848	0.042238	-0.0277746	-0.13692	1.07346	0.242586	0.0241889	1.07316e-13	0.00113054
CHR9_JGVV70_34_T01	VIT_09s0070g00380	D7U888	Unknown protein	0.99922	1	0.99529	6e-05	1	-0.111077	0.0550454	0.158818	1.07645	-0.00674458	0.10477	2.25914e-12	0.0201952
CHR18_JGVV117_34_T01	VIT_18s0117g00160	D7SS92	Pentatricopeptide (PPR) repeat-containing protein	0.99996	0.99997	0.998	0.00022	0.33892	-0.0828578	-0.0760787	0.138316	1.07986	-0.408412	0.503929	2.082e-07	0.0108979
CHR11_JGVV16_38_T01	VIT_11s0016g00580	F6HGM5	Unknown	0.99994	0.86447	0.98498	0.0209	0.3862	0.0682948	0.446737	0.359001	1.08021	0.613839	0.0388091	4.19132e-05	0.566096
CHR5_JGVV77_55_T01	VIT_05s0077g00800	D7SYJ7	DNA replication protein	1	0.99995	0.98492	7e-05	0.99961	-0.0430725	0.0811903	0.184271	1.08673	-0.094366	0.104299	1.58623e-11	0.0230875
CHRUN_JGVV769_1_T01	VIT_00s0769g00010	D7UEC7	Peptidyl-prolyl cis-trans isomerase, FKBP-type	0.97629	0.99973	0.66815	0.00036	1	-0.20214	-0.109984	0.331699	1.08861	0.00814758	0.191827	0.474497	0.0315212
CHR2_JGVV25_93_T01	VIT_02s0025g01020	D7TVB9	BZip transcription factor G- box binding factor 3	0.99999	0.97102	0.94477	0.0111	0.01095	0.106714	0.302045	0.416048	1.09325	1.08771	0.00887715	2.3008e-12	0.26094
CHRUN_JGVV287_7_T01	VIT_00s0287g00070	F6H7Z7	No hit	0.99825	0.78695	0.19504	0	0.12623	0.0856889	0.19649	0.312431	1.09506	0.346932	0.000118381	1.6486e-13	0.00377795
CHR11_JGVV16_299_T01	VIT_11s0016g03360	D7TBI4	Lipase-related	1	0.99844	1	0	0.59257	-0.0272569	0.0851497	0.00317775	1.09667	-0.222083	0.0595132	2.64683e-16	0.000217212
CHR3_JGVV88_7_T01	VIT_03s0088g01220	F6HBN0	Unknown protein	1	0.99951	0.3742	1e-05	0.98878	0.0335055	0.0859334	-0.327657	1.09748	0.133632	0.0961121	8.89525e-09	0.00183368
CHR18_JGVV72_71_T01	VIT_18s0072g00490	D7SRC8	Heat shock protein-related	0.73875	1	0.47174	0.00254	1	0.361696	0.0195727	0.49906	1.09906	0.104896	0.0359329	8.31748e-14	0.214106
CHR16_JGVV50_47_T01	VIT_16s0050g02310	A5AM00	No hit	0.99997	1	0.98035	0.00059	0.95951	-0.0847007	-0.0224202	0.210953	1.09924	-0.239236	0.307058	9.42941e-17	0.041575
CHR4_JGVV8_84_T01	VIT_04s0008g00950	D7STN6	Calcineurin B protein 10	1	0.6189	0.99389	0.00046	0.75723	-0.0322549	0.396896	0.174738	1.12232	0.304609	0.0204042	3.37306e-07	0.122933
CHR5_JGVV49_136_T01	VIT_05s0049g01520	F6H8Q8	Cyanate hydratase	1	0.99998	1	2e-05	1	0.0432178	-0.0681305	0.0509639	1.13702	0.0383547	0.0888035	9.36696e-15	0.0123769
CHR5_JGVV94_115_T01	VIT_05s0094g01260	D7T2L2	Allyl alcohol dehydrogenase	0.98908	1	0.8896	0.00034	0.98007	0.163817	-0.00310635	0.231334	1.13938	-0.18259	0.0187924	3.00144e-13	0.0408038
CHR2_JGVV25_151_T01	VIT_02s0025g01620	F6HU29	Lipase GDSL	1	0.99771	0.29626	0.0066	0.74794	-0.0335468	-0.201787	-0.707455	1.14112	-0.458591	0.912741	5.00415e-09	0.038112
CHR1_JGVV11_423_T01	VIT_01s0011g02240	F6HF42	Metal-nicotianamine transporter YSL7	0.94765	0.82094	0.98579	0.02586	0.00905	0.267349	0.48102	0.287058	1.1413	1.22289	0.00528447	0.00379043	0.417192
CHR6_JGVV4_163_T01	VIT_06s0004g06770	D7SJW2	No hit	0.99864	0.94686	0.99296	0.00253	0.05793	0.205845	0.253573	-0.229629	1.1447	0.821674	0.0494486	1.88597e-12	0.107335
CHR14_JGVV6_112_T01	VIT_14s0006g01930	F6HSM6	Unknown protein	1	0.17121	0.24758	0.01378	0.11044	-0.0295652	0.822894	0.721632	1.14677	0.863651	0.00213107	8.30509e-13	0.400622
CHR14_JGVV36_71_T01	VIT_14s0036g00630	F6H614	RNA binding motif protein 42	0.99979	0.99032	1	0.00033	1	-0.109622	-0.179993	0.0182383	1.15053	-0.00145225	0.373739	4.33566e-08	0.031655
CHR11_JGVV206_12_T01	VIT_11s0206g00120	Q38JC9	Lipocalin, Temperature-induced	1	1	0.69392	0	0.63174	0.018502	0.0264561	0.201654	1.15667	0.223775	0.00122887	6.16102e-09	0.000709262
CHR14_JGVV60_184_T01	VIT_14s0060g00730	D7UA71	Galactinol synthase	0.90643	0.99039	0.1178	0.00023	0	0.261184	0.201272	0.519134	1.17105	2.07813	8.40171e-07	5.01023e-19	0.000249482
CHR18_JGVV1_529_T01	VIT_18s0001g08490	F6H165	Early-responsive to dehydration	1	0.96649	0.99041	0.00023	0.55391	-0.0637956	0.246962	-0.195297	1.18993	0.410207	0.0717283	3.29232e-13	0.0373932
CHR12_JGVV57_108_T01	VIT_12s0057g01250	D7TD93	ribulose-1,5 bisphosphate carboxylase oxygenase large subunit N-methyltransferase	1	0.99752	0.9981	0.00035	0.99979	-0.0315142	-0.151624	0.147333	1.19421	-0.114827	0.280898	1.00631e-13	0.03712
CHR16_JGVV50_88_T01	VIT_16s0050g01810	E0CUQ7	F-box protein	0.9933	1	0.99932	0.00033	1	-0.183364	0.0700033	0.11536	1.20218	-0.01467	0.199017	7.26695e-10	0.0445249
CHR11_JGVV16_45_T01	VIT_11s0016g00650	Q6B4V4	Chaperonin 21, Chloroplast	0.99916	1	0.89152	0	0.8848	-0.0977898	-0.0240631	0.213951	1.2031	0.204898	0.0132346	2.03018e-08	0.00183368
CHRUN_JGVV264_5_T01	VIT_00s0264g00050	F6HAH3	Unknown protein	0.99999	0.9791	0.81551	0.00087	1	-0.0704453	0.248001	-0.414239	1.20412	-0.0742554	0.318976	6.49468e-15	0.0441996
CHR8_JGVV7_219_T01	VIT_08s0007g06710	F6HLH5	Aha1 domain-containing protein	1	1	1	0	1	-0.0230674	0.0218591	-0.0433477	1.20831	0.0191557	0.0570949	1.20397e-08	0.0017424
CHR17_JGVV0_80_T01	VIT_17s0000g09510	A5B9L0	CYP71A25	0.90442	0.99176	1	0.02131	0.08868	-0.396893	0.274469	-0.0870403	1.21112	-0.957314	0.673504	4.02795e-12	0.0472854
CHR18_RANDOM_JGVV152_5_T01	VIT_18s0001g00590	F6HWA0	CYP78A7	1	0.05451	0.83934	0.01621	0.9996	-0.0462072	-1.00235	0.439126	1.22011	0.190211	0.6251	3.21277e-13	0.0380873
CHR3_JGVV88_8_T01	VIT_03s0088g01200	F6HBN1	Unknown protein	1	0.99996	0.99983	7e-05	1	-0.00871837	0.0871749	0.0930418	1.2229	0.0039547	0.0879716	3.21574e-12	0.027917
CHR10_JGVV3_51_T01	VIT_10s0003g00540	F6HM54	Unknown	1	1	0.99991	5e-05	0.99999	-0.0422699	0.070972	-0.125174	1.22865	0.0688972	0.128991	9.62659e-08	0.0166675
CHR15_JGVV21_176_T01	VIT_15s0021g00830	F6GVE3	Chaperonin 10, Chloroplast	0.98705	1	1	0	0.9998	-0.147516	-0.0136524	0.0619971	1.24729	-0.0861869	0.111983	1.05303e-13	0.00113045
CHR18_JGVV41_183_T01	VIT_18s0041g00280	F6I416	T-complex protein 11	0.91622	0.99852	0.99762	0.0002	1	-0.283288	-0.146792	0.161779	1.24786	0.0434185	0.289288	4.12565e-06	0.0211978
CHR8_JGVV56_145_T01	VIT_08s0056g01660	F6HMP5	Histone-lysine N-methyltransferase SUVR3	0.80516	0.9914	0.99998	0.00044	1	-0.367532	0.205152	0.10342	1.25315	-0.0150072	0.244227	4.68076e-13	0.0355585
CHR14_JGVV6_90_T01	VIT_14s0006g01580	D7TSS2	Unknown protein	0.89974	0.92888	0.92144	0.02525	0.00015	-0.559581	-0.384988	0.503117	1.26019	2.20731	0.0874255	5.17991e-15	0.00954273
CHR16_JGVV98_16_T01	VIT_16s0098g01790	F6H785	Calmodulin-binding region IQD21	1	0.98842	0.99999	0.00098	0.03116	0.0336987	-0.224041	-0.0536564	1.2655	0.885587	0.0781999	5.52454e-15	0.0318972
CHR5_JGVV29_1_T01	VIT_05s0029g01570	F6GWH0	CTV.20	1	0.65229	0.98154	0.00101	1	0.0153318	-0.428392	-0.245571	1.27085	0.0378981	0.63837	4.11599e-09	0.0310668
CHR9_JGVV2_629_T01	VIT_09s0002g07010	D7U140	SNF4	0.97816	0.9651	0.81355	0.00727	0.00787	-0.341915	-0.277782	-0.451027	1.27143	1.37527	0.700768	4.43265e-11	0.0150062
CHR14_JGVV60_175_T01	VIT_14s0060g00820	A5AIE0	3-beta hydroxysteroid dehydrogenase	0.96523	0.90905	1	0	0.87066	0.187231	-0.248492	0.0365083	1.28356	0.241028	0.0302661	1.15662e-19	0.00349526
CHR2_JGVV12_211_T01	VIT_02s0012g00530	D7TTH1	Ribose-phosphate pyrophosphokinase 1	0.92996	0.94566	0.99994	8e-05	0.98944	-0.273714	0.234366	0.128931	1.28373	0.179806	0.0549897	0.00462682	0.0227018
CHR11_JGVV52_49_T01	VIT_11s0052g01330	F6GXD5	Xyloglucan endotransglucosylase/hydrolase 23	0.92344	1	0.9946	0.00288	0.00014	-0.353778	-0.0828819	0.200853	1.28791	1.49902	0.0152702	4.29125e-12	0.0087273
CHR14_JGVV6_178_T01	VIT_14s0006g02820	F6HSR9	Mannose-6-phosphate isomerase	0.99147	0.99441	0.99991	3e-05	0.99492	0.162758	0.169214	-0.11509	1.31164	0.172737	0.0373299	5.86989e-12	0.0217855
CHR1_JGVV10_283_T01	VIT_01s0010g03750	F6HGB4	Unknown protein	0.9995	1	0.08346	2e-05	1	-0.126591	-0.0437114	-0.647652	1.33326	-0.0420336	0.0846109	8.15189e-16	0.00152028
CHRUN_JGVV317_5_T01	VIT_00s0317g00050	A5AHY0	Dehydroascorbate reductase	0.99915	1	0.9609	4e-05	0.98343	-0.124262	-0.0178971	0.246777	1.33763	0.196765	0.0589299	0.134922	0.0187571
CHR2_JGVV25_377_T01	VIT_02s0025g04170	F6HUF8	Heat shock transcription factor B2B	0.99961	0.99962	0.87539	3e-05	0.22411	-0.121345	0.136209	-0.271158	1.33993	0.530398	0.0608936	1.02235e-13	0.0063233
CHR11_JGVV78_19_T01	VIT_11s0078g00260	A5B1X8	Unknown protein	0.99937	1	0.98831	0	1	-0.111001	0.0431538	0.17131	1.34033	0.0149511	0.043519	0.00294139	0.00311626
CHR16_JGVV100_91_T01	VIT_16s0100g00360	A5BYH9	Per1	1	1	1	2e-05	0.99938	-0.0340179	0.00178225	0.0187323	1.34364	0.128272	0.0729661	1.17257e-09	0.010736
CHR14_JGVV108_105_T01	VIT_14s0108g01150	D7SXF4	Pentatricopeptide repeat containing protein	0.99997	1	1	0.00036	1	-0.133625	-0.0624899	0.0308749	1.34694	0.00960059	0.26437	0.00451221	0.0454881
CHRUN_JGVV179_14_T01	VIT_00s0179g00160	F6HBI3	No hit	1	0.92333	0.16734	0.00044	1	-0.00841398	0.331724	-0.693002	1.34736	0.00792253	0.410583	1.75243e-07	0.0128651
CHR7_JGVV104_140_T01	VIT_07s0104g00350	F6HQ66	Circadian clock coupling factor ZGT	0.99587	0.92408	0.09024	1e-05	0	-0.13191	0.242891	0.590733	1.34862	2.25039	0.000118381	1.2243e-19	0.000100833
CHR8_JGVV7_507_T01	VIT_08s0007g03640	D7TJ43	BZIP transcription factor	0.99998	0.9556	1	1e-05	0.99997	0.0759149	0.224583	-0.0481479	1.3511	0.0757011	0.0342934	3.84994e-08	0.0117084
CHR6_JGVV80_5_T01	VIT_06s0080g01230	A5ALT5	DnaJ homolog, subfamily A, member 2	1	0.99967	0.91114	0.00012	0.99987	-0.0320897	0.140444	0.282167	1.35252	0.120325	0.0469692	0.0210408	0.0503487
CHR15_JGVV48_185_T01	VIT_15s0048g01050	F6I365	Unknown	0.99997	0.99953	0.97935	0.00073	0.03582	0.0621057	0.140964	-0.273185	1.35621	0.828332	0.101378	1.44854e-10	0.0389276
CHR13_JGVV84_49_T01	VIT_13s0084g00530	D7TX69	Myb domain protein 12	1	0.99411	1	0.00137	0.84228	-0.101619	-0.2013	-0.0465635	1.35787	-0.334005	0.366062	6.03619e-11	0.039838
CHR11_JGVV16_217_T01	VIT_11s0016g02520	D7TBA6	Unknown protein	1	1	0.46543	0.00028	1	-0.0180608	-0.0698902	-0.43358	1.37501	-0.0125908	0.508274	7.99381e-07	0.0159371
CHRUN_PDVV960_1_T01	VIT_00s0960g00010	F6HJV5	Phosphosulfolactate synthase protein	0.99875	1	0.79885	1e-05	0.99779	-0.141799	0.00163549	0.289146	1.37665	0.138465	0.0307414	8.45064e-11	0.00628551
CHR2_JGVV25_33_T01	VIT_02s0025g00350	D7TV62	Heavy-metal-associated domain-containing protein	0.09306	0.99979	0.9822	0.00726	0.99984	-1.05809	-0.201821	-0.351334	1.3883	0.165502	0.987151	3.78258e-15	0.031655
CHR18_PDVV89_41_T01	VIT_18s0089g01030	F6GVX7	Ethylene-responsive transcription factor	0.9997	0.99991	0.6465	0.00499	0.02229	-0.201924	0.158721	0.512742	1.39602	0.996479	0.00337409	2.14741e-11	0.107283
CHR6_JGVV61_65_T01	VIT_06s0061g00960	F6GW71	Prolylcarboxypeptidase	1	0.99793	0.98781	9e-05	0.9998	-0.00481467	0.154861	-0.204285	1.41478	0.116241	0.239678	1.13276e-07	0.0204709
CHRUN_JGVV391_1_T01	VIT_00s0391g00010	F6I2A1	Pentatricopeptide (PPR) repeat-containing	1	0.99994	1	0.02356	0.99708	0.00296	0.147174	0.100197	1.41638	-0.259233	0.0357871	7.90998e-15	0.26241
CHR14_GSVIVT00031140001_T01	VIT_14s0060g02230	D7U9V0	No hit	0.99997	0.99729	1	2e-05	0.9981	0.0841581	-0.153125	0.0722543	1.41807	0.169738	0.073802	4.81415e-12	0.0116614
CHR7_JGVV31_136_T01	VIT_07s0031g01530	D7SW53	Stress enhanced protein 2 (SEP2)	0.96448	0.82135	0.99568	0.0003	0.99991	-0.280536	-0.389706	0.203574	1.42522	0.0951416	0.352223	8.3294e-17	0.0201952
CHR8_JGVV7_95_T01	VIT_08s0007g08030	F6HL50	No hit	0.99922	1	0.92725	0.00016	0.08228	-0.178115	0.00112101	0.38382	1.43081	0.727608	0.0193779	1.03254e-16	0.0359103
CHR6_JGVV61_126_T01	VIT_06s0061g00270	F6GWA8	Chaperonin GroEL	0.99999	1	0.99993	0	0.99999	-0.0487791	0.0344628	0.0619616	1.43083	-0.0520494	0.0132043	1.28784e-10	0.000115849
CHR14_JGVV66_186_T01	VIT_14s0066g02020	F6HV39	Proton-dependent oligopeptide transport (POT) family protein	0.96988	0.42101	0.39318	0.01744	0.29711	0.444757	-0.87174	-0.975294	1.43297	1.05591	0.271365	3.51114e-09	0.0455724
CHR8_JGVV7_837_T01	VIT_08s0007g00130	F6HLD8	Heat shock protein 70	0.95561	1	0.98882	0	0.99752	-0.139239	-0.0436212	-0.110712	1.43298	0.0931855	0.0134538	7.93057e-07	1.03089e-05
CHR10_JGVV71_7_T01	VIT_10s0071g01130	F6HVX9	Alpha-galactosidase	1	0.8365	0.99926	0.00251	0.08958	0.0861833	0.446355	0.188443	1.44772	-1.05492	0.323013	4.16925e-11	0.0276765
CHR18_JGVV1_413_T01	VIT_18s0001g07250	F6H114	Pentatricopeptide (PPR) repeat-containing protein	0.99999	0.79695	1	0.00017	1	-0.0941804	0.363593	-0.0702597	1.44947	-0.0277446	0.11821	9.44587e-09	0.0334954
CHR4_JGVV8_244_T01	VIT_04s0008g02620	F6H3B8	Small nuclear ribonucleoprotein	0.99965	0.99989	0.85114	3e-05	1	-0.121863	0.105977	-0.308197	1.45184	0.0466844	0.221283	1.21124e-11	0.0060549
CHR12_JGVV178_4_T01	VIT_12s0178g00040	F6HJL9	Dentin sialophosphoprotein	1	1	1	0.0001	1	-0.0634314	-0.0253563	0.0209173	1.45751	0.022211	0.168111	1.51579e-08	0.025459
CHR19_JGVV14_44_T01	VIT_19s0014g00480	E0CS23	LRR receptor-like serine/threonine-protein kinase	1	0.99864	0.97193	8e-05	0.42326	-0.052469	-0.130928	0.222591	1.46134	-0.415444	0.50906	3.96139e-10	0.00611894
CHR13_JGVV19_16_T01	VIT_13s0019g05190	D7TM25	RAB GTPase RAB_ALPHA	0.99986	0.99969	1	0.00011	0.63931	0.112338	0.160468	-0.10785	1.47184	0.471627	0.0388091	1.3314e-15	0.0455678
CHR10_JGVV3_317_T01	VIT_10s0003g03510	D7TK67	HSP20 chaperone	1	1	0.97984	0	1	-0.0521589	0.0504261	0.20607	1.47839	-0.0150514	0.0229113	3.0516e-08	0.00123881
CHR6_JGVV61_85_T01	VIT_06s0061g00730	F6GW83	Aquaporin GAMMA-TIP3/TIP1;3	0.99993	1	0.01314	0.00224	0.48376	0.107061	0.0527346	-1.14783	1.4796	0.525303	0.356893	4.35236e-15	0.00953286
CHRUN_JGVV404_10_T01	VIT_00s0404g00100	F6H865	Syntaxin of plants 124	0.99997	0.9324	0.20098	0.00087	0.87933	0.139452	0.370166	-0.762753	1.48529	0.394608	0.195031	9.78389e-10	0.0236494
CHR4_JGVV8_465_T01	VIT_04s0008g05010	F6H3T7	Unknown protein	1	1	1	2e-05	0.9974	0.0198055	0.0102654	-0.0380153	1.48759	0.153934	0.81835	3.24545e-17	0.0111046
CHR18_JGVV1_675_T01	VIT_18s0001g10080	F6GZZ1	Unknown protein	0.99937	0.93466	1	0.00012	1	-0.152456	0.292263	0.0434872	1.49097	-0.0167986	0.117342	0.00011267	0.0289412
CHRUN_JGVV2851_1_T01	VIT_00s2851g00010	F6I2J2	Stress-induced-phosphoprotein 1	0.99858	0.9957	0.99995	2e-05	1	-0.146023	-0.166484	-0.130305	1.50401	0.0288983	0.255261	4.529e-10	0.0043712
CHRUN_JGVV216_5_T01	VIT_00s0216g00060	F6HCQ5	Nuclear transport factor 2 (NTF2)	0.60861	0.89246	0.77746	0.00902	0	0.837559	0.483396	0.700607	1.50904	3.12177	0.000253441	6.77364e-12	0.0144082
CHR10_JGVV3_46_T01	VIT_10s0003g00490	D7TJF6	Unknown protein	0.61778	1	0.99992	0	0.99947	-0.292711	-0.0252102	0.0725053	1.51093	0.105431	0.0439283	6.5746e-14	0.000195627
CHR1_JGVV10_269_T01	VIT_01s0010g03600	F6HGA5	Rubber elongation factor (REF)	0.97917	1	0.95833	0	0.99886	-0.192719	0.0571079	0.202439	1.51192	0.113309	0.0175188	0.0228967	0.000950025
CHR13_JGVV19_112_T01	VIT_13s0019g04140	A5AE63	LHCA1	1	0.99999	1	3e-05	0.99429	0.0510206	-0.0798776	-0.046088	1.51384	-0.178029	0.00152694	3.75714e-19	0.00757355
CHR14_JGVV60_208_T01	VIT_14s0060g00470	F6I4H1	ABC transporter G member 37-like	0.99688	0.11	0.99609	0.00762	0.99947	0.243951	0.929373	-0.20272	1.5257	-0.186038	0.0416998	2.86062e-10	0.0891589
CHR10_JGVV42_91_T01	VIT_10s0042g01180	F6HIT6	ARGONAUTE 2 (AGO2)	0.978	0.9979	0.98422	0.00029	0.97412	-0.274705	-0.210926	-0.226049	1.52575	0.296115	0.403763	7.1126e-06	0.0201952
CHR4_JGVV8_490_T01	VIT_04s0008g05260	D7SUS5	Unknown	1	0.7109	0.84759	0.00023	0.43128	-0.0594302	0.474352	0.423956	1.53559	0.59138	0.00863609	4.241e-13	0.117354
CHR7_JGVV31_158_T01	VIT_07s0031g01770	F6H4B6	Violaxanthin de-epoxidase	0.99964	0.9991	1	7e-05	0.96162	-0.140432	-0.147713	-0.000396274	1.55794	-0.296306	0.408075	4.44772e-12	0.0095362
CHR17_RANDOM_JGVV133_17_T01	VIT_17s0000g01010	D7U696	Lysophospholipase homolog	0.99995	0.8474	0.9999	1e-05	0.71274	0.127284	0.295675	-0.0854492	1.55848	0.360913	0.0104831	1.9065e-11	0.00992339
CHR7_JGVV104_20_T01	VIT_07s0104g01640	F6HPZ6	Nuclear transcription factor Y subunit B-5	0.98573	0.99995	0.99976	0.00011	1	-0.268863	0.125557	-0.154163	1.5762	0.0152217	0.270326	2.99131e-17	0.0180599
CHR2_JGVV25_378_T01	VIT_02s0025g04180	D7TW54	Unknown protein	0.91258	1	0.99998	0.00123	0.00855	-0.433567	0.0457433	-0.164987	1.58152	1.36101	0.0733573	1.85307e-11	0.0196377
CHR2_JGVV234_11_T01	VIT_02s0234g00110	A5AG74	Oleosin OLE-4	1	0.13742	0.83485	0.00169	1	0.0984116	0.785504	-0.42992	1.58347	0.0538426	0.115625	6.8733e-05	0.0462215
CHR2_JGVV25_152_T01	VIT_02s0025g01630	D7TVH4	SOS3 (salt overly sensitive 3)	0.52864	0.99854	0.97624	0.00015	0.99999	0.578674	-0.154762	-0.289337	1.58434	-0.084214	0.180515	8.85744e-09	0.0159371
CHR9_JGVV2_605_T01	VIT_09s0002g06770	D7U120	Unknown protein	0.99884	1	0.88219	0.00033	0.01775	-0.196397	-0.00542994	0.385695	1.59786	1.11765	0.0148171	1.12141e-10	0.0362722
CHR7_JGVV197_5_T01	VIT_07s0197g00050	E0CVU9	Tubulin gamma Misato	1	1	1	0.00011	0.99999	-0.0281581	-0.0419003	-0.017736	1.60924	-0.101752	0.224548	0.00090479	0.0227269
CHR5_JGVV49_84_T01	VIT_05s0049g00950	D7SZG1	Phosphoenolpyruvate carboxylase kinase	1	0.99999	1	3e-05	0.84624	-0.0334435	-0.0955858	0.0055663	1.61894	0.316491	0.160202	1.59144e-09	0.0119892
CHR8_JGVV58_27_T01	VIT_08s0058g01210	F6GXX4	Non-specific lipid transfer protein LTP1	1	0.9996	0.58641	7e-05	0.90421	-0.00397987	0.138397	0.450765	1.64084	-0.403103	0.054624	2.45526e-18	0.0191936
CHR8_JGVV7_82_T01	VIT_08s0007g08170	F6HL11	Unknown protein	0.99999	0.92761	0.99998	3e-05	0.63596	0.0920998	0.322694	-0.094627	1.64453	0.458741	0.019084	8.28296e-09	0.0244328
CHR19_JGVV177_6_T01	VIT_19s0177g00080	F6H9A4	Retrotransposon	0.99995	0.42447	0.99961	0.00048	1	0.134313	-0.628289	-0.164311	1.6459	0.048328	0.992832	2.82019e-09	0.0192017
CHR18_JGVV76_19_T01	VIT_18s0076g00340	F6GYV3	CYP707A3	0.99948	0.99716	1	0.00082	0.99491	0.18127	-0.257278	-0.0508351	1.67176	-0.244968	0.393503	4.92711e-09	0.0493776
CHR9_JGVV2_197_T01	VIT_09s0002g02210	D7U005	Adhesion of calyx edges (ACE)	0.99998	1	0.99998	0.00076	1	-0.145246	0.0740065	-0.12616	1.67787	-0.037849	0.0448716	6.62172e-17	0.0651136
CHR5_JGVV77_39_T01	VIT_05s0077g00610	D7SYI1	Desiccation protein PCC13-62 precursor	1	0.99962	0.99948	0.00066	0.05775	-0.056241	0.207154	-0.194875	1.68092	1.05027	0.0239068	2.85286e-13	0.0524525
CHR11_JGVV16_93_T01	VIT_11s0016g01140	A5BGQ4	Unknown	0.76353	1	0.99982	0.00063	0.69818	0.575731	-0.0609323	0.171163	1.6871	-0.541223	0.0950312	3.42289e-10	0.0355585
CHR7_JGVV191_8_T01	VIT_07s0191g00080	F6HRN9	GCR2-like 1 ABA receptor	0.99324	0.86094	1	3e-05	0.31841	0.211722	0.379829	0.0181078	1.69081	0.659074	0.00555703	1.94916e-15	0.0435433
CHRUN_JGVV260_4_T01	VIT_00s0260g00070	F6I7A4	Peptidyl-prolyl cis-trans isomerase, FKBP-type	0.99985	0.99999	0.48644	6e-05	1	-0.131422	-0.104681	0.457661	1.69592	0.0594558	0.0672768	0.00140826	0.0180599
CHR15_JGVV24_138_T01	VIT_15s0024g00040	Q6Y0E5	LHCA3 (Photosystem I light harvesting complex gene 3)	0.9999	1	0.99964	0	0.9826	0.0709206	-0.0490099	0.0901894	1.70507	0.186136	1.55769e-05	1.3394e-20	0.000247856
CHR6_JGVV4_601_T01	VIT_06s0004g01920	F6GU54	Pentatricopeptide (PPR) repeat-containing protein	0.99104	0.99992	0.99999	0.00016	1	0.220622	0.151104	-0.106432	1.70838	0.00193064	0.0986283	3.33127e-07	0.0444766
CHR5_JGVV20_101_T01	VIT_05s0020g01120	A5BGK5	Rhomboid	0.99936	1	1	0	0.99998	-0.157096	0.0659627	0.0420947	1.71175	0.0852277	0.0454676	4.56806e-07	0.00202576
CHR19_JGVV27_71_T01	VIT_19s0027g00840	D7SWV7	NAC domain-containing protein 42	0.99553	0.99149	0.98746	0.00114	0.29858	-0.253032	0.283596	0.337408	1.71364	-0.783554	0.799944	1.01486e-11	0.0228246
CHRUN_JGVV203_7_T01	VIT_00s0203g00080	D7UDP8	Mother of ft (MFT)	1	0.52806	0.78395	0.00409	0.95951	-0.178907	0.802512	0.679936	1.72243	0.46234	0.0148171	6.70006e-15	0.26094
CHR9_JGVV2_52_T01	VIT_09s0002g00690	F6HXQ0	DnaJ homolog, subfamily B, member 6	0.99997	1	1	0.00017	1	-0.133583	0.00961449	0.0715683	1.72684	-0.0523955	0.202696	5.26856e-07	0.0328036
CHR17_JGVV0_373_T01	VIT_17s0000g06190	F6GT80	Myb domain protein 94	1	1	0.99734	2e-05	0.01679	-0.0816108	-0.0295182	0.203526	1.73165	1.00323	0.00704818	3.70694e-16	0.0106419
CHR17_JGVV0_241_T01	VIT_17s0000g07670	F6GSV5	Betaine-aldehyde dehydrogenase	0.97264	0.99985	1	0.00253	0.03652	-0.301888	0.169553	0.0733192	1.73187	1.06872	0.0173043	2.30006e-14	0.057188
CHR7_JGVV5_565_T01	VIT_07s0005g06420	F6I015	Thioredoxin family	1	1	0.93979	0	0.9996	-0.00108215	-0.0120409	0.261554	1.75606	0.133552	0.0214994	1.86958e-08	0.00431332
CHR7_JGVV151_53_T01	VIT_07s0151g00280	D7TE15	Bax inhibitor	0.96488	1	1	0	0.99982	-0.210045	0.0388517	-0.0063748	1.81527	0.0991665	0.0284561	1.88728e-10	0.000191973
CHR11_JGVV52_67_T01	VIT_11s0052g01150	A5BHX9	Nicotianamine synthase	0.99698	1	0.9981	0.01028	0.93297	0.312483	0.055486	0.260662	1.82562	0.610061	0.0135553	8.94843e-13	0.338607
CHR13_JGVV19_204_T01	VIT_13s0019g03170	F6HNM6	Heat shock protein 16.9 kDa class I	0.99815	0.99919	1	0	1	-0.154932	0.134484	0.0460143	1.82835	-0.023281	0.0425718	0.00698023	0.000963035
CHR11_JGVV52_60_T01	VIT_11s0052g01220	F6GXE6	Xyloglucan endotransglycosylase 6	0.9883	0.9931	0.99936	0.00104	0.02011	0.389905	0.308412	0.176483	1.83724	1.23301	0.0404256	4.07254e-14	0.121363
CHR3_JGVV38_37_T01	VIT_03s0038g04390	F6I0M9	Dehydrin 1	1	1	0.9937	0.00013	1	-0.114097	-0.0107837	-0.271239	1.84051	-0.0579404	0.359746	3.52238e-06	0.0213987
CHR15_JGVV21_4_T01	VIT_15s0021g02790	F6GV51	ATELC/ELC	0.99574	0.97837	1	0	0.01142	-0.148877	0.189033	0.00795492	1.84554	0.712329	0.000700506	4.02539e-14	0.00013374
CHR14_JGVV108_44_T01	VIT_14s0108g00450	F6H5R5	No hit	NA	1	0.82861	0.01314	0.0148	#VALUE!	0.080321	0.756779	1.87255	1.92314	0.0110116	4.401e-12	0.241805
CHRUN_JGVV560_1_T01	VIT_00s0560g00010	F6HDA4	Unknown	0.99563	0.99932	0.9992	0.00044	1	-0.231357	-0.206002	0.19501	1.87287	0.145646	0.0729661	6.98956e-12	0.0383788
CHR9_GSVIVT00017585001_T01	VIT_09s0002g09220	D7TZH6	No hit	1	1	1	1e-05	0.9996	0.0347496	0.0574436	-0.0389136	1.8996	-0.151885	0.36114	3.78846e-10	0.00582318
CHR6_JGVV4_371_T01	VIT_06s0004g04470	F6GV26	Heat shock protein 70	0.99269	0.99815	0.99949	0.00039	0.99982	-0.309712	-0.211435	0.210867	1.89973	0.160116	0.205209	5.53953e-11	0.0357867
CHR3_JGVV63_36_T01	VIT_03s0063g00380	F6HQA8	ABA 8'-hydroxylase CYP707A1	0.99999	0.99144	0.99479	0.00107	0.00287	-0.226874	0.309596	-0.314385	1.90155	1.61584	0.0375481	6.28873e-12	0.0207924
CHR4_JGVV23_160_T01	VIT_04s0023g02200	D7SP98	S-adenosyl-L-methionine:salicylic acid carboxyl methyltransferase	0.99903	0.56877	0.9995	0.00013	0.99999	0.182308	0.589737	0.163351	1.90717	-0.0981053	0.0035443	3.66844e-18	0.0387853
CHR1_JGVV137_80_T01	VIT_01s0137g00030	F6GVL2	TAPETUM 1, ATA1 (Arabidopsis TAPETUM 1)	0.99978	1	0.04994	0	0.99995	0.131417	0.052214	-0.728057	1.91152	0.116105	0.272814	0.158859	0.0005006
CHR14_JGVV60_177_T01	VIT_14s0060g00800	F6I4U7	Galactinol synthase	0.7698	0.96894	0.46449	0.00011	0.04168	-0.599628	-0.415282	0.67989	1.91491	1.09208	0.00345151	2.91997e-13	0.0101818
CHR12_JGVV28_325_T01	VIT_12s0028g00320	A5BPB2	LHB1B1	0.99991	1	1	0.00243	1	0.17308	-0.131492	0.0112268	1.92552	0.0143022	0.0461287	9.41922e-14	0.115012
CHR11_JGVV16_47_T01	VIT_11s0016g00670	F6HGN1	ORA transcription factor47	0.12757	0.00225	0.0566	4e-05	0.91828	-0.834258	1.54071	0.887798	1.92969	-0.346203	0.0125252	6.31133e-15	0.000655421
CHRUN_JGVV258_11_T01	VIT_00s0258g00130	F6HD27	Receptor kinase homolog LRK10	0.99927	0.98351	1	0	0.9983	0.142994	-0.214442	-0.0235682	1.93429	-0.126645	0.820195	3.35117e-18	0.0010857
CHR13_JGVV156_8_T01	VIT_13s0156g00090	D7TNT3	Protease inhibitor/seed storage/lipid transfer protein (LTP)	1	1	0.99773	0.00051	0.99954	-0.07628	0.098118	0.286108	1.93998	-0.104065	0.037791	4.06343e-14	0.0524525
CHR16_JGVV50_27_T01	VIT_16s0050g02520	E0CUJ7	RNA polymerase sigma subunit SigE (sigE)	1	0.99968	0.45653	0	0.99169	0.0295482	-0.105745	0.385956	1.95355	-0.168333	0.00661106	6.59981e-16	9.19904e-05
CHR4_JGVV8_44_T01	VIT_04s0008g00540	A5BPD9	Oleosin OLE-3	0.99996	0.99258	0.99868	0	0.79114	-0.135282	0.216418	-0.172892	1.96328	0.379809	0.00887715	2.87891e-08	0.00243453
CHR19_JGVV85_20_T01	VIT_19s0085g01040	F6H9S4	Cationic peroxidase	0.99803	0.99994	0.99933	9e-05	0.97451	0.175347	0.15154	-0.199853	1.9834	0.301724	0.0463631	1.66077e-09	0.0278288
CHR7_JGVV5_303_T01	VIT_07s0005g03190	F6HZI6	Ethylene response factor ERF14	0.99998	0.88756	0.94666	1e-05	0.99998	0.113311	0.391517	-0.318977	2.00959	-0.122699	0.0808128	0.0045821	0.00474102
CHR13_JGVV67_174_T01	VIT_13s0067g01240	F6HCB5	Em protein GEA6 (EM6)	0.99182	0.616	1	0	0.02221	-0.265191	0.533325	-0.115488	2.00964	1.03942	0.00393704	1.46139e-14	0.0035348
CHR18_JGVV1_215_T01	VIT_18s0001g03510	Q2PHK4	Flavonol synthase	0.99995	0.50667	0.99958	1e-05	0.60192	0.114885	0.629987	0.176829	2.01582	0.519084	0.00486027	7.87288e-06	0.020965
CHR5_JGVV49_206_T01	VIT_05s0049g02310	F6H8V2	Biopterin transport-related protein BT1	0.96432	0.99999	0.22686	1e-05	1	-0.323709	0.134471	-0.696626	2.0366	0.0936692	0.873591	3.35165e-12	0.00132934
CHR18_JGVV1_169_T01	VIT_18s0001g02740	E0CR63	Photosystem II 22 kDa protein PSBS	0.9997	1	1	1e-05	0.99979	0.147739	-0.0895293	-0.0237218	2.04158	0.158719	0.0569367	4.56189e-17	0.00716561
CHR13_JGVV19_227_T01	VIT_13s0019g02920	F6HNP8	Small heat-shock protein Cytosolic class I	1	0.7688	0.99991	0.00017	0.69439	0.0569198	0.561867	0.18715	2.04919	-0.572181	0.132576	0.000152258	0.0207924
CHRUN_JGVV1235_3_T01	VIT_00s1235g00030	F6HRY9	Unknown protein	0.99991	0.99998	0.99767	0.00013	0.98713	-0.145676	0.120884	0.212617	2.05216	0.342251	0.00716499	7.71383e-14	0.0362432
CHR13_JGVV47_36_T01	VIT_13s0047g00800	F6HJ01	No hit	0.99724	1	0.99462	0.00013	1	0.254725	0.0939933	0.257791	2.06598	-0.0486344	0.0347849	3.49717e-09	0.0407134
CHR11_JGVV52_52_T01	VIT_11s0052g01300	A5C3A3	Xyloglucan endotransglycosylase 6	1	0.94988	0.99996	0.00092	0.0124	0.0010123	0.496635	-0.147771	2.08659	1.48077	0.0196244	8.53318e-11	0.0470004
CHR1_JGVV11_398_T01	VIT_01s0011g02530	D7T9D3	Carboxylesterase	1	1	1	1e-05	0.60761	-0.0912184	0.0361754	0.0207399	2.12872	0.470201	0.244292	2.88165e-09	0.00628551
CHR16_GSVIVT00028795001_T01	VIT_16s0050g01800	E0CUQ8	Major Facilitator Superfamily MFS	1	0.99995	1	0.00024	0.6326	-0.157433	-0.185629	-0.0166533	2.13173	-0.596982	0.543548	1.42116e-07	0.0157401
CHR10_JGVV3_263_T01	VIT_10s0003g02890	A5BAI4	LHCII type I CAB-1	1	0.99985	1	0	0.8653	0.0141624	-0.121815	-0.0454835	2.13333	0.315321	0.689922	6.03398e-17	0.00158726
CHR16_JGVV148_27_T01	VIT_16s0148g00370	F6HWH2	Receptor serine/threonine kinase	1	1	1	0.00011	0.54344	-0.0238647	-0.0525237	-0.0612127	2.13482	-0.677348	0.900675	1.16658e-14	0.00992339
CHR17_JGVV0_898_T01	VIT_17s0000g00070	F6GT49	Unknown protein	1	0.99996	0.99988	1e-05	0.49684	-0.0578336	0.12584	-0.15419	2.16271	0.587291	0.0351509	3.19683e-14	0.00917568
CHR4_JGVV44_75_T01	VIT_04s0044g01230	D7U4E7	Unknown	0.8795	0.63243	0.54057	9e-05	0	-0.560555	0.664272	0.776334	2.196	3.19052	0.000118381	1.58444e-14	0.000782488
CHR13_JGVV19_226_T01	VIT_13s0019g02930	F6HNP7	Heat shock protein 17.6 kDa class I	0.96249	1	0.00681	6e-05	0.79615	-0.42322	-0.0485119	1.62916	2.24938	0.475072	0.00622906	1.89963e-07	0.00636293
CHR16_JGVV13_81_T01	VIT_16s0013g01080	F6I2P4	Ethylene-responsive transcription factor ERF105	0.98308	0.99995	0.99652	5e-05	0.52859	-0.372578	-0.155054	-0.245611	2.28941	0.687689	0.143858	3.80592e-12	0.00732926
CHR4_JGVV43_23_T01	VIT_04s0043g00310	A5C6P1	Ribulose-phosphate 3-epimerase	0.99999	0.99997	0.99844	3e-05	0.97318	-0.103666	0.173565	-0.208112	2.29116	0.346717	0.092527	0.0200682	0.0119892
CHR18_JGVV1_138_T01	VIT_18s0001g02130	E0CR32	Metal transporter Nramp6	1	0.91066	1	0.00084	1	0.0945357	-0.60879	-0.0889361	2.31074	-0.118887	0.0522108	6.50794e-12	0.0433275
CHR8_JGVV7_762_T01	VIT_08s0007g00930	A5BBG0	Regulator of chromosome condensation (RCC1)	1	1	0.99998	0	0.99999	-0.00538439	0.0309072	-0.123805	2.33628	0.105784	0.0388091	1.09241e-09	0.000930842
CHR3_JGVV132_8_T01	VIT_03s0132g00080	A5B0L9	ATHVA22A (Arabidopsis thaliana HVA22 homologue A)	0.99682	0.12513	0.92686	6e-05	1	0.28286	1.00827	0.43647	2.34528	0.0649593	0.0082633	0.0036245	0.0443826
CHR14_JGVV108_58_T01	VIT_14s0108g00590	F6H5S6	FtsH protease	1	0.99985	0.43385	0.00284	0.5216	-0.0237101	0.180573	1.17142	2.36396	0.868917	0.0381596	6.02348e-07	0.189908
CHR15_JGVV46_194_T01	VIT_15s0046g01580	F6I687	Acidic chitinase III	1	0.96625	0.99936	0	0.99996	-0.04072	-0.278636	-0.155494	2.38457	0.110159	0.141365	3.58788e-11	0.000715115
CHRUN_JGVV560_2_T01	VIT_00s0560g00020	F6HDA5	Unknown protein	0.99965	1	0.99896	3e-05	0.99718	-0.157404	0.0464117	0.196728	2.39422	0.237669	0.0997246	2.78678e-11	0.011096
CHR5_JGVV20_44_T01	VIT_05s0020g00510	F6HE25	Glycosyl hydrolase family 3 protein	1	0.99987	1	0	0.42539	-0.0656136	0.122967	-0.0722491	2.41813	-0.442132	0.211796	1.88505e-06	9.01324e-05
CHR6_JGVV4_256_T01	VIT_06s0004g05770	F6GUW1	Heat shock protein 17.6 kDa class I	1	0.99997	0.67499	0.00057	0.89534	0.0287649	0.218219	0.686735	2.4532	0.482349	0.00413271	4.71035e-12	0.0937072
CHR19_GSVIVT00020385001_T01	VIT_19s0027g00900	D7SWV3	No hit	0.99995	0.9934	1	0.00024	1	-0.236392	-0.336291	-0.0843964	2.45738	-0.116685	0.610309	2.25584e-05	0.0226593
CHR9_JGVV2_409_T01	VIT_09s0002g04490	F6HYF0	PDX1 (pyridoxine biosynthesis 1.3)	0.99999	1	0.98544	0	0.99634	-0.118436	-0.00902403	0.347162	2.48014	0.225652	0.0592016	4.24226e-08	0.00307986
CHR10_JGVV42_88_T01	VIT_10s0042g01150	F6HIT4	ARGONAUTE 2 (AGO2)	0.98862	1	0.86626	0	0.17638	-0.199839	0.0546074	-0.362691	2.49796	0.600986	0.0133983	0.00545895	9.06052e-05
CHR8_JGVV7_781_T01	VIT_08s0007g00740	F6HL85	Hsp70-interacting protein	0.79318	0.99567	0.97869	0	0.76804	-0.148836	-0.07055	0.0970367	2.49935	0.14862	1.16326e-05	0.000500524	2.59138e-09
CHR5_JGVV102_53_T01	VIT_05s0102g00600	F6HYT3	No hit	0.99843	1	0.93117	0	0.99885	-0.156333	-0.0197742	0.282749	2.51259	0.158916	0.00261423	4.36696e-10	4.16465e-05
CHR13_JGVV84_30_T01	VIT_13s0084g00310	F6HVB1	ACI112	1	1	1	0	0.86766	0.04544	0.0699117	-0.0298541	2.52268	0.312137	0.00204113	6.3151e-12	7.1803e-05
CHR8_JGVV7_840_T01	VIT_08s0007g00100	F6HLE0	Unknown	1	0.99997	0.9964	0	1	0.0550809	0.124656	-0.232014	2.57244	-0.0653994	0.119895	3.04118e-07	0.00137266
CHRUN_JGVV189_4_T01	VIT_00s0189g00050	D7T5A5	No hit	0.89255	0.9971	0.99815	0	1	-0.417215	0.214658	-0.223361	2.58937	0.0934553	0.0347849	5.70499e-10	0.000804786
CHR12_JGVV134_47_T01	VIT_12s0134g00570	D7SQS9	Myb domain protein 41	1	0.95781	1	6e-05	0.99919	0.0135079	-0.403462	-0.042033	2.60211	0.145869	0.291817	6.7143e-10	0.0104786
CHR5_JGVV20_332_T01	VIT_05s0020g03530	A5AV43	Late embryogenesis abundant protein D-34 (LEA D-34)	0.91284	0.99998	0.99402	2e-05	1	0.400198	0.131349	0.308342	2.62842	-0.0482512	0.00337409	4.52291e-11	0.0145817
CHRUN_GSVIVT00007070001_T01	VIT_00s0477g00020	D7UE70	No hit	1	0.99951	1	0	0.96329	0.0182526	0.14234	-0.00994744	2.65955	-0.250326	0.100248	2.59867e-11	5.41838e-05
CHR4_JGVV8_548_T01	VIT_04s0008g05870	D7SUY2	CLPB-M/CLPB4/HSP98.7	0.81194	0.99999	1	0	0.9999	-0.418021	-0.101436	0.0745561	2.66864	0.122542	0.0818213	0.00285912	0.000115849
CHR9_JGVV54_69_T01	VIT_09s0054g01040	D7SRZ5	Unknown protein	0.6794	1	0.99943	2e-05	0.57804	-0.572021	0.05557	0.16509	2.67984	-0.671177	0.348581	1.55621e-08	0.00202576
CHRUN_JGVV179_12_T01	VIT_00s0179g00140	F6HBI1	Protein phosphatase 2C / PP2C	0.90006	1	1	0	0.98139	0.314413	-0.0667328	0.060776	2.69242	-0.245201	0.0159433	1.47279e-10	0.000187934
CHR11_JGVV16_168_T01	VIT_11s0016g02000	D7TB58	No hit	1	0.38138	1	0	0.3017	0.0321088	0.530814	0.0620379	2.71383	0.537515	0.00130172	1.18578e-07	0.000432732
CHR15_GSVIVT00019257001_T01	VIT_15s0024g01300	D7UB53	No hit	0.88874	0.99932	0.99999	0.00048	0.97456	-0.64986	-0.192745	-0.28547	2.72713	0.472869	0.289492	8.8178e-08	0.0278335
CHR1_JGVV11_164_T01	VIT_01s0011g04990	A5BL10	Chaperonin	0.84835	1	1	0	0.99979	-0.480492	0.0481758	-0.0220796	2.76767	0.190289	0.0688582	1.28387e-12	0.000845958
CHR12_RANDOM_JGVV99_3_T01	VIT_12s0142g00110	D7TR31	Splicing factor, arginine/serine-rich 2	1	1	1	0	1	-0.00773999	0.0503388	-0.002017	2.77007	-0.0110797	8.43967e-05	3.56867e-13	7.89887e-08
CHR13_JGVV64_87_T01	VIT_13s0064g00910	D7T306	Unknown	0.9694	1	0.77931	1e-05	0.2071	-0.428465	-0.0573471	0.614991	2.79428	1.01468	0.0610776	1.28697e-07	0.00650458
CHR17_JGVV0_494_T01	VIT_17s0000g04840	F6GTF0	Sterile alpha motif (SAM) domain-containing	0.99776	0.96714	0.95572	0	0.95052	-0.110847	0.170167	0.164615	2.79823	-0.167052	0.000106468	1.8245e-06	1.10311e-07
CHR5_JGVV20_371_T01	VIT_05s0020g03970	F6HDT3	Sulfate transporter 3.1 (AST12) (AtST1)	1	1	0.42557	1e-05	0.99973	-0.0894162	-0.027104	0.686982	2.80044	0.170413	0.0157794	5.43411e-17	0.0040839
CHR8_JGVV40_68_T01	VIT_08s0040g02660	A5BCY7	RARE-cold-inducible 2A	0.99491	0.38342	1	1e-05	0.4284	0.280747	0.907298	-0.0204983	2.80124	0.900947	0.00280957	4.03946e-09	0.0278288
CHR13_JGVV158_11_T01	VIT_13s0158g00130	F6HHX1	Lactoylglutathione lyase	0.93703	1	0.99994	0	0.947	-0.502661	-0.0662524	0.133344	2.80852	-0.382126	0.386901	5.24377e-07	0.000949656
CHR18_JGVV122_103_T01	VIT_18s0122g00180	F6I6Y2	Calmodulin CML37	0.99845	0.2703	0.68813	2e-05	1	-0.260151	0.965623	0.635702	2.82066	-0.0191493	0.00337409	4.16109e-10	0.0108562
CHR9_JGVV2_136_T01	VIT_09s0002g01570	A5AZZ7	Unknown protein	0.99999	0.8276	1	1e-05	0.99347	-0.00424446	0.527056	-0.0767437	2.867	-0.315487	0.173694	1.46705e-06	0.00311626
CHR8_JGVV7_395_T01	VIT_08s0007g04830	D7TIT3	Myb domain protein 27	0.99992	0.87385	0.99967	0	0.9984	0.211614	-0.436885	-0.225913	2.88866	-0.250219	0.439992	3.1749e-07	0.000930842
CHR8_JGVV7_547_T01	VIT_08s0007g03240	D7TJ76	Carbonic anhydrase precursor	1	1	0.99986	1e-05	0.99999	0.0157674	-0.113486	0.142321	2.90632	-0.0821493	0.233504	5.23395e-16	0.00377795
CHR17_GSVIVT00008664001_T01	VIT_17s0000g00080	D7SH91	Pentatricopeptide (PPR) repeat-containing protein	0.99987	0.99851	1	0	0.9245	0.0955854	0.131879	0.0160423	2.93319	-0.214296	0.00215191	1.85641e-10	1.11899e-06
CHR7_JGVV5_192_T01	VIT_07s0005g01980	F6HZC8	Glycosyl transferase family 8 protein	0.99995	1	0.5283	0	0.15768	-0.243322	-0.00583387	0.746492	2.96143	0.964523	0.00661106	7.94894e-14	0.00506163
CHRUN_JGVV2386_1_T01	VIT_00s2386g00010	F6GZJ1	Unknown	1	1	1	0	0.74988	-0.116029	-0.0884383	0.0914821	2.96973	0.59176	0.00131286	3.25808e-15	0.00252408
CHR8_JGVV7_245_T01	VIT_08s0007g06440	D7TIE6	No hit	0.99931	0.94117	0.76322	0	0.68832	-0.253011	-0.378037	0.535934	2.9705	-0.585981	0.0755759	3.59099e-13	0.000107526
CHR13_JGVV19_289_T01	VIT_13s0019g02270	D7TLN3	Unknown protein	0.99841	0.99999	1	0	0.28789	0.198824	0.0407063	0.100791	2.97198	-0.948387	0.160202	2.30505e-06	0.000715115
CHR6_JGVV4_319_T01	VIT_06s0004g05050	D7SKC6	ABA 8’-hydroxylase	1	0.99978	0.99201	0	0.29896	0.0871652	0.172494	-0.288668	2.97268	0.760573	0.00642676	1.71715e-11	0.0014104
CHR14_JGVV108_139_T01	VIT_14s0108g01500	F6H5M5	APG6/CLPB-P/CLPB3	0.96203	0.99993	1	0	0.99981	-0.199938	-0.0879523	-0.0253943	3.06784	0.0986571	0.00177725	2.37877e-10	2.57331e-07
CHR9_JGVV2_547_T01	VIT_09s0002g06070	D7U0W9	Late embryogenesis abundant protein	0.45468	0.99999	0.99998	0	0.99732	0.739354	-0.141459	0.125931	3.14874	0.196557	0.000346172	6.48849e-12	0.000763681
CHR1_JGVV10_228_T01	VIT_01s0010g03020	F6HG76	Calcium-binding protein CML	0.99995	0.68846	0.99994	0	0.62777	0.132412	0.504765	0.142406	3.15636	0.523518	0.00307005	2.61199e-13	0.000969443
CHR1_JGVV26_21_T01	VIT_01s0026g02540	F6HPQ9	Zinc finger (C3HC4-type ring finger)	0.96464	0.99961	0.96499	0	0.98796	-0.244997	0.135581	0.239256	3.16237	-0.208455	0.0153883	2.01587e-07	6.75516e-06
CHR2_JGVV25_48_T01	VIT_02s0025g00500	D7TV75	Unknown protein	1	0.99672	0.99919	6e-05	1	-0.051923	-0.334469	0.286003	3.19578	-0.0534597	0.314103	9.67994e-10	0.0116614
CHR16_JGVV50_240_T01	VIT_16s0050g00120	F6H6P8	B57	0.89294	1	0.99994	0	0.99996	0.547827	0.130416	0.162134	3.21579	0.135111	0.00711602	3.93285e-13	0.00119528
CHR16_JGVV22_171_T01	VIT_16s0022g00510	A5AFX4	Heat shock 22 kDa protein	0.99365	1	1	0	0.96884	-0.240636	0.0334786	0.0224084	3.21607	0.317084	0.0213077	0.0225302	0.000119328
CHR14_JGVV66_172_T01	VIT_14s0066g01880	D7TWV4	Zf AN1 domain-containing stress-associated protein 12 (SAP12)	0.93393	0.94634	0.99994	0	0.7026	-0.34863	0.346889	-0.136224	3.21947	0.50795	0.0145095	2.29021e-13	0.000191973
CHR8_JGVV7_452_T01	VIT_08s0007g04200	D7TIZ2	Late meristem identity1 HB51/LMI1	0.99933	0.99631	0.2607	0	1	0.282396	0.24663	-0.796561	3.23169	0.0491596	0.0416998	1.27912e-11	0.000715115
CHR4_JGVV8_142_T01	VIT_04s0008g01530	F6H3Q4	Small molecular heat shock protein 17.5	1	0.99998	0.82047	4e-05	0.87804	-0.0915919	0.181307	0.696434	3.23506	0.601402	0.0398867	0.00144832	0.0248261
CHR8_JGVV7_448_T01	VIT_08s0007g04240	F6HKF4	Late embryogenesis abundant protein	1	0.99163	0.93687	5e-05	0.33009	0.0509645	0.425541	0.662163	3.23879	1.06085	0.00337409	5.75827e-12	0.0400159
CHR4_JGVV8_145_T01	VIT_04s0008g01560	F6H3Q7	Small molecular heat shock protein 17.5	0.76965	0.99967	0.95019	0	0.98684	-0.59239	-0.20903	0.415938	3.24032	0.340714	0.0591509	7.90387e-06	0.0010857
CHR10_JGVV3_25_T01	VIT_10s0003g00260	F6HM35	DnaJ homolog, subfamily B, member 4	0.99337	1	1	0	0.94916	-0.263174	0.00586469	0.0179605	3.25927	0.348179	0.0305906	0.00074321	0.000167537
CHR13_JGVV67_125_T01	VIT_13s0067g01960	F6HCA2	Dehydration-responsive element-binding protein 2H	1	0.98979	0.99429	0	0.79339	-0.0797873	0.337823	0.286475	3.27475	0.518149	0.0115035	6.62245e-12	0.000950405
CHR14_JGVV83_94_T01	VIT_14s0083g01060	D7SMN9	Myb domain protein 121	0.96198	0.99846	0.9993	0	0.71737	-0.390354	-0.263684	0.214939	3.39933	0.696184	0.00286471	6.51969e-15	0.000549208
CHR7_JGVV104_139_T01	VIT_07s0104g00360	F6HQ65	Early-responsive to dehydration	0.52849	1	0.99728	0	1	-0.821216	-0.122142	0.266142	3.46028	0.0727394	0.413287	3.54834e-09	0.000804786
CHR18_JGVV1_165_T01	VIT_18s0001g02690	F6H0L0	Unknown protein	0.89767	0.99998	0.99922	0	1	-0.436798	0.0921592	0.273561	3.47371	0.0245888	0.0388091	1.09771e-12	0.000188636
CHR18_JGVV1_715_T01	VIT_18s0001g10500	F6H1D3	ABA 8'-hydroxylase CYP707A1	0.99945	0.99181	0.983	0	0.08399	0.248462	0.385945	-0.382707	3.49997	1.06791	0.00153107	1.60137e-15	0.000367495
CHR9_JGVV2_50_T01	VIT_09s0002g00670	F6HXP9	Auxin responsive SAUR protein	0.97311	0.10493	1	0	0.95787	-0.499954	1.21174	-0.110369	3.50188	0.574795	0.0772657	8.81655e-14	0.00243453
CHR12_JGVV35_38_T01	VIT_12s0035g01910	F6HJZ4	Heat shock protein 18.2 kDa class II	1	0.95676	0.39728	0.0001	0.68527	-0.096936	0.48069	1.37651	3.58952	0.98954	0.0135395	1.96014e-10	0.0551071
CHR5_JGVV20_41_T01	VIT_05s0020g00480	D7T662	Mitochondrial substrate carrier family protein	0.86186	0.99912	0.97117	0	0.99995	-0.34235	0.155914	0.280473	3.66928	0.104248	0.00164598	6.11162e-07	1.81336e-06
CHR5_JGVV20_189_T01	VIT_05s0020g02040	D7T6K6	Pentatricopeptide (PPR) repeat-containing	0.8783	0.99927	0.9998	0	0.62557	-0.568356	0.20816	0.185072	3.67304	-0.610173	0.141555	3.56654e-08	8.38023e-05
CHR19_JGVV14_311_T01	VIT_19s0014g03480	E0CSR7	Unknown protein	0.95048	1	1	0	0.99984	-0.439243	-0.0855176	0.0173086	3.72439	0.21225	0.0574587	5.01778e-11	0.000107526
CHR13_JGVV19_288_T01	VIT_13s0019g02280	F6HNU1	Regulator of chromosome condensation (RCC1)	1	1	0.88962	0	0.9801	0.0326241	0.0718622	0.351711	3.75248	0.268322	0.000168378	6.8057e-11	1.70366e-05
CHR1_JGVV10_229_T01	VIT_01s0010g03040	F6HG77	Calcium-binding protein CML	0.99956	0.99782	1	0	1	0.230706	0.139001	0.0358372	3.85608	0.142195	0.0360813	6.84973e-12	0.00178754
CHR5_JGVV102_55_T01	VIT_05s0102g00620	F6HYT5	No hit	0.9675	0.99999	0.959	0	0.99851	-0.238266	0.100364	0.282464	3.87642	0.189551	0.000699247	2.73766e-10	3.47072e-06
CHR13_JGVV19_211_T01	VIT_13s0019g03090	F6HNN4	Heat shock protein class I (HSP17.8-CI)	0.56003	1	0.14168	0	0.99988	-0.94479	-0.12473	1.3141	3.89374	0.139609	0.00280869	1.09086e-11	0.00111304
CHRUN_JGVV1286_1_T01	VIT_00s1286g00010	F6I2J2	Stress-induced-phosphoprotein 1	0.99999	1	0.44685	0	0.95624	-0.0625381	0.0546918	-0.409009	3.91947	0.206006	0.000968942	9.98495e-10	3.3464e-07
CHR16_GSVIVT00012559001_T01	VIT_16s0115g00060	D7T560	Heat shock 70kDa protein 1/8	0.9997	0.96493	0.55211	1e-05	1	-0.208126	0.469971	0.831149	3.95423	-0.0642897	0.0858246	3.34794e-07	0.00459157
CHRUN_JGVV179_13_T01	VIT_00s0179g00150	F6HBI2	Heat shock transcription factor A6B	0.97861	1	1	0	0.53222	-0.299865	0.0127585	0.0403399	3.9843	0.586143	0.00153993	1.71493e-12	1.58685e-05
CHR2_JGVV25_26_T01	VIT_02s0025g00280	F6HUM9	Heat shock protein 90-1	0.44783	1	0.00957	0	0.79334	-0.577551	0.041403	1.43565	3.99475	0.47204	0.00052982	1.24334e-07	2.7478e-05
CHR7_JGVV5_191_T01	VIT_07s0005g01970	F6HZC7	Galactinol synthase	0.99997	1	0.12074	0	0.23379	0.117322	-0.0104334	1.09454	4.01892	0.860286	0.000485625	8.21297e-15	0.000432732
CHR11_JGVV37_46_T01	VIT_11s0037g00510	F6HYK6	Heat shock protein 70	0.99976	0.9998	0.36873	0	0.63872	-0.229347	0.146752	1.09762	4.11113	0.708396	0.00122887	1.80373e-05	0.00120375
CHR4_JGVV8_138_T01	VIT_04s0008g01490	A5AQ47	Heat shock protein 17.6 kDa class II	0.89339	1	0.99968	0	1	-0.503004	0.085356	0.200739	4.14015	-0.028146	0.0568586	3.58043e-05	0.000170637
CHR7_JGVV185_3_T01	VIT_07s0185g00040	F6HRF0	Unknown protein	0.9561	0.99404	0.91613	0	1	-0.330891	0.22183	0.336841	4.14721	0.00727942	0.00280957	2.99632e-08	3.47072e-06
CHR15_JGVV46_195_T01	VIT_15s0046g01570	D7UCJ5	Acidic endochitinase (CHIB1)	0.99692	0.78162	1	0	0.99999	-0.353269	-0.605245	0.00565415	4.16994	-0.218329	0.265938	3.11036e-10	0.000232956
CHR1_GSVIVT00010384001_T01	VIT_01s0010g03010	D7TAS5	Calcium-binding EF-hand	0.98442	0.99839	0.82909	0	0.95273	-0.297405	0.230146	0.412432	4.33385	0.360618	0.00293805	1.17166e-13	3.12866e-05
CHR9_JGVV2_47_T01	VIT_09s0002g00630	F6HXP7	No hit	0.99826	0.9997	1	0	0.66224	-0.198649	0.235627	0.0107266	4.33604	0.753946	0.00900779	1.32357e-05	0.000367495
CHR9_JGVV2_48_T01	VIT_09s0002g00640	F6HXP8	Small heat stress protein class CIII	0.99666	0.99986	0.85232	0	0.30031	-0.21824	0.165038	0.576395	4.39112	0.759317	0.00052982	1.50663e-05	4.9091e-05
CHR17_JGVV0_125_T01	VIT_17s0000g08960	D7SHL8	Raffinose synthase	0.99956	1	0.99671	0	0.96556	0.13664	-0.0998649	0.354301	4.55407	0.342545	0.0143793	1.09307e-12	0.000620848
CHR15_JGVV24_54_T01	VIT_15s0024g01170	D7UB60	No hit	1	0.70778	0.99649	0	0.67812	-0.0923544	0.798671	-0.497031	4.67145	0.712654	0.00300699	0.0010455	0.000474786
CHR4_JGVV8_147_T01	VIT_04s0008g01580	F6H3Q9	Heat shock protein 17.6 kDa class II	0.90722	0.99994	0.23607	0	0.9917	-0.45793	-0.137186	1.09794	4.72999	0.314059	0.00559871	8.44272e-05	6.0497e-05
CHR2_JGVV154_43_T01	VIT_02s0154g00490	D7TN48	Heat shock 22 kDa protein mitochondrial	1	0.99846	0.99998	0	1e-05	-0.072362	0.178784	0.0967396	4.76064	1.77299	1.07391e-05	1.70478e-11	1.51836e-07
CHR1_JGVV10_165_T01	VIT_01s0010g02290	A5B868	Heat shock protein 26a, chloroplast	0.55307	1	0.63851	0	1	-0.823661	0.0542275	0.687852	4.82763	0.0535713	0.00911869	1.91918e-07	2.64739e-05
CHR2_JGVV154_42_T01	VIT_02s0154g00480	D7TN47	Heat shock protein MTSHP	0.67206	1	0.00142	0	0.9377	-0.607012	0.0584407	2.19985	4.87547	0.450128	0.00052982	2.66934e-09	3.97152e-05
CHR18_JGVV89_16_T01	VIT_18s0089g01270	F6GVW4	Heat shock protein precursor 22.0 kDa class IV	1	0.99965	0.37516	0	0.91293	-0.133989	0.0418117	1.33884	4.91388	0.673387	0.00313809	3.0398e-10	0.00537652
CHR8_JGVV217_9_T01	VIT_08s0217g00090	F6GY70	DnaJ homolog, subfamily B, member 9	0.98339	0.99998	0.76759	0	0.98996	-0.306051	0.115544	0.561796	4.96453	0.262165	0.000862302	0.000370158	1.54115e-06
CHR5_JGVV20_312_T01	VIT_05s0020g03330	F6HDP6	Heat shock protein 70	0.99985	0.99299	0.99928	0	0.99999	0.189663	0.280682	0.229666	4.97107	-0.116239	0.00725333	7.66338e-09	4.9091e-05
CHR9_JGVV18_121_T01	VIT_09s0018g01690	D7T433	No hit	0.9901	0.93363	0.99798	0	0.99479	-0.325839	0.474928	-0.233338	4.98944	-0.356222	0.0346544	2.73995e-08	7.83373e-05
CHR16_JGVV98_88_T01	VIT_16s0098g01060	E0CVB4	Heat shock protein 26a, chloroplast	1	1	0.11068	0	0.89539	0.0468769	-0.0156653	1.37403	4.99277	-0.514294	0.0098401	9.85644e-11	9.19904e-05
CHR3_JGVV88_82_T01	VIT_03s0088g00320	D7T3P7	Peptidase M50	1	1	0.46232	0	0.88904	0.0619891	0.0570464	0.368544	5.00433	0.252022	6.6785e-06	6.78725e-17	8.47468e-09
CHR2_JGVV25_366_T01	VIT_02s0025g04060	D7TW42	Rab/Ypt GTPase Ara4-interacting protein	0.78998	0.99875	0.98767	0	0.83305	-0.637466	0.256161	0.395383	5.09853	0.539855	0.00679885	7.0087e-08	4.04349e-05
CHR14_JGVV60_30_T01	VIT_14s0060g02340	F6I4L5	Heat shock protein 70	1	1	1	0	0.98766	-0.0362535	0.125671	-0.232199	5.15173	0.312481	0.0126658	8.78638e-10	6.46984e-05
CHR16_JGVV50_145_T01	VIT_16s0050g01150	F6H6C3	Heat shock protein 90-1	1	1	0.00049	0	0.99937	0.0359025	0.0344764	2.44877	5.18904	0.220802	0.000118381	3.33914e-08	3.67116e-05
CHR18_JGVV41_102_T01	VIT_18s0041g01230	F6I3V5	Heat shock protein 70	0.86236	1	0.95385	0	1	-0.457401	0.0529865	0.357068	5.24365	0.0532604	0.00167143	9.32442e-07	4.9071e-07
CHR13_JGVV19_205_T01	VIT_13s0019g03160	F6HNM7	Heat shock protein 17.6 kDa class I	1	0.97963	0.90597	0	0.99955	-0.141143	0.33704	0.818073	5.30219	0.284526	0.00342693	1.22e-08	0.000763681
CHR4_JGVV8_141_T01	VIT_04s0008g01520	F6H3Q3	Heat shock protein 17.6 kDa class II	0.05992	0.99631	0.75203	0	0.99912	-1.27742	-0.32234	0.709519	5.59722	0.228082	0.0576854	3.69903e-07	2.7478e-05
CHR8_JGVV58_114_T01	VIT_08s0058g00210	F6GXV0	Chaperone	0.28376	0.99978	0.03545	0	0.94912	-0.680542	-0.149366	1.05926	5.65354	0.300017	0.000118381	4.53047e-12	1.87679e-07
CHR13_JGVV47_78_T01	VIT_13s0047g00110	A5AKK7	Ripening regulated protein DDTFR8	1	0.99892	0.9547	0	1	0.0463396	0.194452	-0.37098	5.70385	0.061574	0.00413271	1.39092e-09	9.4124e-06
CHR4_JGVV8_144_T01	VIT_04s0008g01550	F6H3Q6	Small molecular heat shock protein 17.5	0.65574	0.99782	0.03668	0	0.93185	-0.7336	-0.303695	1.90726	5.78262	0.568913	0.00227604	1.04641e-05	3.97152e-05
CHR4_JGVV8_100_T01	VIT_04s0008g01110	F6H3M7	Heat shock transcription factor A6B	0.87607	0.98625	0.99999	0	0.97139	-0.340163	-0.210439	0.140753	5.85294	0.271298	0.000518021	1.39182e-10	6.89904e-08
CHR13_JGVV19_243_T01	VIT_13s0019g02740	F6HNR4	Heat shock protein 17.6 kDa class I	0.99818	0.99999	0.90131	0	0.43204	-0.422887	0.159601	0.791312	5.99335	1.10577	0.000772095	1.04499e-06	0.000167903
CHR13_JGVV19_380_T01	VIT_13s0019g00860	A5BIM9	Small heat-shock protein HSP17.5 Cytosolic class I	0.99999	0.99995	1	0	0.87142	-0.109904	0.10269	-0.0106404	6.17998	0.361753	0.000346172	5.03948e-12	1.90147e-07
CHR13_JGVV19_239_T01	VIT_13s0019g02780	F6HNR0	Heat shock protein 17.6 kDa class I	1	0.99997	0.71293	0	0.04124	-0.012905	0.190223	1.04977	6.34768	1.66082	0.000115165	6.19794e-06	0.000107526
CHR1_JGVV146_14_T01	VIT_01s0146g00150	F6I1N1	BCL-2-associated athanogene 5	0.98245	0.99379	0.31869	0	0.93488	-0.326254	0.252433	0.675943	6.49319	0.357707	0.000118381	0.000174967	6.49047e-07
CHR11_JGVV16_365_T01	VIT_11s0016g04080	F6HH28	Multiprotein-bridging factor 1c MBF1C	0.99262	1	0.97617	0	0.11737	-0.352383	0.0608183	0.440712	6.57271	0.995722	0.000118381	8.76116e-10	1.05354e-06
CHR4_JGVV8_139_T01	VIT_04s0008g01500	F6H3Q1	Heat shock protein 17.6 kDa class II	1	1	0.00069	0	0.97844	-0.0281235	-0.125918	2.14123	6.94287	0.325176	4.68326e-05	1.2191e-10	5.45274e-07
CHR13_JGVV19_236_T01	VIT_13s0019g02820	F6HNQ8	Heat shock protein 18.2 kDa class I	0.99445	0.99973	0.4735	0	0.56054	-0.51638	0.200182	1.5023	7.08782	1.0585	0.0011091	9.22817e-08	0.000448691
CHR8_JGVV7_472_T01	VIT_08s0007g04000	F6HKH0	Unknown protein	0.86589	0.99993	0.15497	0	0.01315	-0.579218	0.148486	1.2123	7.09747	1.65111	4.35947e-05	1.51759e-10	5.7085e-06
CHR4_JGVV8_148_T01	VIT_04s0008g01590	F6H3R0	Heat shock protein 17.6 kDa class II	0.99966	0.99999	0.81783	0	0.99968	-0.451159	0.113774	1.04629	7.11117	0.249739	0.00555703	6.92177e-06	0.000147755
CHR4_JGVV8_140_T01	VIT_04s0008g01510	F6H3Q2	Heat shock protein 17.6 kDa class II	0.99753	0.99999	0.89377	0	0.99664	-0.477576	-0.182885	0.876976	7.18367	0.28795	0.00284889	1.99611e-06	0.000130312
CHR4_JGVV8_146_T01	VIT_04s0008g01570	F6H3Q8	Heat shock protein 17.6 kDa class II	0.02649	0.99534	8e-05	0	0.91815	-1.125	-0.231438	2.36306	7.21543	0.325184	4.31392e-05	9.75755e-06	1.56763e-07
CHR7_JGVV5_105_T01	VIT_07s0005g01080	D7U2F0	Unknown protein	0.92008	0.99999	0.65659	0	0.71423	-0.488833	0.129352	0.77413	7.49636	0.570333	0.000118381	3.2958e-10	3.3464e-07
CHR19_JGVV85_19_T01	VIT_19s0085g01050	A5AND9	Heat shock protein 17.6 kDa class I	0.87294	0.99996	0.00365	0	0.05494	-0.70723	0.206804	2.67643	7.75014	1.57552	0.000118381	1.31339e-05	1.58685e-05
CHR1_JGVV10_141_T01	VIT_01s0010g02000	F6HG25	Peroxidase	0.99551	0.98349	0.99999	NA	0.0018	0.297062	0.389139	0.165619	#VALUE!	-2.05142	0.847984	1.22321e-11	0.0372403
CHR13_JGVV19_233_T01	VIT_13s0019g02850	F6HNQ5	Heat shock protein 17.6 kDa class I	0.99999	0.99991	0.12699	NA	0.02233	-0.0863342	0.145813	1.30363	#VALUE!	1.41925	0.00052982	6.51328e-10	0.210982
CHR13_JGVV19_240_T01	VIT_13s0019g02770	F6HNR1	Heat shock protein 17.6 kDa class I	0.99999	0.99958	0.04068	NA	0.17791	-0.106564	0.14389	1.81116	#VALUE!	1.18777	0.00131277	6.78823e-10	0.256968
