# Supplementary material for: Abscisic acid transcriptomic signaling varies with grapevine organ
Source: BMC Plant Biol. 2016 Mar 22;16:72. doi: 10.1186/s12870-016-0763-y (PMC4802729; doi:10.1186/s12870-016-0763-y)
Supplement: Additional file 3: — The profiles of the log2 ratio (ABA/Control) of the transcript abundance of the genes (probesets) involve in ABA biosynthesis, degradation & conjugation, transport, ABA signaling, transcription factors, and flavonoid biosynthesis. (XLS 59 kb) [file 12870_2016_763_MOESM3_ESM.xls]

## Sheet: Additional file 3
Additional file 3 - The profiles of the log2 ratio (ABA/Control) of the transcript abundance of the genes (probesets) involve in ABA Biosynthesis, Degradation & Conjugation, Transport, ABA Signaling, and Transcription Factors.
Current V1 ID	Label in figure 2,4,5	Annotation	EC Number	log2BA/BC	log2SA/SC	log2LA/LC	log2RA/RC	log2CA/CC	Pathway
VIT_16s0050g01090		Beta-carotene hydroxylase		0.016	0.0350259	0.0953293	0.371887	0.749773	ABA Biosynthesis, Degradation & Conjugation
VIT_07s0031g00620		Zeaxanthin epoxidase (ZEP) (ABA1)		0.175104	-0.19992	0.092357	0.415685	0.188902					Log2: Stress/Control
VIT_04s0043g01010		Violaxanthin de-epoxidase (NPQ1)		0.320015	-0.210536	0.0333652	0.303135	-0.0394409				<-0.5			>2.0
VIT_13s0064g00840		9,10 [9',10']carotenoid cleavage dioxygenase (CCD1)		-0.0778096	-0.156499	0.0856441	-0.00393002	0.054282				<-1.0			>1.5
VIT_19s0093g00550*	a	9-cis-epoxycarotenoid dioxygenase 3 (NCED3)	1.13.11.51	-0.0407699	-0.760178	0.0918378	0.147545	1.43443				<-1.5			>1.0
VIT_10s0003g03750	b	9-cis-epoxycarotenoid dioxygenase 5 (NCED5)		0.119776	-0.152935	-0.153751	0.38895	0.0752832				<-2.0			>0.5
VIT_05s0051g00670	c	9-cis-epoxycarotenoid dioxygenase 6 (NCED6)		-0.408792	0.0602679	-0.712428	0.379121	0.491954
VIT_13s0019g01010	d	Xanthoxin dehydrogenase (ABA2)	1.1.1.288	-0.143332	-0.0809105	0.176287	0.219975	-0.0480831
VIT_06s0009g00770	e	Abscisic-aldehyde oxidase (AAO3)	1.2.3.14	0.011408	-0.128663	0.0923681	-0.215315	0.108907
VIT_06s0004g05050*	f	ABA 8'-hydroxylase (CYP707A2)	1.14.13.93	0.0871652	0.172494	-0.288668	2.97268	0.760573
VIT_03s0063g00380*	g	ABA 8'-hydroxylase (CYP707A1)		-0.226874	0.309596	-0.314385	1.90155	1.61584
VIT_02s0087g00710	h	ABA 8'-hydroxylase (CYP707A1)		0.376525	-0.631414	0.3196	-0.321218	0.694217
VIT_06s0004g01430	i	ABA glucosidase	3.2.1.175	-0.342218	-0.608636	0.393131	-0.00952001	-0.237687
VIT_01s0011g00760	j	β-glucosidase (BG1)		-0.0484792	0.00895221	0.0576232	0.716451	0.290563
VIT_17s0000g02680	k	ABA glucosidase		-0.123804	0.100914	-0.0805882	0.0625028	0.163305
VIT_12s0034g00160	l	UDP-glucose glucosyltransferase (UGT)	2.4.1.263	0.119171	-1.83627	0.133569	-0.594699	0.44485
VIT_12s0055g00020	m	UDP-glucose glucosyltransferase (UGT)		0.0450331	-0.407262	0.00279217	-0.694667	0.649022
VIT_12s0055g00030	n	UDP-glucose glucosyltransferase (UGT)		0.436196	-0.217764	0.149358	-0.432373	0.680102
VIT_03s0063g00040	o	Abscisic acid-specific glucosyltransferase		0.145699	-0.0174771	-0.176337	0.754525	0.748286
Transport
VIT_18s0072g01220	p	ABC transporter G member 25 (ABCG25)(efflux from vascular)		0.00242565	-0.492115	0.738154	0.264563	0.374924	Transport
VIT_09s0002g05560*	q	ABC transporter G member 40 (ABCG40)(influx to guard cell)		-0.138708	0.35612	-0.544643	-0.87659	0.0584215
VIT_18s0166g00080*	r	ABC transporter G member 22-like (ABCG22-like)(influx to guard cell)		2.46435	-0.0695933	-0.0255698	0.133838	0.542465
ABA Signaling
VIT_08s0058g00470*	a	Abscisic acid receptor (PYL4/RCAR10)		-0.115985	-0.000281054	-0.978648	-1.51872	-2.35958	ABA Signaling
VIT_13s0067g01940*	b	Abscisic acid receptor (PYL12/RCAR6)		0.771719	0.215266	-0.291985	-1.09424	-2.88572
VIT_02s0012g01270		Abscisic acid receptor (PYL1/RCAR12)		0.190167	0.144613	0.296148	-0.566534	-0.379918
VIT_04s0008g00890	c	Abscisic acid receptor (PYL2/RCAR14)		0.716707	-0.303638	0.245876	0.0203948	0.688698
VIT_02s0025g01340		Abscisic acid receptor (PYL8/RCAR3)		-0.0305695	0.0519467	0.0391874	0.370057	0.153361
VIT_16s0050g02620		Abscisic acid receptor (PYL8/RCAR3)		-0.170135	0.0813385	-0.0310441	0.307217	-0.102664
VIT_11s0016g03180	d	ABA insensitive 1 (ABI1)		0.124416	0.657231	-0.18008	0.797503	1.27999
VIT_09s0002g03530		ABA insensitive 1 (ABI1)		-0.0978957	0.0728558	0.0548575	0.0611604	0.0457398
VIT_09s0002g03600		ABA insensitive 1 (ABI1)		-0.588953	0.0807141	0.440546	0.210817	0.142541
VIT_16s0050g02570*	e	Protein phosphatase 2C		0.107995	0.0436081	0.175477	0.548295	-0.0549985
VIT_06s0004g06840*	f	Protein phosphatase 2C		-0.193914	-0.118683	0.0102486	0.851606	0.275993
VIT_16s0050g02680*	g	Protein phosphatase 2C		0.203403	0.754346	-0.240643	1.05219	2.58136
VIT_00s0179g00140*	h	Protein phosphatase 2C		0.314413	-0.0667328	0.060776	2.69242	-0.245201
VIT_13s0019g02200*	i	Protein phosphatase 2C8 (PP2C8)		-0.000291856	0.280097	0.0999054	0.433705	2.35472
VIT_06s0004g05460*	j	Protein phosphatase 2C9 (PP2C9)		0.11069	0.439783	0.0833857	0.390319	2.88701
VIT_02s0236g00130		SNF1-related protein kinase2.1 (SnRK2.1)		0.14564	0.0928929	0.104155	0.284704	0.313183
VIT_12s0035g00310		SNF1-related protein kinase2.3 (SnRK2.3)		-0.0333881	-0.0115248	0.0820783	0.103784	0.00490203
VIT_07s0031g03210		SNF1-related protein kinase2.4 (SnRK2.4)		0.0225387	0.0805519	0.200227	0.222167	0.0609397
VIT_07s0197g00080	k	SNF1-related protein kinase2.5 (SnRK2.5)		-0.310029	-0.0489231	0.0597472	0.18987	-0.13965
VIT_03s0063g01080	l	SNF1-related protein kinase2.6 (SnRK2.6)		-0.0488405	-0.106695	0.0558158	0.125021	-0.143653
VIT_18s0001g06310		SNF1-related protein kinase2.8 (SnRK2.8)		0.0498334	0.0912432	-0.219148	0.504382	-0.0876789
VIT_18s0001g10450*	m	Abscisic acid responsive elements-binding factor2 (ABF2)		0.168561	0.102711	0.20748	0.481585	0.237171
VIT_07s0005g05400*		Abscisic acid-insensitive protein 3 (ABI3)		1.86355	0.322636	0.266409	0.203096	-0.173232
Transcription Factors
AP2/ERF
VIT_11s0016g00670*		ORA transcription factor47 (ORA47)		-0.834258	1.54071	0.887798	1.92969	-0.346203	Transcription Factors
VIT_07s0005g03210		Ethylene-responsive transcription factor96L4 (ERF96L4)		-0.588339	-0.357655	0.165184	-0.178605	0.341359
VIT_16s0013g01120		Ethylene-responsive transcription factor6L12 (ERF6L12)		-0.200398	-0.776181	-0.303051	-0.0168772	0.766971
VIT_05s0049g00510		Ethylene-responsive transcription factor1L1 (ERF1L1)		0.255243	-0.669362	0.102914	0.0592053	-0.112834
VIT_09s0002g09120		Dehydration responsive element-binding protein19 (DREB19)		0.199892	-0.407745	-0.704784	0.255269	-0.31834
VIT_07s0005g03200		Ethylene-responsive transcription factor96L3 (ERF96L3)		0.157541	-0.427565	-0.670031	-0.0980832	-0.505341
VIT_11s0016g00660		Ethylene-responsive transcription factor17 (ERF17)		-0.00807259	0.665916	-0.0586552	-1.44761	0.409431
VIT_03s0063g00460		Redox responsive transcription factor1 (RRTF1)		-0.106806	0.444398	-0.0325099	-1.09404	0.558047
VIT_00s0341g00070		Ethylene-responsive transcription factor38 (ERF38)		0.226513	-0.0514024	0.239446	-0.184152	-1.17616
VIT_07s0005g03230		Ethylene-responsive transcription factor1L2 (ERF1L2)		-0.283234	0.116128	0.306686	-0.93126	-0.714075
VIT_18s0001g05850*		Ethylene-responsive transcription factor22 (ERF22)		0.505357	0.569436	0.100846	0.381017	2.17487
VIT_18s0001g05890*		Ethylene-responsive transcription factor21 (ERF21)		0.120998	-0.381159	-0.263814	0.540549	1.78093
VIT_13s0067g01960*		Dehydration responsive element-binding protein2H (DREB2H)		-0.0797873	0.337823	0.286475	3.27475	0.518149
VIT_07s0005g03190*		Ethylene-responsive transcription factor96L2 (ERF96L2)		0.113311	0.391517	-0.318977	2.00959	-0.122699
VIT_07s0031g00720		Ethylene-responsive transcription factor112L2 (ERF112L2)		0.678409	0.300815	0.850332	0.872426	0.205342
VIT_16s0100g00380		C-repeat/DRE binding factor1 (CBF1)		0.709897	1.62019	0.75256	1.65493	-0.312764
VIT_02s0025g04460*		Dwarf and delayed flowering2 (DDF2)		0.355302	2.9692	-0.197798	-0.2737	-0.425932
VIT_16s0100g00400		Ethylene-responsive transcription factor25 (ERF25)		0.0998082	1.40903	0.178862	0.023485	-0.330173
VIT_09s0002g06750		Dehydration responsive element-binding protein2A (DREB2A)		0.802172	0.0152746	0.0682594	0.142971	0.0587967
VIT_05s0049g00500		Ethylene-responsive transcription factor98 (ERF98)		0.743715	-0.46555	-0.287935	-0.413447	0.840118
NAC
VIT_15s0048g02310		NAC transcription factor-like 9 (NTL9)		-0.892684	0.134213	0.398904	-0.151117	0.062849
VIT_06s0004g03080		NAC transcription factor25 (NAC25)		-0.728707	0.729639	-0.358843	-0.464341	-0.401409
VIT_12s0028g03050		NAC transcription factor73 (NAC73)		-0.21881	-1.33103	0.132406	-0.143418	-0.122645
VIT_19s0014g03300		NAC transcription factor2 (NAC2)		-0.033649	-1.02172	0.0645442	0.275593	0.378599
VIT_08s0040g02110		NAC transcription factor25 (NAC25)		-0.0302413	0.49779	-0.616718	0.0687728	-0.382801
VIT_12s0028g00860		NAC transcription factor42 (NAC42)		0.3208	-0.163434	-0.593641	0.415723	-0.0491903
VIT_02s0012g01040		NAC transcription factor71 (NAC71)		0.455165	0.0487433	-0.459636	-0.90659	-0.330586
VIT_19s0014g02200		NAC transcription factor98 (NAC98)		-0.327749	-0.0460541	-0.0546188	-0.894949	-0.43243
VIT_15s0048g02340		NAC transcription factor50 (NAC50)		0.187621	-0.110012	0.160403	0.0738733	-1.05829
VIT_19s0027g00910*		NAC transcription factor42 (NAC42)		0.267104	-0.005963	0.513655	0.171167	-0.839296
VIT_00s2484g00010		NAC transcription factor7 (NAC7)		-0.100232	0.0229107	0.337304	0.412559	1.46195
VIT_06s0004g00020		NAC transcription factor32 (NAC32)		0.210211	-0.0106867	-0.471262	-0.670683	1.61915
VIT_12s0055g00510		NAC transcription factor104 (NAC104)		0.643957	-0.0781407	0.168172	0.881683	-0.0741788
VIT_06s0080g00780		NAC transcription factor90 (NAC90)		-0.215124	0.238928	0.799044	0.938952	0.572316
VIT_19s0027g00230*		NAC transcription factor1 (NAC1)		0.342447	-0.637247	1.53137	-0.0542863	-0.64858
VIT_15s0048g02300		NAC transcription factor-like 9 (NTL9)		0.276936	0.570584	0.460438	-0.0725127	0.151854
VIT_16s0022g00690		NAC transcription factor7 (NAC7)		0.838564	0.113847	0.204361	0.335119	0.390774
VIT_02s0154g00020		NAC transcription factor7 (NAC7)		0.869472	0.055903	0.0529798	0.349781	0.464839
bZIP(ABRE)
VIT_19s0014g01220		Delay of germination1 (DOG1)		-0.606777	-0.246992	0.0112977	-0.154381	0.151747
VIT_06s0080g00360		bZIP transcription factor21 (bZIP21)		-0.339572	-1.34117	0.205921	-0.156424	-0.019149
VIT_07s0031g02670		Delay of germination1 (DOG1)		-0.00721346	-0.198234	-0.126735	-0.674731	0.447483
VIT_06s0080g00340		ABA-responsive element-binding protein 3 (AREB3)		1.14015	-0.0132756	0.0197221	-0.0101435	-0.772773
VIT_02s0025g01020*		G-BOX BINDING FACTOR 3 (GBF3)		0.106714	0.302045	0.416048	1.09325	1.08771
VIT_08s0007g03420		ABI5		0.26324	0.196352	-0.0890837	1.36006	-0.133376
VIT_18s0001g14890		bZIP3		1.21268	-0.00380451	-0.466266	-0.617827	-0.113579
MYC/MYB
VIT_11s0016g01320		MYB transcription factor123 (MYB123)		-0.806922	-0.133954	-1.33208	0.510121	0.339069
VIT_01s0010g00410		MYB transcription factor67 (MYB67)		0.643608	-1.08805	0.000998619	1.10836	0.0692379
VIT_14s0066g02180		MYB transcription factor35 (MYB35)		0.118784	-0.0429519	-0.925338	-0.0599362	0.0369023
VIT_13s0156g00390		MYB transcription factor-like HTH (MYB-like HTH)		0.646498	0.0361282	0.0411464	-1.33299	-0.545984
VIT_04s0008g01810		MYB transcription factor4 (MYB4)		-0.183191	0.41093	-0.0279834	-0.0507084	-1.52906
VIT_06s0061g00470		MYB transcription factor36 (MYB36)		-0.108113	-0.0278443	-0.28032	0.0302298	1.56156
VIT_14s0083g01060*		MYB transcription factor121 (MYB121)		-0.390354	-0.263684	0.214939	3.39933	0.696184
VIT_11s0078g00480		MYB transcription factor (MYB93)		-0.0995729	0.108205	0.952148	-0.186539	-0.645357
VIT_02s0033g00300*		MYB transcription factor-like (MYB-like)		0.214406	0.727991	-0.557268	1.01638	0.974142
VIT_02s0025g00320		MYB transcription factor103 (MYB103)		1.16655	-0.302913	0.162736	0.252903	-0.793041
Flavonoid Biosynthesis
VIT_16s0100g00860*	a	Stilbene synthase18 (STS18)	2.3.1.95	1.15086	0.355216	0.408386	-0.546389	-0.918748	Flavonoid Biosynthesis
VIT_10s0042g00910	b	Stilbene synthase4 (STS4)		1.38114	0.367982	0.635661	-1.09479	-0.695743
VIT_10s0042g00870*	c	Stilbene synthase2 (STS2)		1.79875	0.326182	0.069874	-1.04877	-0.578302
VIT_17s0000g01790*	d	4-coumarate-CoA ligase 2	6.2.1.12	0.0479161	-0.111594	-0.170686	-0.962695	0.308955
VIT_17s0000g07200*	e	flavonoid 3’-hydroxylase	1.14.13.21	0.0702788	-0.0950517	-0.139093	-0.310929	0.938933
VIT_05s0094g01190*	f	flavonoid 3',5'-hydroxylase	1.14.13.88	0.0302786	-0.279879	0.0967599	0.354109	0.776542
VIT_07s0031g01570*	g	flavonoid 3',5'-hydroxylase		1.54271	-0.2458	-0.738113	0.344009	-0.00734718
VIT_18s0001g00590*	h	flavonoid 3',5'-hydroxylase		-0.0462072	-1.00235	0.439126	1.22011	0.190211
VIT_18s0001g03510*	i	Flavonol synthase1	1.14.11.23	0.114885	0.629987	0.176829	2.01582	0.519084
VIT_12s0034g00030*	j	anthocyanidin 3-O-glucosyltransferase	2.4.1.115	0.0162477	-0.14077	-0.543764	-0.533797	1.04909
VIT_12s0034g00060*	k	anthocyanidin 3-O-glucosyltransferase		-0.257197	-0.839265	0.211834	-0.654183	1.64769
VIT_12s0034g00130*	l	anthocyanidin 3-O-glucosyltransferase		0.116211	-0.545623	0.122609	-0.108709	1.56137
VIT_12s0034g00140*	m	anthocyanidin 3-O-glucosyltransferase		0.388755	-0.220946	0.270649	-0.322141	1.97621
VIT_12s0034g01120*	n	anthocyanidin 3-O-glucosyltransferase		-0.0821133	-0.989984	0.116757	0.959938	1.31656
VIT_12s0055g00290*	o	anthocyanidin 3-O-glucosyltransferase		0.516479	-0.27634	-0.45481	-1.22583	0.754826
VIT_17s0000g04750*	p	anthocyanidin 3-O-glucosyltransferase		-0.429845	-0.0894768	0.111793	-0.936635	1.4352
VIT_17s0000g04760*	q	anthocyanidin 3-O-glucosyltransferase		-0.431941	-0.627221	0.130393	-0.0251557	2.10421
VIT_17s0000g07100*	r	anthocyanidin 3-O-glucosyltransferase		0.232221	0.0748831	0.0273512	-2.13092	-0.812043
		* indicates the significant genes from the Turkey Post-Hoc test (p ≤ 0.05)
