# Supplementary material for: Abscisic acid transcriptomic signaling varies with grapevine organ
Source: BMC Plant Biol. 2016 Mar 22;16:72. doi: 10.1186/s12870-016-0763-y (PMC4802729; doi:10.1186/s12870-016-0763-y)
Supplement: Additional file 4: — BiNGO results for overrespresented GO biological process functional categories of all significant genes, down-regulated genes in shoot tips and roots, and up-regulated genes in roots and cell cultures from the Tukey Post-Hoc test (p ≤ 0.05). (XLS 1139 kb) [file 12870_2016_763_MOESM4_ESM.xls]

## Sheet: All organs
Additional file 4 - BinGO result for overrespresented GO biological process functional categories of all significant genes from the Turkey Post-Hoc test (p<0.05)
ontology: namespace
curator: bingo
Selected ontology file : bundle://108.0:1/data/GO_Full
Selected annotation file : /Users/supakanrattanakon/Desktop/Transcriptomic Manuscript/BinGoEnsembl101314.SR.txt
Discarded evidence codes :
Overrepresentation
Selected statistical test : Hypergeometric test
Selected correction : Benjamini & Hochberg False Discovery Rate (FDR) correction
Selected significance level : 0.05
Testing option : Use whole annotation as reference set
The selected cluster :
VIT_00S0397G00010	VIT_10S0042G01180	VIT_04S0008G01590	VIT_08S0007G04830	VIT_01S0011G02240	VIT_16S0098G00480	VIT_14S0006G02380	VIT_10S0071G01130	VIT_07S0151G00240	VIT_00S0218G00150	VIT_12S0059G02570	VIT_01S0011G03580	VIT_03S0110G00090	VIT_11S0016G03360	VIT_13S0156G00400	VIT_07S0205G00170	VIT_05S0077G00800	VIT_07S0005G04050	VIT_10S0116G01430	VIT_06S0004G04180	VIT_04S0008G01110	VIT_16S0050G00850	VIT_12S0035G00450	VIT_08S0040G02440	VIT_00S1569G00010	VIT_05S0020G00330	VIT_13S0019G00940	VIT_18S0001G06560	VIT_13S0156G00410	VIT_04S0008G01570	VIT_17S0000G09510	VIT_07S0255G00130	VIT_04S0008G01560	VIT_02S0025G02140	VIT_14S0128G00770	VIT_06S0004G01920	VIT_18S0001G11900	VIT_15S0046G02710	VIT_13S0156G00420	VIT_13S0067G01940	VIT_09S0002G04490	VIT_04S0008G01580	VIT_08S0007G03990	VIT_01S0150G00040	VIT_18S0072G01240	VIT_19S0085G00410	VIT_06S0004G05050	VIT_09S0054G01260	VIT_01S0026G02540	VIT_11S0016G02000
VIT_16S0050G02460	VIT_11S0037G00510	VIT_14S0066G00180	VIT_13S0019G02200	VIT_04S0008G05010	VIT_18S0001G04820	VIT_16S0100G00860	VIT_05S0051G00150	VIT_19S0027G00840	VIT_01S0011G00950	VIT_15S0046G01180	VIT_00S2386G00010	VIT_15S0021G02730	VIT_00S0324G00040	VIT_03S0038G02360	VIT_16S0148G00280	VIT_14S0108G00450	VIT_18S0164G00170	VIT_02S0241G00060	VIT_01S0010G02000	VIT_07S0005G02450	VIT_04S0008G05260	VIT_13S0158G00130	VIT_09S0002G00690	VIT_10S0003G05410	VIT_01S0011G00960	VIT_03S0088G01220	VIT_11S0052G01120	VIT_16S0098G00810	VIT_13S0067G01150	VIT_16S0050G02680	VIT_07S0005G00060	VIT_04S0023G03430	VIT_19S0014G00500	VIT_07S0104G01640	VIT_17S0000G04760	VIT_14S0066G02340	VIT_04S0023G01490	VIT_17S0000G01010	VIT_07S0104G00790	VIT_00S0400G00030	VIT_07S0141G00560	VIT_13S0019G02270	VIT_05S0094G00280	VIT_02S0025G04180	VIT_11S0052G01170	VIT_12S0034G02590	VIT_12S0178G00040	VIT_09S0002G07060	VIT_16S0050G02670
VIT_13S0073G00430	VIT_09S0002G06770	VIT_01S0011G02380	VIT_08S0007G08050	VIT_10S0042G01040	VIT_07S0005G01970	VIT_19S0093G00550	VIT_13S0019G00860	VIT_05S0062G00400	VIT_08S0007G08290	VIT_02S0025G00280	VIT_06S0009G01620	VIT_09S0002G04340	VIT_05S0051G00910	VIT_01S0011G04570	VIT_18S0001G06890	VIT_18S0117G00160	VIT_05S0020G00260	VIT_10S0042G00180	VIT_11S0016G05440	VIT_19S0014G03480	VIT_05S0020G03530	VIT_08S0007G08280	VIT_09S0002G01060	VIT_02S0025G02470	VIT_09S0002G05420	VIT_16S0039G00720	VIT_07S0191G00080	VIT_16S0050G02520	VIT_01S0011G01430	VIT_05S0020G00830	VIT_00S0960G00010	VIT_00S0958G00020	VIT_16S0100G00240	VIT_11S0065G00300	VIT_08S0040G02730	VIT_06S0080G01030	VIT_07S0005G02390	VIT_06S0004G00790	VIT_17S0000G06970	VIT_19S0014G04350	VIT_13S0019G02850	VIT_01S0011G02530	VIT_04S0008G05680	VIT_05S0020G00840	VIT_08S0007G03450	VIT_08S0032G00100	VIT_14S0006G01580	VIT_10S0071G00310	VIT_17S0119G00110
VIT_04S0008G00540	VIT_05S0102G00750	VIT_02S0025G00350	VIT_13S0067G03270	VIT_18S0001G08490	VIT_10S0116G01820	VIT_00S0333G00020	VIT_01S0011G03270	VIT_14S0081G00480	VIT_14S0060G02090	VIT_12S0057G00220	VIT_17S0000G08380	VIT_03S0017G01800	VIT_00S2269G00010	VIT_18S0001G07370	VIT_16S0039G00390	VIT_01S0146G00150	VIT_10S0116G01810	VIT_07S0005G02970	VIT_07S0151G00070	VIT_05S0020G04540	VIT_00S1463G00010	VIT_00S1353G00010	VIT_09S0018G01690	VIT_17S0000G06190	VIT_14S0030G00080	VIT_11S0016G01550	VIT_02S0025G01620	VIT_06S0004G01390	VIT_04S0023G02060	VIT_01S0026G02460	VIT_10S0042G00450	VIT_05S0020G03220	VIT_08S0007G08310	VIT_16S0115G00340	VIT_14S0060G00730	VIT_15S0021G01780	VIT_03S0063G00380	VIT_00S2341G00010	VIT_02S0025G01630	VIT_17S0000G00430	VIT_09S0002G05160	VIT_11S0016G01140	VIT_01S0010G01920	VIT_19S0014G00470	VIT_01S0011G01910	VIT_13S0019G05010	VIT_00S0317G00050	VIT_02S0012G02270	VIT_13S0156G00450
No annotations were retrieved for the following entities:
VIT_00S0560G00010	VIT_04S0008G01590	VIT_15S0024G01330	VIT_19S0085G01050	VIT_13S0019G01130	VIT_13S0084G00310	VIT_07S0104G00590	VIT_01S0010G01620	VIT_09S0002G01570	VIT_13S0067G01240	VIT_18S0089G01070	VIT_00S0467G00040	VIT_14S0219G00300	VIT_01S0011G03580	VIT_13S0156G00400	VIT_07S0205G00170	VIT_05S0049G02310	VIT_01S0011G04550	VIT_10S0116G01430	VIT_03S0088G01200	VIT_13S0019G05050	VIT_05S0020G02060	VIT_12S0035G00450	VIT_13S0047G00800	VIT_13S0156G00410	VIT_16S0013G00110	VIT_00S0299G00110	VIT_08S0007G01220	VIT_04S0008G01570	VIT_01S0011G05610	VIT_11S0065G01100	VIT_04S0008G05010	VIT_05S0165G00050	VIT_07S0255G00130	VIT_04S0008G01560	VIT_15S0046G01180	VIT_00S2386G00010	VIT_02S0033G01150	VIT_04S0069G00820	VIT_13S0156G00420	VIT_05S0077G00900	VIT_04S0008G01580	VIT_07S0005G02450	VIT_04S0008G05260	VIT_19S0085G00410	VIT_16S0098G00370	VIT_03S0038G04670	VIT_10S0003G05410	VIT_16S0050G01800	VIT_09S0054G01260
GO-ID	p-value_Post-hoc	adjusted p-value_Post-hoc	x	n	X	N	Description	Genes in test set
9408	7.1942e-23	1.2662e-19	34	131599	599	20352	response to heat	VIT_13S0019G00940|VIT_11S0037G00510|VIT_04S0008G05870|VIT_08S0217G00090|VIT_08S0007G06710|VIT_13S0019G00860|VIT_07S0104G00350|VIT_14S0108G01500|VIT_19S0014G05050|VIT_00S0324G00040|VIT_14S0108G00590|VIT_18S0089G01270|VIT_09S0002G00640|VIT_06S0080G01230|VIT_18S0001G02690|VIT_04S0043G00310|VIT_07S0005G01080|VIT_09S0002G04490|VIT_14S0066G01880|VIT_17S0000G00070|VIT_05S0020G03330|VIT_17S0000G02210|VIT…
6457	5.9997e-22	5.2797e-19	44	249599	599	20352	protein folding	VIT_16S0050G01150|VIT_18S0041G01230|VIT_06S0004G00240|VIT_11S0037G00510|VIT_04S0008G05870|VIT_08S0217G00090|VIT_08S0007G06710|VIT_13S0019G00860|VIT_10S0003G00260|VIT_19S0090G01190|VIT_11S0016G04080|VIT_07S0104G00350|VIT_03S0088G00320|VIT_00S0958G00020|VIT_11S0016G00650|VIT_02S0025G00280|VIT_00S0324G00040|VIT_14S0108G00590|VIT_18S0089G01270|VIT_00S2341G00010|VIT_00S0769G00010|VIT_06S0061G00270|VIT…
9644	8.3498e-18	4.8985e-15	25	91599	599	20352	response to high light intensity	VIT_13S0019G00940|VIT_11S0037G00510|VIT_04S0008G05870|VIT_08S0217G00090|VIT_08S0007G06710|VIT_13S0019G00860|VIT_11S0016G04080|VIT_07S0104G00350|VIT_06S0004G06010|VIT_19S0014G05050|VIT_14S0108G00590|VIT_18S0089G01270|VIT_18S0001G02690|VIT_04S0043G00310|VIT_07S0005G01080|VIT_09S0002G04490|VIT_17S0000G00070|VIT_10S0003G03510|VIT_11S0078G00260|VIT_18S0001G10080|VIT_13S0019G04140|VIT_07S0185G00040|VIT…
9266	1.4275e-15	6.2812e-13	41	316599	599	20352	response to temperature stimulus	VIT_16S0039G00720|VIT_13S0019G00940|VIT_11S0037G00510|VIT_04S0008G05870|VIT_08S0217G00090|VIT_08S0007G06710|VIT_13S0019G00860|VIT_07S0104G00350|VIT_14S0108G01500|VIT_19S0014G05050|VIT_00S0324G00040|VIT_14S0108G00590|VIT_18S0089G01270|VIT_16S0098G00320|VIT_09S0002G00640|VIT_06S0080G01230|VIT_08S0007G06440|VIT_18S0001G02690|VIT_04S0043G00310|VIT_12S0059G01660|VIT_07S0005G01080|VIT_09S0002G04490|VIT…
9642	2.2067e-15	7.7676e-13	25	113599	599	20352	response to light intensity	VIT_13S0019G00940|VIT_11S0037G00510|VIT_04S0008G05870|VIT_08S0217G00090|VIT_08S0007G06710|VIT_13S0019G00860|VIT_11S0016G04080|VIT_07S0104G00350|VIT_06S0004G06010|VIT_19S0014G05050|VIT_14S0108G00590|VIT_18S0089G01270|VIT_18S0001G02690|VIT_04S0043G00310|VIT_07S0005G01080|VIT_09S0002G04490|VIT_17S0000G00070|VIT_10S0003G03510|VIT_11S0078G00260|VIT_18S0001G10080|VIT_13S0019G04140|VIT_07S0185G00040|VIT…
42542	1.3248e-11	3.886e-09	23	137599	599	20352	response to hydrogen peroxide	VIT_18S0001G02690|VIT_04S0043G00310|VIT_13S0019G00940|VIT_07S0005G01080|VIT_11S0037G00510|VIT_09S0002G04490|VIT_04S0008G05870|VIT_08S0217G00090|VIT_08S0007G06710|VIT_17S0000G00070|VIT_13S0019G00860|VIT_11S0016G04080|VIT_07S0104G00350|VIT_10S0003G03510|VIT_11S0078G00260|VIT_18S0001G10080|VIT_07S0185G00040|VIT_19S0014G05050|VIT_02S0025G04170|VIT_14S0108G00590|VIT_18S0089G01270|VIT_11S0016G02520|VIT…
302	9.4671e-11	2.3803e-08	24	164599	599	20352	response to reactive oxygen species	VIT_18S0001G02690|VIT_04S0043G00310|VIT_13S0019G00940|VIT_07S0005G01080|VIT_11S0037G00510|VIT_09S0002G04490|VIT_04S0008G05870|VIT_08S0217G00090|VIT_08S0007G06710|VIT_17S0000G00070|VIT_13S0019G00860|VIT_11S0016G04080|VIT_07S0104G00350|VIT_10S0003G03510|VIT_11S0078G00260|VIT_18S0001G10080|VIT_07S0185G00040|VIT_19S0014G05050|VIT_08S0007G08290|VIT_02S0025G04170|VIT_14S0108G00590|VIT_18S0089G01270|VIT…
6979	1.4836e-10	3.2639e-08	32	290599	599	20352	response to oxidative stress	VIT_02S0025G03600|VIT_13S0019G00940|VIT_11S0037G00510|VIT_04S0008G05870|VIT_08S0217G00090|VIT_08S0007G06710|VIT_13S0019G00860|VIT_11S0016G04080|VIT_07S0104G00350|VIT_19S0014G05050|VIT_08S0007G08290|VIT_14S0108G00590|VIT_18S0089G01270|VIT_04S0008G07040|VIT_18S0001G02690|VIT_04S0043G00310|VIT_18S0001G06890|VIT_07S0005G01080|VIT_09S0002G04490|VIT_01S0010G02020|VIT_19S0085G01040|VIT_01S0010G02000|VIT…
9628	4.3587e-08	8.5237e-06	59	945599	599	20352	response to abiotic stimulus	VIT_16S0039G00720|VIT_16S0050G02520|VIT_04S0008G05870|VIT_18S0001G02740|VIT_04S0023G02060|VIT_11S0016G04080|VIT_07S0104G00350|VIT_11S0016G00630|VIT_06S0004G06010|VIT_11S0016G04750|VIT_16S0039G00010|VIT_14S0108G00590|VIT_18S0089G01270|VIT_16S0098G00320|VIT_09S0002G00640|VIT_06S0080G01230|VIT_08S0007G06440|VIT_02S0025G01630|VIT_17S0000G00070|VIT_17S0000G02210|VIT_08S0007G03450|VIT_08S0032G00100|VIT…
10035	9.6159e-08	1.6924e-05	27	284599	599	20352	response to inorganic substance	VIT_13S0019G00940|VIT_11S0037G00510|VIT_04S0008G05870|VIT_08S0217G00090|VIT_08S0007G06710|VIT_13S0019G00860|VIT_04S0023G02060|VIT_11S0016G04080|VIT_07S0104G00350|VIT_19S0014G05050|VIT_08S0007G08290|VIT_11S0016G04750|VIT_14S0108G00590|VIT_18S0089G01270|VIT_18S0001G02690|VIT_04S0043G00310|VIT_18S0001G07760|VIT_07S0005G01080|VIT_09S0002G04490|VIT_17S0000G00070|VIT_10S0003G03510|VIT_11S0078G00260|VIT…
9416	4.6945e-06	0.00075111	33	473599	599	20352	response to light stimulus	VIT_13S0019G00940|VIT_16S0050G02520|VIT_11S0037G00510|VIT_04S0008G05870|VIT_08S0217G00090|VIT_08S0007G06710|VIT_18S0001G02740|VIT_13S0019G00860|VIT_11S0016G04080|VIT_07S0104G00350|VIT_11S0016G00630|VIT_06S0004G06010|VIT_19S0014G05050|VIT_14S0108G00590|VIT_18S0089G01270|VIT_16S0098G00320|VIT_18S0001G02690|VIT_04S0043G00310|VIT_07S0005G01080|VIT_09S0002G04490|VIT_17S0000G00070|VIT_08S0007G03450|VIT…
16757	6.5991e-06	0.00096787	41	662599	599	20352	transferase activity, transferring glycosyl groups	VIT_16S0050G02460|VIT_05S0020G00330|VIT_12S0034G00140|VIT_12S0034G00060|VIT_17S0000G04760|VIT_07S0005G01970|VIT_17S0000G00480|VIT_13S0019G00240|VIT_08S0007G08310|VIT_05S0062G00300|VIT_14S0060G00810|VIT_11S0052G01190|VIT_05S0062G00400|VIT_16S0115G00340|VIT_14S0060G00730|VIT_16S0022G02080|VIT_09S0002G05230|VIT_14S0060G00770|VIT_11S0052G01330|VIT_00S0218G00150|VIT_14S0060G00790|VIT_00S0391G00010|VIT…
10286	7.4632e-06	0.0010104	7	26599	599	20352	heat acclimation	VIT_04S0008G01110|VIT_11S0037G00510|VIT_16S0098G01060|VIT_14S0066G01880|VIT_08S0217G00090|VIT_05S0020G03330|VIT_17S0000G02210
6950	1.8973e-05	0.0023852	88	1922599	599	20352	response to stress	VIT_16S0050G01150|VIT_00S0467G00030|VIT_16S0039G00720|VIT_02S0025G03600|VIT_05S0049G02120|VIT_04S0008G05870|VIT_04S0023G02060|VIT_11S0016G04080|VIT_07S0104G00350|VIT_11S0016G04750|VIT_03S0063G00380|VIT_16S0039G00010|VIT_14S0108G00590|VIT_18S0089G01270|VIT_16S0098G00320|VIT_00S2341G00010|VIT_09S0002G00640|VIT_06S0080G01230|VIT_08S0007G06440|VIT_02S0025G01630|VIT_16S0050G02670|VIT_18S0001G07760|VIT…
9314	2.691e-05	0.0031574	33	515599	599	20352	response to radiation	VIT_13S0019G00940|VIT_16S0050G02520|VIT_11S0037G00510|VIT_04S0008G05870|VIT_08S0217G00090|VIT_08S0007G06710|VIT_18S0001G02740|VIT_13S0019G00860|VIT_11S0016G04080|VIT_07S0104G00350|VIT_11S0016G00630|VIT_06S0004G06010|VIT_19S0014G05050|VIT_14S0108G00590|VIT_18S0089G01270|VIT_16S0098G00320|VIT_18S0001G02690|VIT_04S0043G00310|VIT_07S0005G01080|VIT_09S0002G04490|VIT_17S0000G00070|VIT_08S0007G03450|VIT…
42221	3.407e-05	0.0037476	66	1350599	599	20352	response to chemical stimulus	VIT_16S0039G00720|VIT_02S0025G03600|VIT_18S0001G05850|VIT_18S0001G05890|VIT_09S0002G07030|VIT_04S0008G05870|VIT_04S0023G02060|VIT_11S0016G04080|VIT_07S0104G00350|VIT_11S0016G04750|VIT_16S0039G00010|VIT_14S0108G00590|VIT_18S0089G01270|VIT_16S0098G00320|VIT_08S0007G06440|VIT_02S0025G01630|VIT_18S0001G07760|VIT_09S0002G05160|VIT_01S0010G02020|VIT_19S0085G01040|VIT_17S0000G00070|VIT_04S0008G03380|VIT…
46247	9.9256e-05	0.0097942	3	4599	599	20352	terpene catabolic process	VIT_06S0004G05050|VIT_03S0063G00380|VIT_04S0008G03380
51087	0.00010017	0.0097942	5	17599	599	20352	chaperone binding	VIT_01S0146G00150|VIT_09S0070G00380|VIT_08S0007G06710|VIT_10S0003G04270|VIT_19S0090G01190
10295	0.0002427	0.022482	3	5599	599	20352	(+)-abscisic acid 8'-hydroxylase activity	VIT_06S0004G05050|VIT_03S0063G00380|VIT_18S0001G10500
60590	0.00047477	0.041779	3	6599	599	20352	ATPase regulator activity	VIT_09S0070G00380|VIT_08S0007G06710|VIT_19S0090G01190
50896	0.00077457	0.050737	107	2705599	599	20352	response to stimulus	VIT_16S0050G01150|VIT_00S0467G00030|VIT_16S0039G00720|VIT_02S0025G03600|VIT_16S0050G02520|VIT_18S0001G05890|VIT_09S0002G07030|VIT_07S0104G00350|VIT_11S0016G00630|VIT_06S0004G06010|VIT_09S0002G00640|VIT_08S0007G06440|VIT_01S0010G02020|VIT_17S0000G06970|VIT_19S0085G01040|VIT_17S0000G00070|VIT_13S0019G02850|VIT_04S0008G03380|VIT_08S0007G03450|VIT_08S0032G00100|VIT_11S0078G00260|VIT_04S0008G01110|VIT…
8300	0.00081267	0.050737	3	7599	599	20352	isoprenoid catabolic process	VIT_06S0004G05050|VIT_03S0063G00380|VIT_04S0008G03380
16115	0.00081267	0.050737	3	7599	599	20352	terpenoid catabolic process	VIT_06S0004G05050|VIT_03S0063G00380|VIT_04S0008G03380
32781	0.00086484	0.050737	2	2599	599	20352	positive regulation of ATPase activity	VIT_09S0070G00380|VIT_08S0007G06710
46345	0.00086484	0.050737	2	2599	599	20352	abscisic acid catabolic process	VIT_06S0004G05050|VIT_03S0063G00380
1671	0.00086484	0.050737	2	2599	599	20352	ATPase activator activity	VIT_09S0070G00380|VIT_08S0007G06710
43290	0.00086484	0.050737	2	2599	599	20352	apocarotenoid catabolic process	VIT_06S0004G05050|VIT_03S0063G00380
43462	0.00086484	0.050737	2	2599	599	20352	regulation of ATPase activity	VIT_09S0070G00380|VIT_08S0007G06710
51763	0.00086484	0.050737	2	2599	599	20352	sesquiterpene catabolic process	VIT_06S0004G05050|VIT_03S0063G00380
16107	0.00086484	0.050737	2	2599	599	20352	sesquiterpenoid catabolic process	VIT_06S0004G05050|VIT_03S0063G00380
51082	0.00091682	0.052052	10	103599	599	20352	unfolded protein binding	VIT_16S0050G01150|VIT_12S0028G01740|VIT_18S0041G01230|VIT_02S0025G00280|VIT_08S0217G00090|VIT_00S0324G00040|VIT_10S0003G00260|VIT_00S2341G00010|VIT_06S0080G01230|VIT_00S1569G00010
9765	0.0010245	0.056346	5	27599	599	20352	photosynthesis, light harvesting	VIT_12S0028G00320|VIT_13S0019G04140|VIT_07S0031G01530|VIT_15S0024G00040|VIT_10S0003G02890
16168	0.001636	0.087251	4	18599	599	20352	chlorophyll binding	VIT_13S0019G04140|VIT_07S0031G01530|VIT_15S0024G00040|VIT_18S0001G02740
16758	0.0017132	0.088686	29	546599	599	20352	transferase activity, transferring hexosyl groups	VIT_16S0050G02460|VIT_12S0034G00140|VIT_12S0034G00060|VIT_17S0000G04760|VIT_13S0019G00240|VIT_05S0062G00300|VIT_11S0052G01190|VIT_05S0062G00400|VIT_16S0115G00340|VIT_16S0022G02080|VIT_09S0002G05230|VIT_11S0052G01330|VIT_00S0218G00150|VIT_00S0391G00010|VIT_12S0034G00130|VIT_12S0034G01120|VIT_12S0034G00030|VIT_00S0218G00190|VIT_12S0059G00910|VIT_17S0000G04750|VIT_08S0007G03990|VIT_17S0000G07100|VIT…
5788	0.0018662	0.093844	3	9599	599	20352	endoplasmic reticulum lumen	VIT_07S0104G00710|VIT_08S0217G00090|VIT_14S0060G02340
90342	0.0025438	0.11	2	3599	599	20352	regulation of cell aging	VIT_08S0007G03450|VIT_04S0023G01360
4864	0.0025438	0.11	2	3599	599	20352	phosphoprotein phosphatase inhibitor activity	VIT_02S0025G04180|VIT_02S0025G04170
19212	0.0025438	0.11	2	3599	599	20352	phosphatase inhibitor activity	VIT_02S0025G04180|VIT_02S0025G04170
19295	0.0025438	0.11	2	3599	599	20352	coenzyme M biosynthetic process	VIT_00S1356G00020|VIT_00S0960G00040
19296	0.0025438	0.11	2	3599	599	20352	coenzyme M metabolic process	VIT_00S1356G00020|VIT_00S0960G00040
34976	0.0025624	0.11	10	118599	599	20352	response to endoplasmic reticulum stress	VIT_10S0003G03510|VIT_04S0043G00310|VIT_04S0008G01110|VIT_11S0037G00510|VIT_09S0002G04490|VIT_08S0007G06710|VIT_11S0016G02520|VIT_11S0016G04080|VIT_14S0060G02340|VIT_18S0001G09390
3700	0.0029119	0.12202	38	804599	599	20352	transcription factor activity	VIT_04S0023G03430|VIT_11S0016G05590|VIT_18S0001G05850|VIT_16S0050G02520|VIT_18S0001G05890|VIT_07S0104G01640|VIT_00S0732G00010|VIT_08S0007G04830|VIT_07S0005G03190|VIT_08S0007G03640|VIT_14S0006G00450|VIT_14S0083G01060|VIT_11S0016G04080|VIT_11S0016G00670|VIT_13S0067G01960|VIT_18S0001G10450|VIT_18S0089G01030|VIT_09S0002G04340|VIT_02S0025G04460|VIT_12S0134G00570|VIT_11S0052G00100|VIT_11S0016G02070|VIT…
30076	0.003508	0.14358	3	11599	599	20352	light-harvesting complex	VIT_13S0019G04140|VIT_15S0024G00040|VIT_18S0001G02740
16762	0.0038491	0.15396	5	36599	599	20352	xyloglucan:xyloglucosyl transferase activity	VIT_11S0052G01190|VIT_11S0052G01330|VIT_11S0052G01220|VIT_11S0052G01300|VIT_14S0060G01670
30528	0.0043026	0.16828	40	878599	599	20352	transcription regulator activity	VIT_04S0023G03430|VIT_11S0016G05590|VIT_18S0001G05850|VIT_16S0050G02520|VIT_18S0001G05890|VIT_07S0104G01640|VIT_00S0732G00010|VIT_08S0007G04830|VIT_07S0005G03190|VIT_08S0007G03640|VIT_14S0006G00450|VIT_14S0083G01060|VIT_11S0016G04080|VIT_11S0016G00670|VIT_13S0067G01960|VIT_18S0001G10450|VIT_18S0089G01030|VIT_09S0002G04340|VIT_02S0025G04460|VIT_12S0134G00570|VIT_11S0052G00100|VIT_11S0016G02070|VIT…
43666	0.0049883	0.1829	2	4599	599	20352	regulation of phosphoprotein phosphatase activity	VIT_02S0025G04180|VIT_02S0025G04170
10921	0.0049883	0.1829	2	4599	599	20352	regulation of phosphatase activity	VIT_02S0025G04180|VIT_02S0025G04170
19840	0.0049883	0.1829	2	4599	599	20352	isoprenoid binding	VIT_13S0067G01940|VIT_18S0001G02740
4089	0.0072465	0.26028	3	14599	599	20352	carbonate dehydratase activity	VIT_08S0007G04800|VIT_04S0023G02060|VIT_08S0007G03240
42214	0.007612	0.26794	4	27599	599	20352	terpene metabolic process	VIT_06S0004G05050|VIT_03S0063G00380|VIT_08S0217G00090|VIT_04S0008G03380
4553	0.0091764	0.31668	23	457599	599	20352	hydrolase activity, hydrolyzing O-glycosyl compounds	VIT_10S0092G00240|VIT_08S0007G06010|VIT_12S0057G00330|VIT_05S0020G00510|VIT_08S0007G08310|VIT_11S0052G01190|VIT_12S0028G01300|VIT_11S0149G00330|VIT_05S0094G00280|VIT_11S0052G01170|VIT_10S0071G01130|VIT_11S0052G01330|VIT_11S0052G01220|VIT_15S0046G01690|VIT_15S0046G01580|VIT_05S0077G00280|VIT_15S0046G01570|VIT_03S0038G02360|VIT_05S0051G00910|VIT_09S0002G06630|VIT_11S0052G01300|VIT_14S0060G01670|VIT…
6721	0.0093911	0.31785	11	164599	599	20352	terpenoid metabolic process	VIT_07S0005G05400|VIT_06S0004G05050|VIT_07S0005G01080|VIT_14S0060G00820|VIT_04S0008G06730|VIT_02S0012G02160|VIT_03S0063G00380|VIT_08S0217G00090|VIT_04S0008G03380|VIT_13S0158G00130|VIT_03S0038G04390
16986	0.011991	0.38662	2	6599	599	20352	transcription initiation factor activity	VIT_16S0050G02520|VIT_16S0039G00660
16987	0.011991	0.38662	2	6599	599	20352	sigma factor activity	VIT_16S0050G02520|VIT_16S0039G00660
43565	0.012082	0.38662	17	314599	599	20352	sequence-specific DNA binding	VIT_08S0040G03260|VIT_00S0299G00100|VIT_07S0104G01640|VIT_00S0732G00010|VIT_08S0007G03640|VIT_08S0007G04200|VIT_11S0016G04080|VIT_04S0023G01360|VIT_04S0008G01110|VIT_13S0073G00430|VIT_02S0025G04170|VIT_18S0001G10450|VIT_02S0025G02590|VIT_09S0002G04340|VIT_00S0179G00150|VIT_02S0025G01020|VIT_00S1287G00010
9687	0.01268	0.39153	3	17599	599	20352	abscisic acid metabolic process	VIT_06S0004G05050|VIT_03S0063G00380|VIT_08S0217G00090
43288	0.01268	0.39153	3	17599	599	20352	apocarotenoid metabolic process	VIT_06S0004G05050|VIT_03S0063G00380|VIT_08S0217G00090
9738	0.013402	0.40668	7	86599	599	20352	abscisic acid mediated signaling pathway	VIT_07S0005G05400|VIT_08S0058G01040|VIT_13S0067G01940|VIT_14S0066G01880|VIT_13S0019G02200|VIT_14S0068G00300|VIT_07S0104G00350
71215	0.014217	0.4241	7	87599	599	20352	cellular response to abscisic acid stimulus	VIT_07S0005G05400|VIT_08S0058G01040|VIT_13S0067G01940|VIT_14S0066G01880|VIT_13S0019G02200|VIT_14S0068G00300|VIT_07S0104G00350
51761	0.014889	0.42459	3	18599	599	20352	sesquiterpene metabolic process	VIT_06S0004G05050|VIT_03S0063G00380|VIT_08S0217G00090
6714	0.014889	0.42459	3	18599	599	20352	sesquiterpenoid metabolic process	VIT_06S0004G05050|VIT_03S0063G00380|VIT_08S0217G00090
16798	0.016387	0.42459	23	482599	599	20352	hydrolase activity, acting on glycosyl bonds	VIT_10S0092G00240|VIT_08S0007G06010|VIT_12S0057G00330|VIT_05S0020G00510|VIT_08S0007G08310|VIT_11S0052G01190|VIT_12S0028G01300|VIT_11S0149G00330|VIT_05S0094G00280|VIT_11S0052G01170|VIT_10S0071G01130|VIT_11S0052G01330|VIT_11S0052G01220|VIT_15S0046G01690|VIT_15S0046G01580|VIT_05S0077G00280|VIT_15S0046G01570|VIT_03S0038G02360|VIT_05S0051G00910|VIT_09S0002G06630|VIT_11S0052G01300|VIT_14S0060G01670|VIT…
12511	0.016462	0.42459	2	7599	599	20352	monolayer-surrounded lipid storage body	VIT_04S0008G00540|VIT_02S0234G00110
42026	0.016462	0.42459	2	7599	599	20352	protein refolding	VIT_06S0004G00240|VIT_06S0061G00270
9415	0.017679	0.42459	8	112599	599	20352	response to water	VIT_08S0007G06440|VIT_16S0039G00720|VIT_02S0025G01630|VIT_11S0016G04750|VIT_14S0066G01880|VIT_04S0023G02480|VIT_03S0038G04390|VIT_07S0104G00350
9651	0.019179	0.42459	11	182599	599	20352	response to salt stress	VIT_02S0025G01630|VIT_00S2269G00010|VIT_11S0016G04750|VIT_14S0066G01880|VIT_16S0039G00010|VIT_13S0019G02200|VIT_11S0206G00120|VIT_16S0039G00660|VIT_04S0023G02060|VIT_08S0007G03990|VIT_07S0104G00350
10876	0.021023	0.42459	9	138599	599	20352	lipid localization	VIT_11S0078G00440|VIT_13S0156G00090|VIT_04S0008G00540|VIT_11S0052G00220|VIT_08S0058G01210|VIT_11S0052G00230|VIT_16S0039G00010|VIT_16S0098G00320|VIT_13S0158G00130
42562	0.021525	0.42459	2	8599	599	20352	hormone binding	VIT_13S0067G01940|VIT_07S0104G00710
5811	0.021525	0.42459	2	8599	599	20352	lipid particle	VIT_04S0008G00540|VIT_02S0234G00110
4722	0.021726	0.42459	6	74599	599	20352	protein serine/threonine phosphatase activity	VIT_16S0050G02570|VIT_07S0005G02390|VIT_06S0004G05460|VIT_13S0019G02200|VIT_06S0004G06840|VIT_18S0001G09390
48046	0.024535	0.42459	11	189599	599	20352	apoplast	VIT_18S0164G00170|VIT_02S0025G03600|VIT_11S0052G01190|VIT_18S0164G00110|VIT_14S0060G00820|VIT_18S0075G00780|VIT_11S0052G01330|VIT_11S0052G01220|VIT_06S0061G00270|VIT_11S0052G01300|VIT_14S0060G01670
31072	0.025854	0.42459	6	77599	599	20352	heat shock protein binding	VIT_12S0028G01740|VIT_09S0002G00690|VIT_08S0217G00090|VIT_00S0324G00040|VIT_17S0000G02210|VIT_06S0080G01230
17089	0.027142	0.42459	2	9599	599	20352	glycolipid transporter activity	VIT_11S0052G00220|VIT_11S0052G00230
46836	0.027142	0.42459	2	9599	599	20352	glycolipid transport	VIT_11S0052G00220|VIT_11S0052G00230
51861	0.027142	0.42459	2	9599	599	20352	glycolipid binding	VIT_11S0052G00220|VIT_11S0052G00230
44267	0.028414	0.42459	114	3274599	599	20352	cellular protein metabolic process	VIT_16S0050G01150|VIT_00S0409G00050|VIT_05S0020G00830|VIT_17S0000G00480|VIT_07S0104G00350|VIT_11S0016G00630|VIT_13S0019G04130|VIT_00S0958G00020|VIT_15S0021G02790|VIT_16S0098G00080|VIT_17S0000G08080|VIT_16S0098G00400|VIT_12S0059G02570|VIT_12S0055G00580|VIT_06S0061G00270|VIT_09S0002G00640|VIT_16S0039G01260|VIT_07S0005G02390|VIT_08S0040G02280|VIT_17S0000G03340|VIT_07S0005G04050|VIT_17S0000G00070|VIT…
6970	0.029242	0.42459	12	219599	599	20352	response to osmotic stress	VIT_08S0007G06440|VIT_02S0025G01630|VIT_00S2269G00010|VIT_11S0016G04750|VIT_14S0066G01880|VIT_16S0039G00010|VIT_13S0019G02200|VIT_11S0206G00120|VIT_16S0039G00660|VIT_04S0023G02060|VIT_08S0007G03990|VIT_07S0104G00350
90143	0.029432	0.42459	1	1599	599	20352	nucleoid organization	VIT_03S0091G00630
32877	0.029432	0.42459	1	1599	599	20352	positive regulation of DNA endoreduplication	VIT_07S0104G00710
90344	0.029432	0.42459	1	1599	599	20352	negative regulation of cell aging	VIT_08S0007G03450
4489	0.029432	0.42459	1	1599	599	20352	methylenetetrahydrofolate reductase (NADPH) activity	VIT_15S0024G00070
8760	0.029432	0.42459	1	1599	599	20352	UDP-N-acetylglucosamine 1-carboxyvinyltransferase activity	VIT_19S0014G01430
70207	0.029432	0.42459	1	1599	599	20352	protein homotrimerization	VIT_04S0023G02060
70206	0.029432	0.42459	1	1599	599	20352	protein trimerization	VIT_04S0023G02060
8824	0.029432	0.42459	1	1599	599	20352	cyanate hydratase activity	VIT_05S0049G01520
45694	0.029432	0.42459	1	1599	599	20352	regulation of embryo sac egg cell differentiation	VIT_16S0098G00320
4766	0.029432	0.42459	1	1599	599	20352	spermidine synthase activity	VIT_16S0050G02670
45740	0.029432	0.42459	1	1599	599	20352	positive regulation of DNA replication	VIT_07S0104G00710
33530	0.029432	0.42459	1	1599	599	20352	raffinose metabolic process	VIT_08S0007G08310
17168	0.029432	0.42459	1	1599	599	20352	5-oxoprolinase (ATP-hydrolyzing) activity	VIT_08S0007G00060
50072	0.029432	0.42459	1	1599	599	20352	m7G(5')pppN diphosphatase activity	VIT_13S0019G04310
9439	0.029432	0.42459	1	1599	599	20352	cyanate metabolic process	VIT_05S0049G01520
9440	0.029432	0.42459	1	1599	599	20352	cyanate catabolic process	VIT_05S0049G01520
50737	0.029432	0.42459	1	1599	599	20352	O-hydroxycinnamoyltransferase activity	VIT_09S0018G01190
9830	0.029432	0.42459	1	1599	599	20352	cell wall modification involved in abscission	VIT_04S0008G03380
42659	0.029432	0.42459	1	1599	599	20352	regulation of cell fate specification	VIT_09S0002G04340
34484	0.029432	0.42459	1	1599	599	20352	raffinose catabolic process	VIT_08S0007G08310
46857	0.029432	0.42459	1	1599	599	20352	oxidoreductase activity, acting on other nitrogenous compounds as donors, with NAD or NADP as acceptor	VIT_18S0001G03910
9996	0.029432	0.42459	1	1599	599	20352	negative regulation of cell fate specification	VIT_09S0002G04340
71461	0.029432	0.42459	1	1599	599	20352	cellular response to redox state	VIT_16S0039G00660
34635	0.029432	0.42459	1	1599	599	20352	glutathione transport	VIT_18S0001G07760
10061	0.029432	0.42459	1	1599	599	20352	regulation of trichoblast fate specification	VIT_09S0002G04340
10062	0.029432	0.42459	1	1599	599	20352	negative regulation of trichoblast fate specification	VIT_09S0002G04340
30544	0.029432	0.42459	1	1599	599	20352	Hsp70 protein binding	VIT_17S0000G02210
42939	0.029432	0.42459	1	1599	599	20352	tripeptide transport	VIT_18S0001G07760
47066	0.029432	0.42459	1	1599	599	20352	phospholipid-hydroperoxide glutathione peroxidase activity	VIT_02S0025G03600
47172	0.029432	0.42459	1	1599	599	20352	shikimate O-hydroxycinnamoyltransferase activity	VIT_09S0018G01190
47205	0.029432	0.42459	1	1599	599	20352	quinate O-hydroxycinnamoyltransferase activity	VIT_09S0018G01190
80043	0.029432	0.42459	1	1599	599	20352	quercetin 3-O-glucosyltransferase activity	VIT_17S0000G04760
80042	0.029432	0.42459	1	1599	599	20352	ADP-glucose pyrophosphohydrolase activity	VIT_02S0025G04840
80044	0.029432	0.42459	1	1599	599	20352	quercetin 7-O-glucosyltransferase activity	VIT_17S0000G04760
80046	0.029432	0.42459	1	1599	599	20352	quercetin 4'-O-glucosyltransferase activity	VIT_17S0000G04760
10430	0.029432	0.42459	1	1599	599	20352	fatty acid omega-oxidation	VIT_09S0002G02210
10454	0.029432	0.42459	1	1599	599	20352	negative regulation of cell fate commitment	VIT_09S0002G04340
80091	0.029432	0.42459	1	1599	599	20352	regulation of raffinose metabolic process	VIT_12S0134G00570
43546	0.029432	0.42459	1	1599	599	20352	molybdopterin cofactor binding	VIT_18S0001G03910
51738	0.029432	0.42459	1	1599	599	20352	xanthophyll binding	VIT_18S0001G02740
51751	0.029432	0.42459	1	1599	599	20352	alpha-1,4-mannosyltransferase activity	VIT_09S0002G05230
15245	0.029432	0.42459	1	1599	599	20352	fatty acid transporter activity	VIT_16S0039G00010
44277	0.029432	0.42459	1	1599	599	20352	cell wall disassembly	VIT_04S0008G03380
60871	0.029432	0.42459	1	1599	599	20352	cellular cell wall disassembly	VIT_04S0008G03380
48838	0.029432	0.42459	1	1599	599	20352	release of seed from dormancy	VIT_06S0004G05050
46339	0.033276	0.4723	2	10599	599	20352	diacylglycerol metabolic process	VIT_08S0040G02280|VIT_02S0012G02160
6651	0.033276	0.4723	2	10599	599	20352	diacylglycerol biosynthetic process	VIT_08S0040G02280|VIT_02S0012G02160
44242	0.035618	0.5015	8	128599	599	20352	cellular lipid catabolic process	VIT_06S0004G05050|VIT_04S0023G02730|VIT_03S0063G00380|VIT_17S0000G04760|VIT_16S0098G00810|VIT_04S0008G03380|VIT_05S0051G00910|VIT_13S0019G04310
46906	0.037111	0.51837	24	551599	599	20352	tetrapyrrole binding	VIT_04S0008G07040|VIT_18S0001G06890|VIT_18S0001G00590|VIT_01S0010G02020|VIT_10S0042G01040|VIT_06S0004G00270|VIT_18S0001G03910|VIT_19S0085G01040|VIT_01S0010G02000|VIT_15S0024G00040|VIT_18S0001G02740|VIT_17S0000G09510|VIT_17S0000G07200|VIT_01S0010G01920|VIT_18S0076G00340|VIT_07S0031G01570|VIT_13S0019G04140|VIT_06S0004G05050|VIT_05S0094G01190|VIT_18S0122G01480|VIT_07S0031G01530|VIT_03S0063G00380|VIT…
9737	0.039472	0.53187	10	179599	599	20352	response to abscisic acid stimulus	VIT_16S0039G00720|VIT_07S0005G05400|VIT_08S0058G01040|VIT_13S0067G01940|VIT_09S0002G07030|VIT_14S0066G01880|VIT_16S0039G00010|VIT_13S0019G02200|VIT_14S0068G00300|VIT_07S0104G00350
30	0.039891	0.53187	2	11599	599	20352	mannosyltransferase activity	VIT_09S0002G05230|VIT_08S0007G03990
19012	0.039891	0.53187	2	11599	599	20352	virion	VIT_04S0008G02620|VIT_06S0004G06010
19013	0.039891	0.53187	2	11599	599	20352	viral nucleocapsid	VIT_04S0008G02620|VIT_06S0004G06010
19028	0.039891	0.53187	2	11599	599	20352	viral capsid	VIT_04S0008G02620|VIT_06S0004G06010
44423	0.039891	0.53187	2	11599	599	20352	virion part	VIT_04S0008G02620|VIT_06S0004G06010
19915	0.042806	0.56645	4	45599	599	20352	lipid storage	VIT_11S0078G00440|VIT_04S0008G00540|VIT_16S0098G00320|VIT_13S0158G00130
51336	0.049783	0.60046	5	68599	599	20352	regulation of hydrolase activity	VIT_10S0003G04900|VIT_02S0025G04180|VIT_02S0025G04170|VIT_09S0070G00380|VIT_08S0007G06710
8289	0.050453	0.60046	10	187599	599	20352	lipid binding	VIT_07S0005G02390|VIT_13S0067G01940|VIT_13S0156G00090|VIT_11S0052G00220|VIT_08S0058G01210|VIT_11S0052G00230|VIT_18S0001G02740|VIT_02S0025G01480|VIT_09S0002G04340|VIT_08S0007G03450
5319	0.052617	0.60046	3	29599	599	20352	lipid transporter activity	VIT_11S0052G00220|VIT_11S0052G00230|VIT_16S0039G00010
8150	0.053973	0.60046	499	16423599	599	20352	biological_process	VIT_00S0467G00030|VIT_08S0007G04830|VIT_17S0000G07670|VIT_01S0011G02240|VIT_16S0098G00480|VIT_06S0004G06010|VIT_10S0071G01130|VIT_00S0218G00150|VIT_12S0059G02570|VIT_11S0052G00960|VIT_03S0110G00090|VIT_11S0016G03360|VIT_05S0077G00800|VIT_07S0005G04050|VIT_08S0007G00100|VIT_04S0008G01110|VIT_08S0040G01230|VIT_08S0040G02440|VIT_00S1569G00010|VIT_13S0019G00940|VIT_18S0001G06560|VIT_08S0007G03640|VIT…
15718	0.054432	0.60046	2	13599	599	20352	monocarboxylic acid transport	VIT_16S0039G00010|VIT_19S0090G01190
213	0.057999	0.60046	1	2599	599	20352	tRNA-intron endonuclease activity	VIT_06S0004G03380
4321	0.057999	0.60046	1	2599	599	20352	fatty-acyl-CoA synthase activity	VIT_17S0000G01790
4476	0.057999	0.60046	1	2599	599	20352	mannose-6-phosphate isomerase activity	VIT_14S0006G02820
16768	0.057999	0.60046	1	2599	599	20352	spermine synthase activity	VIT_16S0050G02670
8864	0.057999	0.60046	1	2599	599	20352	formyltetrahydrofolate deformylase activity	VIT_00S0229G00160
46593	0.057999	0.60046	1	2599	599	20352	mandelonitrile lyase activity	VIT_09S0002G02210
30410	0.057999	0.60046	1	2599	599	20352	nicotianamine synthase activity	VIT_11S0052G01150
30417	0.057999	0.60046	1	2599	599	20352	nicotianamine metabolic process	VIT_11S0052G01150
30418	0.057999	0.60046	1	2599	599	20352	nicotianamine biosynthetic process	VIT_11S0052G01150
9969	0.057999	0.60046	1	2599	599	20352	xyloglucan biosynthetic process	VIT_16S0022G02080
10011	0.057999	0.60046	1	2599	599	20352	auxin binding	VIT_07S0104G00710
10107	0.057999	0.60046	1	2599	599	20352	potassium ion import	VIT_11S0016G04750
10297	0.057999	0.60046	1	2599	599	20352	heteroglycan binding	VIT_14S0060G00820
30785	0.057999	0.60046	1	2599	599	20352	[ribulose-bisphosphate carboxylase]-lysine N-methyltransferase activity	VIT_12S0057G01250
47259	0.057999	0.60046	1	2599	599	20352	glucomannan 4-beta-mannosyltransferase activity	VIT_08S0007G03990
43171	0.057999	0.60046	1	2599	599	20352	peptide catabolic process	VIT_08S0007G00060
80041	0.057999	0.60046	1	2599	599	20352	ADP-ribose pyrophosphohydrolase activity	VIT_02S0025G04840
80051	0.057999	0.60046	1	2599	599	20352	cutin transport	VIT_16S0039G00010
10453	0.057999	0.60046	1	2599	599	20352	regulation of cell fate commitment	VIT_09S0002G04340
51775	0.057999	0.60046	1	2599	599	20352	response to redox state	VIT_16S0039G00660
51781	0.057999	0.60046	1	2599	599	20352	positive regulation of cell division	VIT_07S0104G00710
6751	0.057999	0.60046	1	2599	599	20352	glutathione catabolic process	VIT_08S0007G00060
31409	0.057999	0.60046	1	2599	599	20352	pigment binding	VIT_18S0001G02740
19276	0.057999	0.60046	1	2599	599	20352	UDP-N-acetylgalactosamine metabolic process	VIT_19S0014G01430
19277	0.057999	0.60046	1	2599	599	20352	UDP-N-acetylgalactosamine biosynthetic process	VIT_19S0014G01430
7047	0.057999	0.60046	1	2599	599	20352	cellular cell wall organization	VIT_04S0008G03380
15908	0.057999	0.60046	1	2599	599	20352	fatty acid transport	VIT_16S0039G00010
15909	0.057999	0.60046	1	2599	599	20352	long-chain fatty acid transport	VIT_16S0039G00010
16110	0.057999	0.60046	1	2599	599	20352	tetraterpenoid catabolic process	VIT_04S0008G03380
16118	0.057999	0.60046	1	2599	599	20352	carotenoid catabolic process	VIT_04S0008G03380
16121	0.057999	0.60046	1	2599	599	20352	carotene catabolic process	VIT_04S0008G03380
16124	0.057999	0.60046	1	2599	599	20352	xanthophyll catabolic process	VIT_04S0008G03380
8271	0.062297	0.63377	2	14599	599	20352	secondary active sulfate transmembrane transporter activity	VIT_05S0020G03930|VIT_05S0020G03970
42991	0.062297	0.63377	2	14599	599	20352	transcription factor import into nucleus	VIT_11S0016G00630|VIT_14S0066G02340
51259	0.062297	0.63377	2	14599	599	20352	protein oligomerization	VIT_04S0023G02060|VIT_17S0000G02210
32870	0.068613	0.65566	13	278599	599	20352	cellular response to hormone stimulus	VIT_07S0005G05400|VIT_18S0001G05850|VIT_09S0002G05160|VIT_13S0067G01940|VIT_18S0001G05890|VIT_14S0066G01880|VIT_13S0019G02200|VIT_08S0007G03990|VIT_11S0016G04080|VIT_07S0104G00350|VIT_08S0058G01040|VIT_07S0104G00710|VIT_14S0068G00300
9755	0.068613	0.65566	13	278599	599	20352	hormone-mediated signaling pathway	VIT_07S0005G05400|VIT_18S0001G05850|VIT_09S0002G05160|VIT_13S0067G01940|VIT_18S0001G05890|VIT_14S0066G01880|VIT_13S0019G02200|VIT_08S0007G03990|VIT_11S0016G04080|VIT_07S0104G00350|VIT_08S0058G01040|VIT_07S0104G00710|VIT_14S0068G00300
30247	0.069294	0.65566	6	98599	599	20352	polysaccharide binding	VIT_05S0094G00280|VIT_16S0022G01710|VIT_14S0060G00820|VIT_00S0258G00130|VIT_16S0148G00370|VIT_16S0148G00250
1871	0.069294	0.65566	6	98599	599	20352	pattern binding	VIT_05S0094G00280|VIT_16S0022G01710|VIT_14S0060G00820|VIT_00S0258G00130|VIT_16S0148G00370|VIT_16S0148G00250
6470	0.073227	0.65566	5	76599	599	20352	protein amino acid dephosphorylation	VIT_16S0050G02570|VIT_06S0004G05460|VIT_13S0019G02200|VIT_06S0004G06840|VIT_18S0001G09390
19748	0.074636	0.65566	19	450599	599	20352	secondary metabolic process	VIT_18S0164G00170|VIT_02S0025G03600|VIT_07S0005G05400|VIT_07S0005G01080|VIT_18S0164G00110|VIT_18S0075G00780|VIT_14S0066G01880|VIT_08S0217G00090|VIT_04S0008G03380|VIT_13S0158G00130|VIT_06S0004G05050|VIT_04S0008G01110|VIT_14S0060G00820|VIT_04S0008G06730|VIT_16S0039G01120|VIT_02S0012G02160|VIT_03S0063G00380|VIT_09S0018G01190|VIT_03S0038G04390
9225	0.079067	0.65566	2	16599	599	20352	nucleotide-sugar metabolic process	VIT_19S0014G01430|VIT_14S0006G02820
46460	0.079067	0.65566	2	16599	599	20352	neutral lipid biosynthetic process	VIT_08S0040G02280|VIT_02S0012G02160
46463	0.079067	0.65566	2	16599	599	20352	acylglycerol biosynthetic process	VIT_08S0040G02280|VIT_02S0012G02160
46504	0.079067	0.65566	2	16599	599	20352	glycerol ether biosynthetic process	VIT_08S0040G02280|VIT_02S0012G02160
9788	0.079067	0.65566	2	16599	599	20352	negative regulation of abscisic acid mediated signaling pathway	VIT_08S0058G01040|VIT_13S0019G02200
10287	0.082984	0.65566	3	35599	599	20352	plastoglobule	VIT_13S0019G04140|VIT_14S0060G00820|VIT_15S0024G00040
9725	0.084754	0.65566	18	429599	599	20352	response to hormone stimulus	VIT_16S0039G00720|VIT_07S0005G05400|VIT_18S0001G05850|VIT_09S0002G05160|VIT_13S0067G01940|VIT_00S0299G00100|VIT_18S0001G05890|VIT_09S0002G07030|VIT_14S0066G01880|VIT_13S0019G02200|VIT_08S0007G03990|VIT_04S0008G03380|VIT_11S0016G04080|VIT_07S0104G00350|VIT_08S0058G01040|VIT_07S0104G00710|VIT_16S0039G00010|VIT_14S0068G00300
90114	0.085727	0.65566	1	3599	599	20352	COPII-coated vesicle budding	VIT_15S0021G02730
8373	0.085727	0.65566	1	3599	599	20352	sialyltransferase activity	VIT_17S0000G00480
4348	0.085727	0.65566	1	3599	599	20352	glucosylceramidase activity	VIT_05S0051G00910
4366	0.085727	0.65566	1	3599	599	20352	glycerol-3-phosphate O-acyltransferase activity	VIT_02S0012G02160
16661	0.085727	0.65566	1	3599	599	20352	oxidoreductase activity, acting on other nitrogenous compounds as donors	VIT_18S0001G03910
8474	0.085727	0.65566	1	3599	599	20352	palmitoyl-(protein) hydrolase activity	VIT_08S0040G02280
45604	0.085727	0.65566	1	3599	599	20352	regulation of epidermal cell differentiation	VIT_09S0002G04340
45682	0.085727	0.65566	1	3599	599	20352	regulation of epidermis development	VIT_09S0002G04340
4795	0.085727	0.65566	1	3599	599	20352	threonine synthase activity	VIT_11S0016G01720
45793	0.085727	0.65566	1	3599	599	20352	positive regulation of cell size	VIT_07S0104G00710
774	0.085727	0.65566	1	3599	599	20352	adenyl-nucleotide exchange factor activity	VIT_19S0090G01190
9298	0.085727	0.65566	1	3599	599	20352	GDP-mannose biosynthetic process	VIT_14S0006G02820
9503	0.085727	0.65566	1	3599	599	20352	thylakoid light-harvesting complex	VIT_18S0001G02740
9517	0.085727	0.65566	1	3599	599	20352	PSII associated light-harvesting complex II	VIT_18S0001G02740
46477	0.085727	0.65566	1	3599	599	20352	glycosylceramide catabolic process	VIT_05S0051G00910
46479	0.085727	0.65566	1	3599	599	20352	glycosphingolipid catabolic process	VIT_05S0051G00910
46514	0.085727	0.65566	1	3599	599	20352	ceramide catabolic process	VIT_05S0051G00910
46521	0.085727	0.65566	1	3599	599	20352	sphingoid catabolic process	VIT_05S0051G00910
9768	0.085727	0.65566	1	3599	599	20352	photosynthesis, light harvesting in photosystem I	VIT_13S0019G04140
5782	0.085727	0.65566	1	3599	599	20352	peroxisomal matrix	VIT_13S0019G00860
9897	0.085727	0.65566	1	3599	599	20352	external side of plasma membrane	VIT_16S0039G00010
10360	0.085727	0.65566	1	3599	599	20352	negative regulation of anion channel activity	VIT_13S0019G02200
80005	0.085727	0.65566	1	3599	599	20352	photosystem stoichiometry adjustment	VIT_16S0039G00660
2229	0.085727	0.65566	1	3599	599	20352	defense response to oomycetes	VIT_18S0001G07760
10427	0.085727	0.65566	1	3599	599	20352	abscisic acid binding	VIT_13S0067G01940
6677	0.085727	0.65566	1	3599	599	20352	glycosylceramide metabolic process	VIT_05S0051G00910
6678	0.085727	0.65566	1	3599	599	20352	glucosylceramide metabolic process	VIT_05S0051G00910
6680	0.085727	0.65566	1	3599	599	20352	glucosylceramide catabolic process	VIT_05S0051G00910
6687	0.085727	0.65566	1	3599	599	20352	glycosphingolipid metabolic process	VIT_05S0051G00910
51753	0.085727	0.65566	1	3599	599	20352	mannan synthase activity	VIT_08S0007G03990
31314	0.085727	0.65566	1	3599	599	20352	extrinsic to mitochondrial inner membrane	VIT_12S0057G00260
19187	0.085727	0.65566	1	3599	599	20352	beta-1,4-mannosyltransferase activity	VIT_08S0007G03990
6903	0.085727	0.65566	1	3599	599	20352	vesicle targeting	VIT_15S0021G02730
19307	0.085727	0.65566	1	3599	599	20352	mannose biosynthetic process	VIT_14S0006G02820
19377	0.085727	0.65566	1	3599	599	20352	glycolipid catabolic process	VIT_05S0051G00910
48199	0.085727	0.65566	1	3599	599	20352	vesicle targeting, to, from or within Golgi	VIT_15S0021G02730
48207	0.085727	0.65566	1	3599	599	20352	vesicle targeting, rough ER to cis-Golgi	VIT_15S0021G02730
48208	0.085727	0.65566	1	3599	599	20352	COPII vesicle coating	VIT_15S0021G02730
31907	0.085727	0.65566	1	3599	599	20352	microbody lumen	VIT_13S0019G00860
44210	0.085727	0.65566	1	3599	599	20352	'de novo' CTP biosynthetic process	VIT_01S0010G00240
31930	0.085727	0.65566	1	3599	599	20352	mitochondria-nucleus signaling pathway	VIT_07S0005G05400
32410	0.085727	0.65566	1	3599	599	20352	negative regulation of transporter activity	VIT_13S0019G02200
32413	0.085727	0.65566	1	3599	599	20352	negative regulation of ion transmembrane transporter activity	VIT_13S0019G02200
45935	0.08583	0.65566	12	261599	599	20352	positive regulation of nucleobase, nucleoside, nucleotide and nucleic acid metabolic process	VIT_12S0057G00920|VIT_07S0005G05400|VIT_11S0016G05590|VIT_07S0005G02390|VIT_04S0008G01110|VIT_07S0005G01080|VIT_16S0050G02520|VIT_14S0060G00820|VIT_07S0104G00710|VIT_16S0098G00320|VIT_14S0068G00300|VIT_11S0016G04080
16684	0.086851	0.65566	7	129599	599	20352	oxidoreductase activity, acting on peroxide as acceptor	VIT_04S0008G07040|VIT_02S0025G03600|VIT_18S0001G06890|VIT_01S0010G02020|VIT_19S0085G01040|VIT_01S0010G02000|VIT_01S0010G01920
4601	0.086851	0.65566	7	129599	599	20352	peroxidase activity	VIT_04S0008G07040|VIT_02S0025G03600|VIT_18S0001G06890|VIT_01S0010G02020|VIT_19S0085G01040|VIT_01S0010G02000|VIT_01S0010G01920
16114	0.087875	0.65566	8	155599	599	20352	terpenoid biosynthetic process	VIT_07S0005G05400|VIT_07S0005G01080|VIT_14S0060G00820|VIT_04S0008G06730|VIT_02S0012G02160|VIT_08S0217G00090|VIT_13S0158G00130|VIT_03S0038G04390
6638	0.087918	0.65566	2	17599	599	20352	neutral lipid metabolic process	VIT_08S0040G02280|VIT_02S0012G02160
6639	0.087918	0.65566	2	17599	599	20352	acylglycerol metabolic process	VIT_08S0040G02280|VIT_02S0012G02160
15116	0.087918	0.65566	2	17599	599	20352	sulfate transmembrane transporter activity	VIT_05S0020G03930|VIT_05S0020G03970
51173	0.089569	0.66127	12	263599	599	20352	positive regulation of nitrogen compound metabolic process	VIT_12S0057G00920|VIT_07S0005G05400|VIT_11S0016G05590|VIT_07S0005G02390|VIT_04S0008G01110|VIT_07S0005G01080|VIT_16S0050G02520|VIT_14S0060G00820|VIT_07S0104G00710|VIT_16S0098G00320|VIT_14S0068G00300|VIT_11S0016G04080
4721	0.089603	0.66127	7	130599	599	20352	phosphoprotein phosphatase activity	VIT_16S0050G02570|VIT_07S0005G02390|VIT_06S0004G05460|VIT_04S0023G01400|VIT_13S0019G02200|VIT_06S0004G06840|VIT_18S0001G09390
16042	0.089797	0.66127	9	182599	599	20352	lipid catabolic process	VIT_06S0004G05050|VIT_04S0023G02730|VIT_03S0063G00380|VIT_17S0000G04760|VIT_16S0098G00810|VIT_18S0001G00770|VIT_04S0008G03380|VIT_05S0051G00910|VIT_13S0019G04310
6200	0.090332	0.66243	11	236599	599	20352	ATP catabolic process	VIT_07S0031G01640|VIT_14S0108G01500|VIT_09S0002G05560|VIT_04S0008G05870|VIT_16S0039G00010|VIT_10S0003G04390|VIT_14S0108G00590|VIT_18S0166G00080|VIT_07S0005G04460|VIT_02S0025G00990|VIT_14S0060G00470
45596	0.094453	0.68978	3	37599	599	20352	negative regulation of cell differentiation	VIT_07S0005G02390|VIT_09S0002G04340|VIT_16S0098G00320
5681	0.097047	0.70579	2	18599	599	20352	spliceosomal complex	VIT_13S0019G00880|VIT_07S0151G01010
9414	0.099361	0.71965	6	108599	599	20352	response to water deprivation	VIT_08S0007G06440|VIT_16S0039G00720|VIT_02S0025G01630|VIT_11S0016G04750|VIT_14S0066G01880|VIT_07S0104G00350
19932	0.10042	0.72432	3	38599	599	20352	second-messenger-mediated signaling	VIT_02S0025G01630|VIT_03S0063G02260|VIT_04S0023G02060
22621	0.10194	0.72935	15	354599	599	20352	shoot system development	VIT_07S0005G05400|VIT_11S0016G05590|VIT_07S0005G02390|VIT_00S0299G00100|VIT_09S0002G07030|VIT_18S0001G02740|VIT_04S0008G03380|VIT_13S0019G04310|VIT_16S0098G01790|VIT_11S0078G00440|VIT_09S0002G01700|VIT_14S0060G00820|VIT_10S0071G01130|VIT_11S0016G04750|VIT_18S0001G07370
48367	0.10194	0.72935	15	354599	599	20352	shoot development	VIT_07S0005G05400|VIT_11S0016G05590|VIT_07S0005G02390|VIT_00S0299G00100|VIT_09S0002G07030|VIT_18S0001G02740|VIT_04S0008G03380|VIT_13S0019G04310|VIT_16S0098G01790|VIT_11S0078G00440|VIT_09S0002G01700|VIT_14S0060G00820|VIT_10S0071G01130|VIT_11S0016G04750|VIT_18S0001G07370
10557	0.10551	0.73017	12	271599	599	20352	positive regulation of macromolecule biosynthetic process	VIT_12S0057G00920|VIT_07S0005G05400|VIT_11S0016G05590|VIT_07S0005G02390|VIT_04S0008G01110|VIT_07S0005G01080|VIT_16S0050G02520|VIT_14S0060G00820|VIT_07S0104G00710|VIT_16S0098G00320|VIT_14S0068G00300|VIT_11S0016G04080
272	0.10609	0.73017	6	110599	599	20352	polysaccharide catabolic process	VIT_06S0009G02560|VIT_06S0009G02570|VIT_11S0149G00330|VIT_05S0094G00280|VIT_14S0060G00820|VIT_05S0077G00280
8272	0.10643	0.73017	2	19599	599	20352	sulfate transport	VIT_05S0020G03930|VIT_05S0020G03970
19825	0.10653	0.73017	3	39599	599	20352	oxygen binding	VIT_07S0031G01570|VIT_06S0004G05050|VIT_03S0063G00380
4315	0.11264	0.73017	1	4599	599	20352	3-oxoacyl-[acyl-carrier-protein] synthase activity	VIT_12S0059G01660
8812	0.11264	0.73017	1	4599	599	20352	choline dehydrogenase activity	VIT_09S0002G02210
4749	0.11264	0.73017	1	4599	599	20352	ribose phosphate diphosphokinase activity	VIT_02S0012G00530
17040	0.11264	0.73017	1	4599	599	20352	ceramidase activity	VIT_05S0051G00910
46349	0.11264	0.73017	1	4599	599	20352	amino sugar biosynthetic process	VIT_19S0014G01430
30149	0.11264	0.73017	1	4599	599	20352	sphingolipid catabolic process	VIT_05S0051G00910
50734	0.11264	0.73017	1	4599	599	20352	hydroxycinnamoyltransferase activity	VIT_09S0018G01190
51051	0.11264	0.73017	1	4599	599	20352	negative regulation of transport	VIT_13S0019G02200
6040	0.11264	0.73017	1	4599	599	20352	amino sugar metabolic process	VIT_19S0014G01430
2239	0.11264	0.73017	1	4599	599	20352	response to oomycetes	VIT_18S0001G07760
47325	0.11264	0.73017	1	4599	599	20352	inositol tetrakisphosphate 1-kinase activity	VIT_02S0012G01640
6388	0.11264	0.73017	1	4599	599	20352	tRNA splicing, via endonucleolytic cleavage and ligation	VIT_06S0004G03380
31086	0.11264	0.73017	1	4599	599	20352	nuclear-transcribed mRNA catabolic process, deadenylation-independent decay	VIT_13S0019G04310
31087	0.11264	0.73017	1	4599	599	20352	deadenylation-independent decapping of nuclear-transcribed mRNA	VIT_13S0019G04310
31177	0.11264	0.73017	1	4599	599	20352	phosphopantetheine binding	VIT_18S0041G00280
51765	0.11264	0.73017	1	4599	599	20352	inositol tetrakisphosphate kinase activity	VIT_02S0012G01640
19144	0.11264	0.73017	1	4599	599	20352	ADP-sugar diphosphatase activity	VIT_02S0025G04840
48015	0.11264	0.73017	1	4599	599	20352	phosphoinositide-mediated signaling	VIT_03S0063G02260
19673	0.11264	0.73017	1	4599	599	20352	GDP-mannose metabolic process	VIT_14S0006G02820
3883	0.11264	0.73017	1	4599	599	20352	CTP synthase activity	VIT_01S0010G00240
6406	0.11278	0.73017	3	40599	599	20352	mRNA export from nucleus	VIT_11S0016G00630|VIT_07S0005G02390|VIT_16S0098G00320
9891	0.11343	0.73017	13	303599	599	20352	positive regulation of biosynthetic process	VIT_07S0005G05400|VIT_11S0016G05590|VIT_07S0005G02390|VIT_07S0005G01080|VIT_16S0050G02520|VIT_11S0016G04080|VIT_12S0057G00920|VIT_04S0008G01110|VIT_14S0060G00820|VIT_07S0104G00710|VIT_16S0098G00320|VIT_09S0018G01190|VIT_14S0068G00300
31328	0.11343	0.73017	13	303599	599	20352	positive regulation of cellular biosynthetic process	VIT_07S0005G05400|VIT_11S0016G05590|VIT_07S0005G02390|VIT_07S0005G01080|VIT_16S0050G02520|VIT_11S0016G04080|VIT_12S0057G00920|VIT_04S0008G01110|VIT_14S0060G00820|VIT_07S0104G00710|VIT_16S0098G00320|VIT_09S0018G01190|VIT_14S0068G00300
16740	0.11367	0.73017	115	3515599	599	20352	transferase activity	VIT_00S0409G00050|VIT_16S0050G02520|VIT_05S0020G00830|VIT_17S0000G00480|VIT_14S0060G00810|VIT_13S0019G04130|VIT_16S0098G00080|VIT_14S0060G00770|VIT_16S0098G00400|VIT_00S0218G00150|VIT_12S0059G02570|VIT_12S0055G00580|VIT_16S0039G01260|VIT_00S0391G00010|VIT_17S0000G03340|VIT_17S0000G06970|VIT_07S0005G04050|VIT_07S0005G01980|VIT_17S0000G01680|VIT_14S0060G00800|VIT_12S0055G00290|VIT_05S0077G00650|VIT…
16485	0.11604	0.7409	2	20599	599	20352	protein processing	VIT_14S0108G01500|VIT_04S0008G05870
42538	0.11917	0.7409	3	41599	599	20352	hyperosmotic salinity response	VIT_14S0066G01880|VIT_13S0019G02200|VIT_11S0206G00120
51028	0.11917	0.7409	3	41599	599	20352	mRNA transport	VIT_11S0016G00630|VIT_07S0005G02390|VIT_16S0098G00320
10604	0.12303	0.7409	12	279599	599	20352	positive regulation of macromolecule metabolic process	VIT_12S0057G00920|VIT_07S0005G05400|VIT_11S0016G05590|VIT_07S0005G02390|VIT_04S0008G01110|VIT_07S0005G01080|VIT_16S0050G02520|VIT_14S0060G00820|VIT_07S0104G00710|VIT_16S0098G00320|VIT_14S0068G00300|VIT_11S0016G04080
16838	0.1239	0.7409	6	115599	599	20352	carbon-oxygen lyase activity, acting on phosphates	VIT_00S0361G00060|VIT_07S0151G01070|VIT_00S0392G00030|VIT_18S0001G05280|VIT_18S0001G04820|VIT_11S0016G01720
6405	0.12569	0.7409	3	42599	599	20352	RNA export from nucleus	VIT_11S0016G00630|VIT_07S0005G02390|VIT_16S0098G00320
16841	0.12586	0.7409	2	21599	599	20352	ammonia-lyase activity	VIT_00S2849G00010|VIT_16S0039G01120
10119	0.12586	0.7409	2	21599	599	20352	regulation of stomatal movement	VIT_11S0016G04750|VIT_13S0019G02200
19208	0.12586	0.7409	2	21599	599	20352	phosphatase regulator activity	VIT_02S0025G04180|VIT_02S0025G04170
19888	0.12586	0.7409	2	21599	599	20352	protein phosphatase regulator activity	VIT_02S0025G04180|VIT_02S0025G04170
5506	0.12984	0.7409	25	667599	599	20352	iron ion binding	VIT_10S0042G01040|VIT_18S0001G03910|VIT_17S0000G09510|VIT_18S0076G00340|VIT_07S0031G01570|VIT_07S0141G00340|VIT_05S0094G01190|VIT_03S0063G00380|VIT_07S0141G00920|VIT_03S0063G01290|VIT_03S0063G01330|VIT_04S0008G07040|VIT_18S0001G06890|VIT_18S0001G00590|VIT_01S0010G02020|VIT_06S0004G00270|VIT_19S0085G01040|VIT_01S0010G02000|VIT_15S0045G01590|VIT_17S0000G07200|VIT_01S0010G01920|VIT_12S0028G01740|VIT…
19538	0.13225	0.7409	123	3805599	599	20352	protein metabolic process	VIT_16S0050G01150|VIT_00S0409G00050|VIT_05S0020G00830|VIT_17S0000G00480|VIT_07S0104G00350|VIT_11S0016G00630|VIT_13S0019G04130|VIT_00S0958G00020|VIT_15S0021G02790|VIT_16S0098G00080|VIT_17S0000G08080|VIT_16S0098G00400|VIT_12S0059G02570|VIT_12S0055G00580|VIT_06S0061G00270|VIT_09S0002G00640|VIT_16S0039G01260|VIT_07S0005G02390|VIT_08S0040G02280|VIT_17S0000G03340|VIT_07S0005G04050|VIT_17S0000G00070|VIT…
50657	0.13233	0.7409	3	43599	599	20352	nucleic acid transport	VIT_11S0016G00630|VIT_07S0005G02390|VIT_16S0098G00320
50658	0.13233	0.7409	3	43599	599	20352	RNA transport	VIT_11S0016G00630|VIT_07S0005G02390|VIT_16S0098G00320
51236	0.13233	0.7409	3	43599	599	20352	establishment of RNA localization	VIT_11S0016G00630|VIT_07S0005G02390|VIT_16S0098G00320
6403	0.13233	0.7409	3	43599	599	20352	RNA localization	VIT_11S0016G00630|VIT_07S0005G02390|VIT_16S0098G00320
15103	0.13233	0.7409	3	43599	599	20352	inorganic anion transmembrane transporter activity	VIT_05S0020G03930|VIT_05S0049G00940|VIT_05S0020G03970
45893	0.13362	0.7409	11	255599	599	20352	positive regulation of transcription, DNA-dependent	VIT_12S0057G00920|VIT_07S0005G05400|VIT_11S0016G05590|VIT_07S0005G02390|VIT_04S0008G01110|VIT_07S0005G01080|VIT_16S0050G02520|VIT_14S0060G00820|VIT_16S0098G00320|VIT_14S0068G00300|VIT_11S0016G04080
45941	0.13362	0.7409	11	255599	599	20352	positive regulation of transcription	VIT_12S0057G00920|VIT_07S0005G05400|VIT_11S0016G05590|VIT_07S0005G02390|VIT_04S0008G01110|VIT_07S0005G01080|VIT_16S0050G02520|VIT_14S0060G00820|VIT_16S0098G00320|VIT_14S0068G00300|VIT_11S0016G04080
10628	0.13362	0.7409	11	255599	599	20352	positive regulation of gene expression	VIT_12S0057G00920|VIT_07S0005G05400|VIT_11S0016G05590|VIT_07S0005G02390|VIT_04S0008G01110|VIT_07S0005G01080|VIT_16S0050G02520|VIT_14S0060G00820|VIT_16S0098G00320|VIT_14S0068G00300|VIT_11S0016G04080
30246	0.13429	0.7409	10	227599	599	20352	carbohydrate binding	VIT_13S0019G02040|VIT_06S0004G05170|VIT_10S0092G00240|VIT_05S0094G00280|VIT_16S0022G01710|VIT_14S0060G00820|VIT_03S0038G02360|VIT_00S0258G00130|VIT_16S0148G00370|VIT_16S0148G00250
45595	0.13477	0.7409	4	67599	599	20352	regulation of cell differentiation	VIT_07S0005G02390|VIT_11S0016G04750|VIT_09S0002G04340|VIT_16S0098G00320
10162	0.13477	0.7409	4	67599	599	20352	seed dormancy	VIT_06S0004G05050|VIT_11S0078G00440|VIT_04S0008G00540|VIT_16S0098G00320
22611	0.13477	0.7409	4	67599	599	20352	dormancy process	VIT_06S0004G05050|VIT_11S0078G00440|VIT_04S0008G00540|VIT_16S0098G00320
71495	0.13524	0.7409	14	342599	599	20352	cellular response to endogenous stimulus	VIT_07S0005G05400|VIT_18S0001G05850|VIT_09S0002G05160|VIT_13S0067G01940|VIT_18S0001G05890|VIT_14S0066G01880|VIT_13S0019G02200|VIT_08S0007G03990|VIT_11S0016G04080|VIT_07S0104G00350|VIT_08S0058G01040|VIT_14S0060G00820|VIT_07S0104G00710|VIT_14S0068G00300
9787	0.13587	0.7409	2	22599	599	20352	regulation of abscisic acid mediated signaling pathway	VIT_08S0058G01040|VIT_13S0019G02200
6505	0.13587	0.7409	2	22599	599	20352	GPI anchor metabolic process	VIT_11S0016G03360|VIT_09S0002G05230
35467	0.13587	0.7409	2	22599	599	20352	negative regulation of signaling pathway	VIT_08S0058G01040|VIT_13S0019G02200
51254	0.13617	0.7409	11	256599	599	20352	positive regulation of RNA metabolic process	VIT_12S0057G00920|VIT_07S0005G05400|VIT_11S0016G05590|VIT_07S0005G02390|VIT_04S0008G01110|VIT_07S0005G01080|VIT_16S0050G02520|VIT_14S0060G00820|VIT_16S0098G00320|VIT_14S0068G00300|VIT_11S0016G04080
16209	0.13657	0.7409	7	145599	599	20352	antioxidant activity	VIT_04S0008G07040|VIT_02S0025G03600|VIT_18S0001G06890|VIT_01S0010G02020|VIT_19S0085G01040|VIT_01S0010G02000|VIT_01S0010G01920
8195	0.13876	0.7409	1	5599	599	20352	phosphatidate phosphatase activity	VIT_08S0040G02280
90333	0.13876	0.7409	1	5599	599	20352	regulation of stomatal closure	VIT_11S0016G04750
8429	0.13876	0.7409	1	5599	599	20352	phosphatidylethanolamine binding	VIT_08S0007G03450
16812	0.13876	0.7409	1	5599	599	20352	hydrolase activity, acting on carbon-nitrogen (but not peptide) bonds, in cyclic amides	VIT_08S0007G00060
16851	0.13876	0.7409	1	5599	599	20352	magnesium chelatase activity	VIT_07S0031G01770
4602	0.13876	0.7409	1	5599	599	20352	glutathione peroxidase activity	VIT_02S0025G03600
5199	0.13876	0.7409	1	5599	599	20352	structural constituent of cell wall	VIT_05S0020G03910
9313	0.13876	0.7409	1	5599	599	20352	oligosaccharide catabolic process	VIT_08S0007G08310
5242	0.13876	0.7409	1	5599	599	20352	inward rectifier potassium channel activity	VIT_11S0016G04750
46466	0.13876	0.7409	1	5599	599	20352	membrane lipid catabolic process	VIT_05S0051G00910
30151	0.13876	0.7409	1	5599	599	20352	molybdenum ion binding	VIT_18S0001G03910
30173	0.13876	0.7409	1	5599	599	20352	integral to Golgi membrane	VIT_17S0000G00480
34605	0.13876	0.7409	1	5599	599	20352	cellular response to heat	VIT_08S0217G00090
51002	0.13876	0.7409	1	5599	599	20352	ligase activity, forming nitrogen-metal bonds	VIT_07S0031G01770
51003	0.13876	0.7409	1	5599	599	20352	ligase activity, forming nitrogen-metal bonds, forming coordination complexes	VIT_07S0031G01770
51054	0.13876	0.7409	1	5599	599	20352	positive regulation of DNA metabolic process	VIT_07S0104G00710
10196	0.13876	0.7409	1	5599	599	20352	nonphotochemical quenching	VIT_18S0001G02740
51648	0.13876	0.7409	1	5599	599	20352	vesicle localization	VIT_15S0021G02730
51650	0.13876	0.7409	1	5599	599	20352	establishment of vesicle localization	VIT_15S0021G02730
31228	0.13876	0.7409	1	5599	599	20352	intrinsic to Golgi membrane	VIT_17S0000G00480
44273	0.13876	0.7409	1	5599	599	20352	sulfur compound catabolic process	VIT_08S0007G00060
16207	0.13876	0.7409	1	5599	599	20352	4-coumarate-CoA ligase activity	VIT_17S0000G01790
90068	0.13876	0.7409	1	5599	599	20352	positive regulation of cell cycle process	VIT_07S0104G00710
51168	0.1391	0.7409	3	44599	599	20352	nuclear export	VIT_11S0016G00630|VIT_07S0005G02390|VIT_16S0098G00320
6857	0.1391	0.7409	3	44599	599	20352	oligopeptide transport	VIT_18S0041G00550|VIT_18S0001G07760|VIT_13S0067G03270
15833	0.1391	0.7409	3	44599	599	20352	peptide transport	VIT_18S0041G00550|VIT_18S0001G07760|VIT_13S0067G03270
6869	0.13934	0.7409	5	93599	599	20352	lipid transport	VIT_13S0156G00090|VIT_11S0052G00220|VIT_08S0058G01210|VIT_11S0052G00230|VIT_16S0039G00010
51093	0.14009	0.74155	4	68599	599	20352	negative regulation of developmental process	VIT_07S0005G02390|VIT_09S0002G04340|VIT_16S0098G00320|VIT_08S0007G03450
19219	0.1403	0.74155	58	1708599	599	20352	regulation of nucleobase, nucleoside, nucleotide and nucleic acid metabolic process	VIT_04S0023G03430|VIT_18S0001G05850|VIT_08S0040G03260|VIT_16S0050G02520|VIT_18S0001G05890|VIT_07S0104G01640|VIT_08S0007G04830|VIT_09S0070G00380|VIT_14S0083G01060|VIT_11S0016G04080|VIT_06S0004G06010|VIT_11S0016G00670|VIT_13S0067G01960|VIT_18S0001G10450|VIT_18S0001G11980|VIT_18S0089G01030|VIT_02S0025G04460|VIT_16S0098G00320|VIT_00S1287G00010|VIT_11S0016G02070|VIT_07S0005G02390|VIT_17S0000G00430|VIT…
6073	0.1446	0.75825	13	317599	599	20352	cellular glucan metabolic process	VIT_16S0050G02460|VIT_12S0059G00910|VIT_18S0001G02740|VIT_04S0023G02060|VIT_12S0057G01250|VIT_11S0052G01190|VIT_16S0022G02080|VIT_10S0071G01130|VIT_09S0002G05230|VIT_11S0052G01330|VIT_11S0052G01220|VIT_11S0052G01300|VIT_14S0060G01670
5976	0.1449	0.75825	21	555599	599	20352	polysaccharide metabolic process	VIT_16S0050G02460|VIT_06S0009G02560|VIT_06S0009G02570|VIT_12S0059G00910|VIT_18S0001G02740|VIT_14S0006G00450|VIT_04S0023G02060|VIT_12S0057G01250|VIT_11S0052G01190|VIT_11S0149G00330|VIT_05S0094G00280|VIT_14S0060G00820|VIT_16S0022G02080|VIT_10S0071G01130|VIT_09S0002G05230|VIT_11S0052G01330|VIT_11S0052G01220|VIT_16S0098G00810|VIT_05S0077G00280|VIT_11S0052G01300|VIT_14S0060G01670
51252	0.14599	0.75825	54	1586599	599	20352	regulation of RNA metabolic process	VIT_04S0023G03430|VIT_18S0001G05850|VIT_08S0040G03260|VIT_16S0050G02520|VIT_18S0001G05890|VIT_07S0104G01640|VIT_08S0007G04830|VIT_14S0083G01060|VIT_11S0016G04080|VIT_06S0004G06010|VIT_11S0016G00670|VIT_13S0067G01960|VIT_18S0001G10450|VIT_18S0001G11980|VIT_18S0089G01030|VIT_02S0025G04460|VIT_16S0098G00320|VIT_00S1287G00010|VIT_11S0016G02070|VIT_07S0005G02390|VIT_17S0000G00430|VIT_09S0002G05160|VIT…
34762	0.14605	0.75825	2	23599	599	20352	regulation of transmembrane transport	VIT_11S0016G04750|VIT_13S0019G02200
34765	0.14605	0.75825	2	23599	599	20352	regulation of ion transmembrane transport	VIT_11S0016G04750|VIT_13S0019G02200
10648	0.14605	0.75825	2	23599	599	20352	negative regulation of cell communication	VIT_08S0058G01040|VIT_13S0019G02200
31325	0.14699	0.76087	13	318599	599	20352	positive regulation of cellular metabolic process	VIT_07S0005G05400|VIT_11S0016G05590|VIT_07S0005G02390|VIT_07S0005G01080|VIT_16S0050G02520|VIT_11S0016G04080|VIT_12S0057G00920|VIT_04S0008G01110|VIT_14S0060G00820|VIT_07S0104G00710|VIT_16S0098G00320|VIT_09S0018G01190|VIT_14S0068G00300
9893	0.14939	0.76949	13	319599	599	20352	positive regulation of metabolic process	VIT_07S0005G05400|VIT_11S0016G05590|VIT_07S0005G02390|VIT_07S0005G01080|VIT_16S0050G02520|VIT_11S0016G04080|VIT_12S0057G00920|VIT_04S0008G01110|VIT_14S0060G00820|VIT_07S0104G00710|VIT_16S0098G00320|VIT_09S0018G01190|VIT_14S0068G00300
51171	0.14953	0.76949	58	1717599	599	20352	regulation of nitrogen compound metabolic process	VIT_04S0023G03430|VIT_18S0001G05850|VIT_08S0040G03260|VIT_16S0050G02520|VIT_18S0001G05890|VIT_07S0104G01640|VIT_08S0007G04830|VIT_09S0070G00380|VIT_14S0083G01060|VIT_11S0016G04080|VIT_06S0004G06010|VIT_11S0016G00670|VIT_13S0067G01960|VIT_18S0001G10450|VIT_18S0001G11980|VIT_18S0089G01030|VIT_02S0025G04460|VIT_16S0098G00320|VIT_00S1287G00010|VIT_11S0016G02070|VIT_07S0005G02390|VIT_17S0000G00430|VIT…
6720	0.15428	0.79162	13	321599	599	20352	isoprenoid metabolic process	VIT_07S0005G05400|VIT_07S0005G01080|VIT_08S0217G00090|VIT_04S0008G03380|VIT_13S0158G00130|VIT_12S0057G01250|VIT_06S0004G05050|VIT_14S0060G00820|VIT_04S0008G06730|VIT_02S0012G02160|VIT_15S0046G01780|VIT_03S0063G00380|VIT_03S0038G04390
16835	0.15521	0.79381	9	206599	599	20352	carbon-oxygen lyase activity	VIT_00S0361G00060|VIT_07S0151G01070|VIT_08S0007G04800|VIT_00S0392G00030|VIT_18S0001G05280|VIT_04S0023G02060|VIT_18S0001G04820|VIT_08S0007G03240|VIT_11S0016G01720
42335	0.15638	0.79381	2	24599	599	20352	cuticle development	VIT_12S0059G01660|VIT_12S0134G00570
20037	0.1565	0.79381	20	531599	599	20352	heme binding	VIT_04S0008G07040|VIT_18S0001G06890|VIT_18S0001G00590|VIT_01S0010G02020|VIT_10S0042G01040|VIT_06S0004G00270|VIT_18S0001G03910|VIT_19S0085G01040|VIT_01S0010G02000|VIT_17S0000G09510|VIT_17S0000G07200|VIT_01S0010G01920|VIT_18S0076G00340|VIT_07S0031G01570|VIT_06S0004G05050|VIT_05S0094G01190|VIT_18S0122G01480|VIT_03S0063G00380|VIT_07S0141G00920|VIT_18S0001G10500
42803	0.15651	0.79381	4	71599	599	20352	protein homodimerization activity	VIT_13S0067G01940|VIT_00S0299G00100|VIT_19S0090G01190|VIT_13S0019G04310
10016	0.15737	0.79588	12	293599	599	20352	shoot morphogenesis	VIT_16S0098G01790|VIT_11S0016G05590|VIT_07S0005G02390|VIT_09S0002G01700|VIT_14S0060G00820|VIT_00S0299G00100|VIT_09S0002G07030|VIT_10S0071G01130|VIT_11S0016G04750|VIT_18S0001G02740|VIT_04S0008G03380|VIT_13S0019G04310
5618	0.15977	0.80458	10	236599	599	20352	cell wall	VIT_11S0052G01190|VIT_06S0009G02560|VIT_06S0009G02570|VIT_05S0020G03910|VIT_11S0037G00510|VIT_10S0071G01130|VIT_11S0052G01330|VIT_11S0052G01220|VIT_11S0052G01300|VIT_14S0060G01670
16408	0.16412	0.80458	1	6599	599	20352	C-acyltransferase activity	VIT_17S0000G01790
8441	0.16412	0.80458	1	6599	599	20352	3'(2'),5'-bisphosphate nucleotidase activity	VIT_00S0301G00050
4462	0.16412	0.80458	1	6599	599	20352	lactoylglutathione lyase activity	VIT_13S0158G00130
4652	0.16412	0.80458	1	6599	599	20352	polynucleotide adenylyltransferase activity	VIT_05S0077G00650
9088	0.16412	0.80458	1	6599	599	20352	threonine biosynthetic process	VIT_11S0016G01720
9901	0.16412	0.80458	1	6599	599	20352	anther dehiscence	VIT_04S0023G02060
10052	0.16412	0.80458	1	6599	599	20352	guard cell differentiation	VIT_09S0002G01700
22625	0.16412	0.80458	1	6599	599	20352	cytosolic large ribosomal subunit	VIT_15S0046G01780
10588	0.16412	0.80458	1	6599	599	20352	cotyledon vascular tissue pattern formation	VIT_11S0078G00440
48445	0.16412	0.80458	1	6599	599	20352	carpel morphogenesis	VIT_07S0031G01570
9719	0.16706	0.80641	19	506599	599	20352	response to endogenous stimulus	VIT_16S0039G00720|VIT_07S0005G05400|VIT_18S0001G05850|VIT_09S0002G05160|VIT_13S0067G01940|VIT_00S0299G00100|VIT_18S0001G05890|VIT_09S0002G07030|VIT_14S0066G01880|VIT_13S0019G02200|VIT_08S0007G03990|VIT_04S0008G03380|VIT_11S0016G04080|VIT_07S0104G00350|VIT_08S0058G01040|VIT_14S0060G00820|VIT_07S0104G00710|VIT_16S0039G00010|VIT_14S0068G00300
16709	0.16724	0.80641	3	48599	599	20352	oxidoreductase activity, acting on paired donors, with incorporation or reduction of molecular oxygen, NADH or NADPH as one donor, and incorporation of one atom of oxygen	VIT_06S0004G05050|VIT_03S0063G00380|VIT_18S0001G10500
33121	0.16724	0.80641	3	48599	599	20352	regulation of purine nucleotide catabolic process	VIT_10S0003G04900|VIT_09S0070G00380|VIT_08S0007G06710
9523	0.16724	0.80641	3	48599	599	20352	photosystem II	VIT_13S0019G04140|VIT_07S0031G01530|VIT_18S0001G02740
50826	0.16724	0.80641	3	48599	599	20352	response to freezing	VIT_11S0078G00440|VIT_16S0098G00320|VIT_13S0158G00130
30811	0.16724	0.80641	3	48599	599	20352	regulation of nucleotide catabolic process	VIT_10S0003G04900|VIT_09S0070G00380|VIT_08S0007G06710
9808	0.16783	0.80705	4	73599	599	20352	lignin metabolic process	VIT_18S0164G00170|VIT_18S0164G00110|VIT_18S0075G00780|VIT_09S0018G01190
6355	0.1707	0.8186	53	1576599	599	20352	regulation of transcription, DNA-dependent	VIT_04S0023G03430|VIT_18S0001G05850|VIT_08S0040G03260|VIT_16S0050G02520|VIT_18S0001G05890|VIT_07S0104G01640|VIT_08S0007G04830|VIT_14S0083G01060|VIT_11S0016G04080|VIT_11S0016G00670|VIT_13S0067G01960|VIT_18S0001G10450|VIT_18S0001G11980|VIT_18S0089G01030|VIT_02S0025G04460|VIT_16S0098G00320|VIT_00S1287G00010|VIT_11S0016G02070|VIT_07S0005G02390|VIT_17S0000G00430|VIT_09S0002G05160|VIT_04S0008G01110|VIT…
45449	0.17668	0.84497	53	1581599	599	20352	regulation of transcription	VIT_04S0023G03430|VIT_18S0001G05850|VIT_08S0040G03260|VIT_16S0050G02520|VIT_18S0001G05890|VIT_07S0104G01640|VIT_08S0007G04830|VIT_14S0083G01060|VIT_11S0016G04080|VIT_11S0016G00670|VIT_13S0067G01960|VIT_18S0001G10450|VIT_18S0001G11980|VIT_18S0089G01030|VIT_02S0025G04460|VIT_16S0098G00320|VIT_00S1287G00010|VIT_11S0016G02070|VIT_07S0005G02390|VIT_17S0000G00430|VIT_09S0002G05160|VIT_04S0008G01110|VIT…
6140	0.18189	0.86625	3	50599	599	20352	regulation of nucleotide metabolic process	VIT_10S0003G04900|VIT_09S0070G00380|VIT_08S0007G06710
10646	0.18211	0.86625	5	102599	599	20352	regulation of cell communication	VIT_10S0003G04900|VIT_08S0058G01040|VIT_02S0025G04180|VIT_02S0025G04170|VIT_13S0019G02200
44255	0.18263	0.86641	31	886599	599	20352	cellular lipid metabolic process	VIT_17S0000G04760|VIT_08S0217G00090|VIT_17S0000G01790|VIT_12S0057G01250|VIT_07S0141G00340|VIT_08S0007G08170|VIT_04S0008G06730|VIT_02S0012G02160|VIT_09S0002G05230|VIT_15S0046G01780|VIT_03S0063G00380|VIT_03S0063G02260|VIT_05S0051G00910|VIT_12S0059G01660|VIT_07S0005G05400|VIT_07S0005G01080|VIT_11S0016G03360|VIT_08S0040G02280|VIT_04S0023G02730|VIT_18S0001G00770|VIT_04S0008G03380|VIT_05S0020G04540|VIT…
30312	0.18743	0.86952	10	245599	599	20352	external encapsulating structure	VIT_11S0052G01190|VIT_06S0009G02560|VIT_06S0009G02570|VIT_05S0020G03910|VIT_11S0037G00510|VIT_10S0071G01130|VIT_11S0052G01330|VIT_11S0052G01220|VIT_11S0052G01300|VIT_14S0060G01670
16742	0.18872	0.86952	1	7599	599	20352	hydroxymethyl-, formyl- and related transferase activity	VIT_00S0229G00160
16778	0.18872	0.86952	1	7599	599	20352	diphosphotransferase activity	VIT_02S0012G00530
8614	0.18872	0.86952	1	7599	599	20352	pyridoxine metabolic process	VIT_09S0002G04490
8615	0.18872	0.86952	1	7599	599	20352	pyridoxine biosynthetic process	VIT_09S0002G04490
16892	0.18872	0.86952	1	7599	599	20352	endoribonuclease activity, producing 3'-phosphomonoesters	VIT_06S0004G03380
16894	0.18872	0.86952	1	7599	599	20352	endonuclease activity, active with either ribo- or deoxyribonucleic acids and producing 3'-phosphomonoesters	VIT_06S0004G03380
9986	0.18872	0.86952	1	7599	599	20352	cell surface	VIT_16S0039G00010
43484	0.18872	0.86952	1	7599	599	20352	regulation of RNA splicing	VIT_06S0004G06010
31312	0.18872	0.86952	1	7599	599	20352	extrinsic to organelle membrane	VIT_12S0057G00260
6850	0.18872	0.86952	1	7599	599	20352	mitochondrial pyruvate transport	VIT_19S0090G01190
51604	0.18933	0.87005	3	51599	599	20352	protein maturation	VIT_11S0016G00630|VIT_14S0108G01500|VIT_04S0008G05870
4872	0.1913	0.8745	4	77599	599	20352	receptor activity	VIT_07S0005G00180|VIT_13S0067G01940|VIT_09S0002G07030|VIT_07S0104G00710
60589	0.1913	0.8745	4	77599	599	20352	nucleoside-triphosphatase regulator activity	VIT_10S0003G04900|VIT_09S0070G00380|VIT_08S0007G06710|VIT_19S0090G01190
44042	0.19345	0.88204	13	336599	599	20352	glucan metabolic process	VIT_16S0050G02460|VIT_12S0059G00910|VIT_18S0001G02740|VIT_04S0023G02060|VIT_12S0057G01250|VIT_11S0052G01190|VIT_16S0022G02080|VIT_10S0071G01130|VIT_09S0002G05230|VIT_11S0052G01330|VIT_11S0052G01220|VIT_11S0052G01300|VIT_14S0060G01670
42802	0.19473	0.88347	8	189599	599	20352	identical protein binding	VIT_05S0049G01520|VIT_13S0067G01940|VIT_00S0299G00100|VIT_11S0016G04750|VIT_04S0023G02060|VIT_19S0090G01190|VIT_02S0025G02860|VIT_13S0019G04310
16791	0.19476	0.88347	9	218599	599	20352	phosphatase activity	VIT_16S0050G02570|VIT_00S0301G00050|VIT_07S0005G02390|VIT_06S0004G05460|VIT_08S0040G02280|VIT_04S0023G01400|VIT_13S0019G02200|VIT_06S0004G06840|VIT_18S0001G09390
46034	0.19535	0.88386	11	277599	599	20352	ATP metabolic process	VIT_07S0031G01640|VIT_14S0108G01500|VIT_09S0002G05560|VIT_04S0008G05870|VIT_16S0039G00010|VIT_10S0003G04390|VIT_14S0108G00590|VIT_18S0166G00080|VIT_07S0005G04460|VIT_02S0025G00990|VIT_14S0060G00470
10431	0.19732	0.89047	4	78599	599	20352	seed maturation	VIT_06S0004G05050|VIT_11S0078G00440|VIT_04S0008G00540|VIT_16S0098G00320
46834	0.19885	0.89281	2	28599	599	20352	lipid phosphorylation	VIT_00S0301G00050|VIT_03S0063G02260
46854	0.19885	0.89281	2	28599	599	20352	phosphoinositide phosphorylation	VIT_00S0301G00050|VIT_03S0063G02260
44270	0.2017	0.90329	16	430599	599	20352	cellular nitrogen compound catabolic process	VIT_18S0076G00310|VIT_07S0005G00180|VIT_08S0007G08050|VIT_04S0008G05870|VIT_10S0003G04390|VIT_18S0166G00080|VIT_07S0005G04460|VIT_05S0049G01520|VIT_07S0031G01640|VIT_14S0108G01500|VIT_08S0007G08290|VIT_09S0002G05560|VIT_16S0039G00010|VIT_14S0108G00590|VIT_02S0025G00990|VIT_14S0060G00470
46982	0.20251	0.90461	5	106599	599	20352	protein heterodimerization activity	VIT_08S0040G03260|VIT_09S0002G04490|VIT_07S0104G01640|VIT_07S0104G00960|VIT_00S1287G00010
16840	0.20446	0.91099	3	53599	599	20352	carbon-nitrogen lyase activity	VIT_05S0049G01520|VIT_00S2849G00010|VIT_16S0039G01120
9146	0.20937	0.91206	14	372599	599	20352	purine nucleoside triphosphate catabolic process	VIT_18S0076G00310|VIT_07S0005G00180|VIT_04S0008G05870|VIT_10S0003G04390|VIT_18S0166G00080|VIT_07S0005G04460|VIT_07S0031G01640|VIT_14S0108G01500|VIT_08S0007G08290|VIT_09S0002G05560|VIT_16S0039G00010|VIT_14S0108G00590|VIT_02S0025G00990|VIT_14S0060G00470
9154	0.20937	0.91206	14	372599	599	20352	purine ribonucleotide catabolic process	VIT_18S0076G00310|VIT_07S0005G00180|VIT_04S0008G05870|VIT_10S0003G04390|VIT_18S0166G00080|VIT_07S0005G04460|VIT_07S0031G01640|VIT_14S0108G01500|VIT_08S0007G08290|VIT_09S0002G05560|VIT_16S0039G00010|VIT_14S0108G00590|VIT_02S0025G00990|VIT_14S0060G00470
9203	0.20937	0.91206	14	372599	599	20352	ribonucleoside triphosphate catabolic process	VIT_18S0076G00310|VIT_07S0005G00180|VIT_04S0008G05870|VIT_10S0003G04390|VIT_18S0166G00080|VIT_07S0005G04460|VIT_07S0031G01640|VIT_14S0108G01500|VIT_08S0007G08290|VIT_09S0002G05560|VIT_16S0039G00010|VIT_14S0108G00590|VIT_02S0025G00990|VIT_14S0060G00470
9207	0.20937	0.91206	14	372599	599	20352	purine ribonucleoside triphosphate catabolic process	VIT_18S0076G00310|VIT_07S0005G00180|VIT_04S0008G05870|VIT_10S0003G04390|VIT_18S0166G00080|VIT_07S0005G04460|VIT_07S0031G01640|VIT_14S0108G01500|VIT_08S0007G08290|VIT_09S0002G05560|VIT_16S0039G00010|VIT_14S0108G00590|VIT_02S0025G00990|VIT_14S0060G00470
9261	0.20937	0.91206	14	372599	599	20352	ribonucleotide catabolic process	VIT_18S0076G00310|VIT_07S0005G00180|VIT_04S0008G05870|VIT_10S0003G04390|VIT_18S0166G00080|VIT_07S0005G04460|VIT_07S0031G01640|VIT_14S0108G01500|VIT_08S0007G08290|VIT_09S0002G05560|VIT_16S0039G00010|VIT_14S0108G00590|VIT_02S0025G00990|VIT_14S0060G00470
6195	0.20937	0.91206	14	372599	599	20352	purine nucleotide catabolic process	VIT_18S0076G00310|VIT_07S0005G00180|VIT_04S0008G05870|VIT_10S0003G04390|VIT_18S0166G00080|VIT_07S0005G04460|VIT_07S0031G01640|VIT_14S0108G01500|VIT_08S0007G08290|VIT_09S0002G05560|VIT_16S0039G00010|VIT_14S0108G00590|VIT_02S0025G00990|VIT_14S0060G00470
9143	0.21211	0.91206	14	373599	599	20352	nucleoside triphosphate catabolic process	VIT_18S0076G00310|VIT_07S0005G00180|VIT_04S0008G05870|VIT_10S0003G04390|VIT_18S0166G00080|VIT_07S0005G04460|VIT_07S0031G01640|VIT_14S0108G01500|VIT_08S0007G08290|VIT_09S0002G05560|VIT_16S0039G00010|VIT_14S0108G00590|VIT_02S0025G00990|VIT_14S0060G00470
9166	0.21211	0.91206	14	373599	599	20352	nucleotide catabolic process	VIT_18S0076G00310|VIT_07S0005G00180|VIT_04S0008G05870|VIT_10S0003G04390|VIT_18S0166G00080|VIT_07S0005G04460|VIT_07S0031G01640|VIT_14S0108G01500|VIT_08S0007G08290|VIT_09S0002G05560|VIT_16S0039G00010|VIT_14S0108G00590|VIT_02S0025G00990|VIT_14S0060G00470
8415	0.2124	0.91206	6	136599	599	20352	acyltransferase activity	VIT_08S0040G03340|VIT_12S0059G01660|VIT_02S0012G02160|VIT_11S0016G01140|VIT_09S0018G01190|VIT_17S0000G01790
4549	0.21261	0.91206	1	8599	599	20352	tRNA-specific ribonuclease activity	VIT_06S0004G03380
9226	0.21261	0.91206	1	8599	599	20352	nucleotide-sugar biosynthetic process	VIT_14S0006G02820
46341	0.21261	0.91206	1	8599	599	20352	CDP-diacylglycerol metabolic process	VIT_02S0012G02160
6848	0.21261	0.91206	1	8599	599	20352	pyruvate transport	VIT_19S0090G01190
16024	0.21261	0.91206	1	8599	599	20352	CDP-diacylglycerol biosynthetic process	VIT_02S0012G02160
30384	0.21299	0.91206	5	108599	599	20352	phosphoinositide metabolic process	VIT_00S0301G00050|VIT_11S0016G03360|VIT_08S0007G08170|VIT_09S0002G05230|VIT_03S0063G02260
10333	0.21299	0.91206	5	108599	599	20352	terpene synthase activity	VIT_00S0361G00060|VIT_07S0151G01070|VIT_00S0392G00030|VIT_18S0001G05280|VIT_18S0001G04820
9409	0.21399	0.91411	7	165599	599	20352	response to cold	VIT_08S0007G06440|VIT_16S0039G00720|VIT_12S0059G01660|VIT_12S0057G00920|VIT_11S0078G00440|VIT_16S0098G00320|VIT_13S0158G00130
9404	0.21984	0.92431	3	55599	599	20352	toxin metabolic process	VIT_02S0025G03600|VIT_04S0008G01110|VIT_14S0066G01880
9407	0.21984	0.92431	3	55599	599	20352	toxin catabolic process	VIT_02S0025G03600|VIT_04S0008G01110|VIT_14S0066G01880
3682	0.21996	0.92431	12	315599	599	20352	chromatin binding	VIT_12S0057G00920|VIT_17S0000G06810|VIT_08S0007G00930|VIT_17S0000G06190|VIT_08S0007G04830|VIT_02S0033G00300|VIT_14S0006G00450|VIT_13S0084G00530|VIT_14S0083G01060|VIT_01S0011G04760|VIT_12S0134G00570|VIT_13S0156G00370
45229	0.22057	0.92431	2	30599	599	20352	external encapsulating structure organization	VIT_04S0008G03380|VIT_01S0137G00030
4568	0.22057	0.92431	2	30599	599	20352	chitinase activity	VIT_11S0149G00330|VIT_05S0094G00280
6026	0.22057	0.92431	2	30599	599	20352	aminoglycan catabolic process	VIT_11S0149G00330|VIT_05S0094G00280
6030	0.22057	0.92431	2	30599	599	20352	chitin metabolic process	VIT_11S0149G00330|VIT_05S0094G00280
6032	0.22057	0.92431	2	30599	599	20352	chitin catabolic process	VIT_11S0149G00330|VIT_05S0094G00280
46486	0.22157	0.92628	8	196599	599	20352	glycerolipid metabolic process	VIT_00S0301G00050|VIT_11S0016G03360|VIT_08S0040G02280|VIT_08S0007G08170|VIT_02S0012G02160|VIT_09S0002G05230|VIT_03S0063G02260|VIT_18S0001G00770
46271	0.22762	0.94318	3	56599	599	20352	phenylpropanoid catabolic process	VIT_18S0164G00170|VIT_18S0164G00110|VIT_18S0075G00780
46274	0.22762	0.94318	3	56599	599	20352	lignin catabolic process	VIT_18S0164G00170|VIT_18S0164G00110|VIT_18S0075G00780
44264	0.22993	0.94318	17	472599	599	20352	cellular polysaccharide metabolic process	VIT_16S0050G02460|VIT_06S0009G02560|VIT_06S0009G02570|VIT_12S0059G00910|VIT_18S0001G02740|VIT_14S0006G00450|VIT_04S0023G02060|VIT_12S0057G01250|VIT_11S0052G01190|VIT_16S0022G02080|VIT_10S0071G01130|VIT_09S0002G05230|VIT_11S0052G01330|VIT_11S0052G01220|VIT_16S0098G00810|VIT_11S0052G01300|VIT_14S0060G01670
10468	0.23002	0.94318	57	1752599	599	20352	regulation of gene expression	VIT_04S0023G03430|VIT_18S0001G05850|VIT_08S0040G03260|VIT_16S0050G02520|VIT_18S0001G05890|VIT_07S0104G01640|VIT_08S0007G04830|VIT_14S0083G01060|VIT_11S0016G04080|VIT_06S0004G06010|VIT_11S0016G00670|VIT_13S0067G01960|VIT_18S0001G10450|VIT_18S0001G11980|VIT_18S0089G01030|VIT_02S0025G04460|VIT_16S0098G00320|VIT_00S1287G00010|VIT_11S0016G02070|VIT_07S0005G02390|VIT_17S0000G00430|VIT_09S0002G05160|VIT…
10074	0.23151	0.94318	2	31599	599	20352	maintenance of meristem identity	VIT_07S0005G02390|VIT_16S0098G00320
34655	0.23174	0.94318	14	380599	599	20352	nucleobase, nucleoside, nucleotide and nucleic acid catabolic process	VIT_18S0076G00310|VIT_07S0005G00180|VIT_04S0008G05870|VIT_10S0003G04390|VIT_18S0166G00080|VIT_07S0005G04460|VIT_07S0031G01640|VIT_14S0108G01500|VIT_08S0007G08290|VIT_09S0002G05560|VIT_16S0039G00010|VIT_14S0108G00590|VIT_02S0025G00990|VIT_14S0060G00470
34656	0.23174	0.94318	14	380599	599	20352	nucleobase, nucleoside and nucleotide catabolic process	VIT_18S0076G00310|VIT_07S0005G00180|VIT_04S0008G05870|VIT_10S0003G04390|VIT_18S0166G00080|VIT_07S0005G04460|VIT_07S0031G01640|VIT_14S0108G01500|VIT_08S0007G08290|VIT_09S0002G05560|VIT_16S0039G00010|VIT_14S0108G00590|VIT_02S0025G00990|VIT_14S0060G00470
8252	0.23579	0.94318	1	9599	599	20352	nucleotidase activity	VIT_00S0301G00050
4630	0.23579	0.94318	1	9599	599	20352	phospholipase D activity	VIT_18S0001G00770
70290	0.23579	0.94318	1	9599	599	20352	NAPE-specific phospholipase D activity	VIT_18S0001G00770
4843	0.23579	0.94318	1	9599	599	20352	ubiquitin-specific protease activity	VIT_18S0001G07370
42822	0.23579	0.94318	1	9599	599	20352	pyridoxal phosphate metabolic process	VIT_09S0002G04490
42823	0.23579	0.94318	1	9599	599	20352	pyridoxal phosphate biosynthetic process	VIT_09S0002G04490
10252	0.23579	0.94318	1	9599	599	20352	auxin homeostasis	VIT_09S0018G01190
6189	0.23579	0.94318	1	9599	599	20352	'de novo' IMP biosynthetic process	VIT_00S0229G00160
31965	0.23579	0.94318	1	9599	599	20352	nuclear membrane	VIT_03S0038G02440
16119	0.23579	0.94318	1	9599	599	20352	carotene metabolic process	VIT_04S0008G03380
16122	0.23579	0.94318	1	9599	599	20352	xanthophyll metabolic process	VIT_04S0008G03380
32544	0.23579	0.94318	1	9599	599	20352	plastid translation	VIT_14S0060G00820
10103	0.24093	0.96154	4	85599	599	20352	stomatal complex morphogenesis	VIT_16S0098G01790|VIT_09S0002G01700|VIT_09S0002G07030|VIT_18S0001G02740
6022	0.24248	0.96333	2	32599	599	20352	aminoglycan metabolic process	VIT_11S0149G00330|VIT_05S0094G00280
6887	0.24248	0.96333	2	32599	599	20352	exocytosis	VIT_15S0024G00580|VIT_08S0040G02730
31329	0.24333	0.96455	3	58599	599	20352	regulation of cellular catabolic process	VIT_10S0003G04900|VIT_09S0070G00380|VIT_08S0007G06710
71310	0.24473	0.96584	18	509599	599	20352	cellular response to organic substance	VIT_07S0005G05400|VIT_18S0001G05850|VIT_12S0142G00110|VIT_09S0002G05160|VIT_13S0067G01940|VIT_18S0001G05890|VIT_14S0066G01880|VIT_13S0019G02200|VIT_08S0007G03990|VIT_11S0016G04080|VIT_07S0104G00350|VIT_11S0078G00440|VIT_08S0058G01040|VIT_14S0060G00820|VIT_07S0104G00710|VIT_16S0098G00320|VIT_14S0068G00300|VIT_18S0001G09390
16311	0.24538	0.96584	5	114599	599	20352	dephosphorylation	VIT_16S0050G02570|VIT_06S0004G05460|VIT_13S0019G02200|VIT_06S0004G06840|VIT_18S0001G09390
71212	0.24585	0.96584	6	143599	599	20352	subsynaptic reticulum	VIT_11S0016G03360|VIT_07S0104G00710|VIT_09S0002G05230|VIT_08S0217G00090|VIT_01S0011G02530|VIT_14S0060G02340
44432	0.24585	0.96584	6	143599	599	20352	endoplasmic reticulum part	VIT_11S0016G03360|VIT_07S0104G00710|VIT_09S0002G05230|VIT_08S0217G00090|VIT_01S0011G02530|VIT_14S0060G02340
9658	0.2487	0.97486	7	173599	599	20352	chloroplast organization	VIT_14S0108G01500|VIT_03S0091G00630|VIT_16S0050G02520|VIT_14S0060G00820|VIT_06S0061G00270|VIT_03S0038G03040|VIT_12S0057G01250
51213	0.25125	0.976	3	59599	599	20352	dioxygenase activity	VIT_07S0141G00340|VIT_19S0093G00550|VIT_04S0008G03380
8047	0.25125	0.976	3	59599	599	20352	enzyme activator activity	VIT_10S0003G04900|VIT_09S0070G00380|VIT_08S0007G06710
8378	0.25346	0.976	2	33599	599	20352	galactosyltransferase activity	VIT_16S0050G02460|VIT_16S0022G02080
22626	0.25346	0.976	2	33599	599	20352	cytosolic ribosome	VIT_15S0046G01780|VIT_06S0061G00270
46872	0.25401	0.976	102	3252599	599	20352	metal ion binding	VIT_06S0009G03430|VIT_05S0020G01120|VIT_18S0001G03910|VIT_12S0028G00320|VIT_14S0006G02380|VIT_07S0141G00920|VIT_07S0005G02390|VIT_01S0010G02020|VIT_06S0004G00270|VIT_17S0000G06970|VIT_19S0085G01040|VIT_14S0006G02820|VIT_18S0001G00770|VIT_04S0008G03380|VIT_10S0003G02890|VIT_18S0122G00180|VIT_06S0004G04180|VIT_04S0023G03910|VIT_02S0012G00290|VIT_05S0102G00750|VIT_02S0025G00350|VIT_11S0016G05590|VIT…
16829	0.25801	0.976	14	389599	599	20352	lyase activity	VIT_00S0361G00060|VIT_07S0151G01070|VIT_00S2849G00010|VIT_04S0023G02060|VIT_18S0001G04820|VIT_13S0158G00130|VIT_08S0007G03240|VIT_05S0049G01520|VIT_08S0007G04800|VIT_00S0392G00030|VIT_16S0039G01120|VIT_18S0001G05280|VIT_09S0002G02210|VIT_11S0016G01720
30060	0.2583	0.976	1	10599	599	20352	L-malate dehydrogenase activity	VIT_19S0014G01640
5758	0.2583	0.976	1	10599	599	20352	mitochondrial intermembrane space	VIT_12S0057G00260
9900	0.2583	0.976	1	10599	599	20352	dehiscence	VIT_04S0023G02060
42816	0.2583	0.976	1	10599	599	20352	vitamin B6 metabolic process	VIT_09S0002G04490
42819	0.2583	0.976	1	10599	599	20352	vitamin B6 biosynthetic process	VIT_09S0002G04490
6013	0.2583	0.976	1	10599	599	20352	mannose metabolic process	VIT_14S0006G02820
51260	0.2583	0.976	1	10599	599	20352	protein homooligomerization	VIT_04S0023G02060
6749	0.2583	0.976	1	10599	599	20352	glutathione metabolic process	VIT_08S0007G00060
31425	0.2583	0.976	1	10599	599	20352	chloroplast RNA processing	VIT_08S0007G08290
16161	0.2583	0.976	1	10599	599	20352	beta-amylase activity	VIT_05S0077G00280
6487	0.2592	0.976	3	60599	599	20352	protein amino acid N-linked glycosylation	VIT_13S0019G00940|VIT_18S0001G07370|VIT_16S0098G00810
42578	0.25927	0.976	10	266599	599	20352	phosphoric ester hydrolase activity	VIT_16S0050G02570|VIT_00S0301G00050|VIT_07S0005G02390|VIT_06S0004G05460|VIT_08S0040G02280|VIT_04S0023G01400|VIT_13S0019G02200|VIT_18S0001G00770|VIT_06S0004G06840|VIT_18S0001G09390
9733	0.26064	0.976	6	146599	599	20352	response to auxin stimulus	VIT_07S0005G05400|VIT_09S0002G05160|VIT_00S0299G00100|VIT_07S0104G00710|VIT_14S0066G01880|VIT_04S0008G03380
43085	0.26064	0.976	6	146599	599	20352	positive regulation of catalytic activity	VIT_14S0060G00820|VIT_10S0071G01130|VIT_17S0000G06970|VIT_09S0070G00380|VIT_08S0007G06710|VIT_18S0001G02740
44093	0.26064	0.976	6	146599	599	20352	positive regulation of molecular function	VIT_14S0060G00820|VIT_10S0071G01130|VIT_17S0000G06970|VIT_09S0070G00380|VIT_08S0007G06710|VIT_18S0001G02740
6650	0.26215	0.97957	7	176599	599	20352	glycerophospholipid metabolic process	VIT_00S0301G00050|VIT_11S0016G03360|VIT_08S0007G08170|VIT_02S0012G02160|VIT_09S0002G05230|VIT_03S0063G02260|VIT_18S0001G00770
42401	0.26446	0.98197	2	34599	599	20352	cellular biogenic amine biosynthetic process	VIT_16S0050G02670|VIT_11S0052G01150
19827	0.26446	0.98197	2	34599	599	20352	stem cell maintenance	VIT_07S0005G02390|VIT_16S0098G00320
48864	0.26446	0.98197	2	34599	599	20352	stem cell development	VIT_07S0005G02390|VIT_16S0098G00320
4650	0.26719	0.99002	3	61599	599	20352	polygalacturonase activity	VIT_12S0028G01300|VIT_12S0057G00330|VIT_09S0002G06630
19684	0.27043	0.99991	8	208599	599	20352	photosynthesis, light reaction	VIT_12S0028G00320|VIT_13S0019G04140|VIT_07S0031G01530|VIT_16S0050G02520|VIT_14S0060G00820|VIT_15S0024G00040|VIT_18S0001G02740|VIT_10S0003G02890
9199	0.27203	1	15	425599	599	20352	ribonucleoside triphosphate metabolic process	VIT_18S0076G00310|VIT_07S0005G00180|VIT_04S0008G05870|VIT_10S0003G04390|VIT_18S0166G00080|VIT_07S0005G04460|VIT_07S0031G01640|VIT_14S0108G01500|VIT_01S0010G00240|VIT_08S0007G08290|VIT_09S0002G05560|VIT_16S0039G00010|VIT_14S0108G00590|VIT_02S0025G00990|VIT_14S0060G00470
10556	0.27397	1	54	1685599	599	20352	regulation of macromolecule biosynthetic process	VIT_04S0023G03430|VIT_18S0001G05850|VIT_08S0040G03260|VIT_16S0050G02520|VIT_18S0001G05890|VIT_07S0104G01640|VIT_08S0007G04830|VIT_14S0083G01060|VIT_11S0016G04080|VIT_11S0016G00670|VIT_13S0067G01960|VIT_18S0001G10450|VIT_18S0001G11980|VIT_18S0089G01030|VIT_02S0025G04460|VIT_16S0098G00320|VIT_00S1287G00010|VIT_11S0016G02070|VIT_07S0005G02390|VIT_17S0000G00430|VIT_09S0002G05160|VIT_04S0008G01110|VIT…
48863	0.27546	1	2	35599	599	20352	stem cell differentiation	VIT_07S0005G02390|VIT_16S0098G00320
9259	0.27851	1	18	522599	599	20352	ribonucleotide metabolic process	VIT_18S0076G00310|VIT_07S0005G00180|VIT_04S0008G05870|VIT_10S0003G04390|VIT_18S0166G00080|VIT_07S0005G04460|VIT_02S0012G00530|VIT_07S0031G01640|VIT_14S0108G01500|VIT_03S0091G00630|VIT_01S0010G00240|VIT_08S0007G08290|VIT_09S0002G05560|VIT_16S0039G00010|VIT_14S0108G00590|VIT_00S0229G00160|VIT_02S0025G00990|VIT_14S0060G00470
42126	0.28014	1	1	11599	599	20352	nitrate metabolic process	VIT_18S0001G03910
42128	0.28014	1	1	11599	599	20352	nitrate assimilation	VIT_18S0001G03910
9838	0.28014	1	1	11599	599	20352	abscission	VIT_04S0008G03380
5744	0.28014	1	1	11599	599	20352	mitochondrial inner membrane presequence translocase complex	VIT_04S0008G06730
9957	0.28014	1	1	11599	599	20352	epidermal cell fate specification	VIT_09S0002G04340
30551	0.28014	1	1	11599	599	20352	cyclic nucleotide binding	VIT_11S0016G04750
10223	0.28014	1	1	11599	599	20352	secondary shoot formation	VIT_04S0008G03380
10346	0.28014	1	1	11599	599	20352	shoot formation	VIT_04S0008G03380
19783	0.28014	1	1	11599	599	20352	small conjugating protein-specific protease activity	VIT_18S0001G07370
16836	0.28325	1	3	63599	599	20352	hydro-lyase activity	VIT_08S0007G04800|VIT_04S0023G02060|VIT_08S0007G03240
9894	0.28325	1	3	63599	599	20352	regulation of catabolic process	VIT_10S0003G04900|VIT_09S0070G00380|VIT_08S0007G06710
9141	0.28379	1	15	429599	599	20352	nucleoside triphosphate metabolic process	VIT_18S0076G00310|VIT_07S0005G00180|VIT_04S0008G05870|VIT_10S0003G04390|VIT_18S0166G00080|VIT_07S0005G04460|VIT_07S0031G01640|VIT_14S0108G01500|VIT_01S0010G00240|VIT_08S0007G08290|VIT_09S0002G05560|VIT_16S0039G00010|VIT_14S0108G00590|VIT_02S0025G00990|VIT_14S0060G00470
31326	0.28477	1	55	1725599	599	20352	regulation of cellular biosynthetic process	VIT_04S0023G03430|VIT_18S0001G05850|VIT_08S0040G03260|VIT_16S0050G02520|VIT_18S0001G05890|VIT_07S0104G01640|VIT_08S0007G04830|VIT_14S0083G01060|VIT_11S0016G04080|VIT_11S0016G00670|VIT_13S0067G01960|VIT_18S0001G10450|VIT_18S0001G11980|VIT_18S0089G01030|VIT_02S0025G04460|VIT_16S0098G00320|VIT_00S1287G00010|VIT_11S0016G02070|VIT_07S0005G02390|VIT_17S0000G00430|VIT_09S0002G05160|VIT_04S0008G01110|VIT…
3712	0.28645	1	2	36599	599	20352	transcription cofactor activity	VIT_11S0016G04080|VIT_08S0007G03450
4857	0.28646	1	4	92599	599	20352	enzyme inhibitor activity	VIT_06S0009G02560|VIT_06S0009G02570|VIT_02S0025G04180|VIT_02S0025G04170
80090	0.28699	1	59	1858599	599	20352	regulation of primary metabolic process	VIT_04S0023G03430|VIT_18S0001G05850|VIT_08S0040G03260|VIT_16S0050G02520|VIT_18S0001G05890|VIT_07S0104G01640|VIT_08S0007G04830|VIT_09S0070G00380|VIT_14S0083G01060|VIT_11S0016G04080|VIT_06S0004G06010|VIT_11S0016G00670|VIT_13S0067G01960|VIT_18S0001G10450|VIT_18S0001G11980|VIT_18S0089G01030|VIT_02S0025G04460|VIT_16S0098G00320|VIT_00S1287G00010|VIT_11S0016G02070|VIT_07S0005G02390|VIT_17S0000G00430|VIT…
9889	0.29082	1	55	1729599	599	20352	regulation of biosynthetic process	VIT_04S0023G03430|VIT_18S0001G05850|VIT_08S0040G03260|VIT_16S0050G02520|VIT_18S0001G05890|VIT_07S0104G01640|VIT_08S0007G04830|VIT_14S0083G01060|VIT_11S0016G04080|VIT_11S0016G00670|VIT_13S0067G01960|VIT_18S0001G10450|VIT_18S0001G11980|VIT_18S0089G01030|VIT_02S0025G04460|VIT_16S0098G00320|VIT_00S1287G00010|VIT_11S0016G02070|VIT_07S0005G02390|VIT_17S0000G00430|VIT_09S0002G05160|VIT_04S0008G01110|VIT…
956	0.29131	1	3	64599	599	20352	nuclear-transcribed mRNA catabolic process	VIT_12S0057G00920|VIT_18S0001G07370|VIT_13S0019G04310
42219	0.29308	1	4	93599	599	20352	cellular amino acid derivative catabolic process	VIT_18S0164G00170|VIT_08S0007G00060|VIT_18S0164G00110|VIT_18S0075G00780
30234	0.29594	1	8	214599	599	20352	enzyme regulator activity	VIT_06S0009G02560|VIT_06S0009G02570|VIT_10S0003G04900|VIT_02S0025G04180|VIT_02S0025G04170|VIT_09S0070G00380|VIT_08S0007G06710|VIT_19S0090G01190
9657	0.29632	1	10	276599	599	20352	plastid organization	VIT_07S0005G05400|VIT_11S0016G05590|VIT_14S0108G01500|VIT_03S0091G00630|VIT_16S0050G02520|VIT_14S0060G00820|VIT_18S0001G02740|VIT_06S0061G00270|VIT_03S0038G03040|VIT_12S0057G01250
16579	0.29742	1	2	37599	599	20352	protein deubiquitination	VIT_18S0001G07370|VIT_16S0098G00320
9109	0.29742	1	2	37599	599	20352	coenzyme catabolic process	VIT_08S0007G00060|VIT_19S0014G01640
9156	0.29742	1	2	37599	599	20352	ribonucleoside monophosphate biosynthetic process	VIT_02S0012G00530|VIT_00S0229G00160
7623	0.29742	1	2	37599	599	20352	circadian rhythm	VIT_16S0039G00720|VIT_02S0025G03600
19439	0.29971	1	4	94599	599	20352	aromatic compound catabolic process	VIT_18S0164G00170|VIT_18S0164G00110|VIT_18S0075G00780|VIT_16S0039G01120
4176	0.30134	1	1	12599	599	20352	ATP-dependent peptidase activity	VIT_14S0108G00590
32957	0.30134	1	1	12599	599	20352	inositol trisphosphate metabolic process	VIT_02S0012G01640
4312	0.30134	1	1	12599	599	20352	fatty acid synthase activity	VIT_12S0059G01660
16646	0.30134	1	1	12599	599	20352	oxidoreductase activity, acting on the CH-NH group of donors, NAD or NADP as acceptor	VIT_15S0024G00070
16832	0.30134	1	1	12599	599	20352	aldehyde-lyase activity	VIT_09S0002G02210
9148	0.30134	1	1	12599	599	20352	pyrimidine nucleoside triphosphate biosynthetic process	VIT_01S0010G00240
46036	0.30134	1	1	12599	599	20352	CTP metabolic process	VIT_01S0010G00240
9208	0.30134	1	1	12599	599	20352	pyrimidine ribonucleoside triphosphate metabolic process	VIT_01S0010G00240
9209	0.30134	1	1	12599	599	20352	pyrimidine ribonucleoside triphosphate biosynthetic process	VIT_01S0010G00240
9292	0.30134	1	1	12599	599	20352	genetic transfer	VIT_08S0007G03990
9294	0.30134	1	1	12599	599	20352	DNA mediated transformation	VIT_08S0007G03990
46470	0.30134	1	1	12599	599	20352	phosphatidylcholine metabolic process	VIT_18S0001G00770
9934	0.30134	1	1	12599	599	20352	regulation of meristem structural organization	VIT_07S0005G02390
6241	0.30134	1	1	12599	599	20352	CTP biosynthetic process	VIT_01S0010G00240
51645	0.30134	1	1	12599	599	20352	Golgi localization	VIT_07S0005G02970
60151	0.30134	1	1	12599	599	20352	peroxisome localization	VIT_07S0005G02970
60255	0.30172	1	58	1835599	599	20352	regulation of macromolecule metabolic process	VIT_04S0023G03430|VIT_18S0001G05850|VIT_08S0040G03260|VIT_16S0050G02520|VIT_18S0001G05890|VIT_07S0104G01640|VIT_08S0007G04830|VIT_14S0083G01060|VIT_11S0016G04080|VIT_06S0004G06010|VIT_11S0016G00670|VIT_13S0067G01960|VIT_18S0001G10450|VIT_18S0001G11980|VIT_18S0089G01030|VIT_02S0025G04460|VIT_16S0098G00320|VIT_00S1287G00010|VIT_11S0016G02070|VIT_07S0005G02390|VIT_17S0000G00430|VIT_09S0002G05160|VIT…
5524	0.3042	1	81	2598599	599	20352	ATP binding	VIT_16S0050G01150|VIT_00S0409G00050|VIT_19S0014G00500|VIT_04S0008G05870|VIT_05S0020G00830|VIT_06S0004G01390|VIT_00S0409G00010|VIT_05S0020G03220|VIT_18S0166G00080|VIT_07S0005G04460|VIT_11S0016G00630|VIT_13S0019G04130|VIT_16S0098G00080|VIT_06S0004G04470|VIT_17S0000G08080|VIT_14S0128G00510|VIT_16S0098G00400|VIT_16S0039G00010|VIT_12S0059G02570|VIT_14S0108G00590|VIT_00S2341G00010|VIT_12S0055G00580|VIT…
8152	0.30601	1	335	11158599	599	20352	metabolic process	VIT_16S0050G01150|VIT_18S0001G03510|VIT_17S0000G07670|VIT_17S0000G00480|VIT_07S0104G00350|VIT_16S0098G00480|VIT_11S0016G00630|VIT_12S0028G00320|VIT_06S0004G06010|VIT_17S0000G08080|VIT_10S0071G01130|VIT_00S0218G00150|VIT_12S0059G02570|VIT_12S0055G00580|VIT_11S0016G01720|VIT_00S0391G00010|VIT_03S0110G00090|VIT_11S0016G03360|VIT_02S0025G00500|VIT_01S0010G02020|VIT_06S0004G00270|VIT_05S0077G00800|VIT…
16765	0.30747	1	3	66599	599	20352	transferase activity, transferring alkyl or aryl (other than methyl) groups	VIT_16S0050G02670|VIT_19S0014G01430|VIT_11S0052G01150
9873	0.30747	1	3	66599	599	20352	ethylene mediated signaling pathway	VIT_18S0001G05850|VIT_18S0001G05890|VIT_11S0016G04080
71369	0.30747	1	3	66599	599	20352	cellular response to ethylene stimulus	VIT_18S0001G05850|VIT_18S0001G05890|VIT_11S0016G04080
6402	0.30747	1	3	66599	599	20352	mRNA catabolic process	VIT_12S0057G00920|VIT_18S0001G07370|VIT_13S0019G04310
16702	0.30837	1	2	38599	599	20352	oxidoreductase activity, acting on single donors with incorporation of molecular oxygen, incorporation of two atoms of oxygen	VIT_07S0141G00340|VIT_04S0008G03380
9161	0.30837	1	2	38599	599	20352	ribonucleoside monophosphate metabolic process	VIT_02S0012G00530|VIT_00S0229G00160
51345	0.30837	1	2	38599	599	20352	positive regulation of hydrolase activity	VIT_09S0070G00380|VIT_08S0007G06710
6312	0.30837	1	2	38599	599	20352	mitotic recombination	VIT_11S0016G00630|VIT_16S0098G00320
48827	0.31267	1	9	249599	599	20352	phyllome development	VIT_07S0005G05400|VIT_11S0016G05590|VIT_07S0005G02390|VIT_11S0078G00440|VIT_14S0060G00820|VIT_10S0071G01130|VIT_11S0016G04750|VIT_18S0001G07370|VIT_04S0008G03380
43167	0.31401	1	102	3305599	599	20352	ion binding	VIT_06S0009G03430|VIT_05S0020G01120|VIT_18S0001G03910|VIT_12S0028G00320|VIT_14S0006G02380|VIT_07S0141G00920|VIT_07S0005G02390|VIT_01S0010G02020|VIT_06S0004G00270|VIT_17S0000G06970|VIT_19S0085G01040|VIT_14S0006G02820|VIT_18S0001G00770|VIT_04S0008G03380|VIT_10S0003G02890|VIT_18S0122G00180|VIT_06S0004G04180|VIT_04S0023G03910|VIT_02S0012G00290|VIT_05S0102G00750|VIT_02S0025G00350|VIT_11S0016G05590|VIT…
43169	0.31401	1	102	3305599	599	20352	cation binding	VIT_06S0009G03430|VIT_05S0020G01120|VIT_18S0001G03910|VIT_12S0028G00320|VIT_14S0006G02380|VIT_07S0141G00920|VIT_07S0005G02390|VIT_01S0010G02020|VIT_06S0004G00270|VIT_17S0000G06970|VIT_19S0085G01040|VIT_14S0006G02820|VIT_18S0001G00770|VIT_04S0008G03380|VIT_10S0003G02890|VIT_18S0122G00180|VIT_06S0004G04180|VIT_04S0023G03910|VIT_02S0012G00290|VIT_05S0102G00750|VIT_02S0025G00350|VIT_11S0016G05590|VIT…
6972	0.31557	1	3	67599	599	20352	hyperosmotic response	VIT_14S0066G01880|VIT_13S0019G02200|VIT_11S0206G00120
16405	0.32191	1	1	13599	599	20352	CoA-ligase activity	VIT_17S0000G01790
33293	0.32191	1	1	13599	599	20352	monocarboxylic acid binding	VIT_13S0067G01940
932	0.32191	1	1	13599	599	20352	cytoplasmic mRNA processing body	VIT_13S0019G04310
6109	0.32191	1	1	13599	599	20352	regulation of carbohydrate metabolic process	VIT_12S0134G00570
6566	0.32191	1	1	13599	599	20352	threonine metabolic process	VIT_11S0016G01720
51646	0.32191	1	1	13599	599	20352	mitochondrion localization	VIT_07S0005G02970
6672	0.32191	1	1	13599	599	20352	ceramide metabolic process	VIT_05S0051G00910
43631	0.32191	1	1	13599	599	20352	RNA polyadenylation	VIT_05S0077G00650
6901	0.32191	1	1	13599	599	20352	vesicle coating	VIT_15S0021G02730
31970	0.32191	1	1	13599	599	20352	organelle envelope lumen	VIT_12S0057G00260
32559	0.3228	1	90	2912599	599	20352	adenyl ribonucleotide binding	VIT_16S0050G01150|VIT_00S0467G00030|VIT_00S0409G00050|VIT_19S0014G00500|VIT_04S0008G05870|VIT_05S0020G00830|VIT_06S0004G01390|VIT_00S0409G00010|VIT_05S0020G03220|VIT_18S0166G00080|VIT_07S0005G04460|VIT_11S0016G00630|VIT_13S0019G04130|VIT_16S0098G00080|VIT_06S0004G04470|VIT_17S0000G08080|VIT_14S0128G00510|VIT_16S0098G00400|VIT_16S0039G00010|VIT_12S0059G02570|VIT_14S0108G00590|VIT_00S2341G00010|VIT…
44260	0.32542	1	160	5259599	599	20352	cellular macromolecule metabolic process	VIT_16S0050G01150|VIT_00S0409G00050|VIT_16S0050G02520|VIT_18S0001G05890|VIT_05S0020G00830|VIT_17S0000G00480|VIT_07S0104G00350|VIT_11S0016G00630|VIT_13S0019G04130|VIT_00S0958G00020|VIT_15S0021G02790|VIT_06S0004G06010|VIT_06S0004G03380|VIT_16S0098G00080|VIT_17S0000G08080|VIT_10S0071G01130|VIT_16S0098G00400|VIT_12S0059G02570|VIT_12S0055G00580|VIT_06S0061G00270|VIT_09S0002G00640|VIT_16S0039G01260|VIT…
9150	0.32616	1	15	443599	599	20352	purine ribonucleotide metabolic process	VIT_18S0076G00310|VIT_07S0005G00180|VIT_04S0008G05870|VIT_10S0003G04390|VIT_18S0166G00080|VIT_07S0005G04460|VIT_07S0031G01640|VIT_14S0108G01500|VIT_08S0007G08290|VIT_09S0002G05560|VIT_16S0039G00010|VIT_14S0108G00590|VIT_00S0229G00160|VIT_02S0025G00990|VIT_14S0060G00470
5576	0.33126	1	17	509599	599	20352	extracellular region	VIT_18S0164G00170|VIT_02S0025G03600|VIT_05S0020G03910|VIT_18S0164G00110|VIT_18S0075G00780|VIT_12S0057G00330|VIT_11S0052G01190|VIT_12S0028G01300|VIT_09S0002G01700|VIT_14S0006G02380|VIT_14S0060G00820|VIT_11S0052G01330|VIT_11S0052G01220|VIT_06S0061G00270|VIT_11S0052G01300|VIT_14S0060G01670|VIT_09S0002G02210
46983	0.33188	1	16	477599	599	20352	protein dimerization activity	VIT_04S0023G03430|VIT_11S0016G02070|VIT_17S0000G00430|VIT_08S0040G03260|VIT_09S0002G05160|VIT_13S0067G01940|VIT_00S0299G00100|VIT_09S0002G04490|VIT_07S0104G01640|VIT_08S0007G03640|VIT_07S0104G00960|VIT_19S0090G01190|VIT_13S0019G04310|VIT_12S0028G01110|VIT_00S1287G00010|VIT_11S0052G00100
19222	0.33378	1	64	2055599	599	20352	regulation of metabolic process	VIT_04S0023G03430|VIT_18S0001G05850|VIT_08S0040G03260|VIT_16S0050G02520|VIT_18S0001G05890|VIT_07S0104G01640|VIT_08S0007G04830|VIT_09S0070G00380|VIT_14S0083G01060|VIT_11S0016G04080|VIT_06S0004G06010|VIT_11S0016G00670|VIT_02S0025G04180|VIT_13S0067G01960|VIT_18S0001G10450|VIT_18S0001G11980|VIT_18S0089G01030|VIT_02S0025G04460|VIT_16S0098G00320|VIT_00S1287G00010|VIT_11S0016G02070|VIT_07S0005G02390|VIT…
23046	0.33815	1	21	641599	599	20352	signaling process	VIT_02S0025G01630|VIT_18S0001G05850|VIT_18S0041G01650|VIT_14S0066G00180|VIT_18S0001G05890|VIT_18S0001G01030|VIT_09S0002G07030|VIT_08S0007G08050|VIT_14S0066G01880|VIT_17S0000G06970|VIT_05S0020G04570|VIT_05S0020G00830|VIT_04S0023G02060|VIT_11S0016G04080|VIT_05S0051G00150|VIT_13S0067G03450|VIT_08S0058G01040|VIT_14S0060G00820|VIT_00S0285G00020|VIT_13S0019G05190|VIT_03S0063G02260
23060	0.33815	1	21	641599	599	20352	signal transmission	VIT_02S0025G01630|VIT_18S0001G05850|VIT_18S0041G01650|VIT_14S0066G00180|VIT_18S0001G05890|VIT_18S0001G01030|VIT_09S0002G07030|VIT_08S0007G08050|VIT_14S0066G01880|VIT_17S0000G06970|VIT_05S0020G04570|VIT_05S0020G00830|VIT_04S0023G02060|VIT_11S0016G04080|VIT_05S0051G00150|VIT_13S0067G03450|VIT_08S0058G01040|VIT_14S0060G00820|VIT_00S0285G00020|VIT_13S0019G05190|VIT_03S0063G02260
30554	0.33927	1	95	3092599	599	20352	adenyl nucleotide binding	VIT_16S0050G01150|VIT_00S0467G00030|VIT_00S0409G00050|VIT_19S0014G00500|VIT_18S0001G03910|VIT_04S0008G05870|VIT_05S0020G00830|VIT_06S0004G01390|VIT_00S0409G00010|VIT_05S0020G03220|VIT_19S0090G01190|VIT_18S0166G00080|VIT_07S0005G04460|VIT_11S0016G00630|VIT_13S0019G04130|VIT_16S0098G00080|VIT_06S0004G04470|VIT_17S0000G08080|VIT_14S0128G00510|VIT_16S0098G00400|VIT_16S0039G00010|VIT_12S0059G02570|VIT…
1883	0.34052	1	95	3093599	599	20352	purine nucleoside binding	VIT_16S0050G01150|VIT_00S0467G00030|VIT_00S0409G00050|VIT_19S0014G00500|VIT_18S0001G03910|VIT_04S0008G05870|VIT_05S0020G00830|VIT_06S0004G01390|VIT_00S0409G00010|VIT_05S0020G03220|VIT_19S0090G01190|VIT_18S0166G00080|VIT_07S0005G04460|VIT_11S0016G00630|VIT_13S0019G04130|VIT_16S0098G00080|VIT_06S0004G04470|VIT_17S0000G08080|VIT_14S0128G00510|VIT_16S0098G00400|VIT_16S0039G00010|VIT_12S0059G02570|VIT…
16811	0.34096	1	2	41599	599	20352	hydrolase activity, acting on carbon-nitrogen (but not peptide) bonds, in linear amides	VIT_05S0051G00910|VIT_00S0229G00160
9147	0.34188	1	1	14599	599	20352	pyrimidine nucleoside triphosphate metabolic process	VIT_01S0010G00240
46040	0.34188	1	1	14599	599	20352	IMP metabolic process	VIT_00S0229G00160
9688	0.34188	1	1	14599	599	20352	abscisic acid biosynthetic process	VIT_08S0217G00090
6188	0.34188	1	1	14599	599	20352	IMP biosynthetic process	VIT_00S0229G00160
10305	0.34188	1	1	14599	599	20352	leaf vascular tissue pattern formation	VIT_11S0078G00440
43289	0.34188	1	1	14599	599	20352	apocarotenoid biosynthetic process	VIT_08S0217G00090
51762	0.34188	1	1	14599	599	20352	sesquiterpene biosynthetic process	VIT_08S0217G00090
6900	0.34188	1	1	14599	599	20352	membrane budding	VIT_15S0021G02730
16106	0.34188	1	1	14599	599	20352	sesquiterpenoid biosynthetic process	VIT_08S0217G00090
31323	0.34688	1	61	1964599	599	20352	regulation of cellular metabolic process	VIT_04S0023G03430|VIT_18S0001G05850|VIT_08S0040G03260|VIT_16S0050G02520|VIT_18S0001G05890|VIT_07S0104G01640|VIT_08S0007G04830|VIT_09S0070G00380|VIT_14S0083G01060|VIT_11S0016G04080|VIT_06S0004G06010|VIT_11S0016G00670|VIT_02S0025G04180|VIT_13S0067G01960|VIT_18S0001G10450|VIT_18S0001G11980|VIT_18S0089G01030|VIT_02S0025G04460|VIT_16S0098G00320|VIT_00S1287G00010|VIT_11S0016G02070|VIT_07S0005G02390|VIT…
9521	0.34795	1	3	71599	599	20352	photosystem	VIT_13S0019G04140|VIT_07S0031G01530|VIT_18S0001G02740
9144	0.3488	1	14	418599	599	20352	purine nucleoside triphosphate metabolic process	VIT_18S0076G00310|VIT_07S0005G00180|VIT_04S0008G05870|VIT_10S0003G04390|VIT_18S0166G00080|VIT_07S0005G04460|VIT_07S0031G01640|VIT_14S0108G01500|VIT_08S0007G08290|VIT_09S0002G05560|VIT_16S0039G00010|VIT_14S0108G00590|VIT_02S0025G00990|VIT_14S0060G00470
9205	0.3488	1	14	418599	599	20352	purine ribonucleoside triphosphate metabolic process	VIT_18S0076G00310|VIT_07S0005G00180|VIT_04S0008G05870|VIT_10S0003G04390|VIT_18S0166G00080|VIT_07S0005G04460|VIT_07S0031G01640|VIT_14S0108G01500|VIT_08S0007G08290|VIT_09S0002G05560|VIT_16S0039G00010|VIT_14S0108G00590|VIT_02S0025G00990|VIT_14S0060G00470
5509	0.35022	1	10	290599	599	20352	calcium ion binding	VIT_02S0025G01630|VIT_04S0008G00950|VIT_01S0010G03040|VIT_01S0010G03020|VIT_01S0010G03010|VIT_17S0000G06970|VIT_18S0001G00770|VIT_02S0236G00150|VIT_18S0122G00180|VIT_12S0057G00260
46700	0.35105	1	15	451599	599	20352	heterocycle catabolic process	VIT_18S0076G00310|VIT_07S0005G00180|VIT_08S0007G08050|VIT_04S0008G05870|VIT_10S0003G04390|VIT_18S0166G00080|VIT_07S0005G04460|VIT_07S0031G01640|VIT_14S0108G01500|VIT_08S0007G08290|VIT_09S0002G05560|VIT_16S0039G00010|VIT_14S0108G00590|VIT_02S0025G00990|VIT_14S0060G00470
16597	0.35173	1	2	42599	599	20352	amino acid binding	VIT_18S0041G00280|VIT_03S0038G03040
45490	0.35173	1	2	42599	599	20352	pectin catabolic process	VIT_06S0009G02560|VIT_06S0009G02570
33559	0.35173	1	2	42599	599	20352	unsaturated fatty acid metabolic process	VIT_14S0060G00820|VIT_02S0012G02160
9124	0.35173	1	2	42599	599	20352	nucleoside monophosphate biosynthetic process	VIT_02S0012G00530|VIT_00S0229G00160
6636	0.35173	1	2	42599	599	20352	unsaturated fatty acid biosynthetic process	VIT_14S0060G00820|VIT_02S0012G02160
8134	0.35173	1	2	42599	599	20352	transcription factor binding	VIT_11S0016G04080|VIT_08S0007G03450
1882	0.35187	1	95	3102599	599	20352	nucleoside binding	VIT_16S0050G01150|VIT_00S0467G00030|VIT_00S0409G00050|VIT_19S0014G00500|VIT_18S0001G03910|VIT_04S0008G05870|VIT_05S0020G00830|VIT_06S0004G01390|VIT_00S0409G00010|VIT_05S0020G03220|VIT_19S0090G01190|VIT_18S0166G00080|VIT_07S0005G04460|VIT_11S0016G00630|VIT_13S0019G04130|VIT_16S0098G00080|VIT_06S0004G04470|VIT_17S0000G08080|VIT_14S0128G00510|VIT_16S0098G00400|VIT_16S0039G00010|VIT_12S0059G02570|VIT…
48366	0.35286	1	8	227599	599	20352	leaf development	VIT_11S0016G05590|VIT_07S0005G02390|VIT_11S0078G00440|VIT_14S0060G00820|VIT_10S0071G01130|VIT_11S0016G04750|VIT_18S0001G07370|VIT_04S0008G03380
8509	0.35603	1	3	72599	599	20352	anion transmembrane transporter activity	VIT_05S0020G03930|VIT_05S0049G00940|VIT_05S0020G03970
6401	0.35603	1	3	72599	599	20352	RNA catabolic process	VIT_12S0057G00920|VIT_18S0001G07370|VIT_13S0019G04310
31406	0.35603	1	3	72599	599	20352	carboxylic acid binding	VIT_13S0067G01940|VIT_18S0041G00280|VIT_03S0038G03040
4497	0.3563	1	13	388599	599	20352	monooxygenase activity	VIT_18S0001G00590|VIT_10S0042G01040|VIT_06S0004G00270|VIT_17S0000G09510|VIT_17S0000G07200|VIT_18S0076G00340|VIT_07S0031G01570|VIT_06S0004G05050|VIT_05S0094G01190|VIT_18S0122G01480|VIT_03S0063G00380|VIT_07S0141G00920|VIT_18S0001G10500
65009	0.3563	1	13	388599	599	20352	regulation of molecular function	VIT_06S0009G02560|VIT_06S0009G02570|VIT_17S0000G06970|VIT_09S0070G00380|VIT_13S0019G02200|VIT_08S0007G06710|VIT_18S0001G02740|VIT_10S0003G04900|VIT_02S0025G04180|VIT_14S0060G00820|VIT_02S0025G04170|VIT_10S0071G01130|VIT_02S0025G02860
51640	0.35991	1	4	103599	599	20352	organelle localization	VIT_07S0005G02970|VIT_14S0060G00820|VIT_15S0021G02730|VIT_12S0057G01250
16563	0.36126	1	1	15599	599	20352	transcription activator activity	VIT_11S0016G04080
45548	0.36126	1	1	15599	599	20352	phenylalanine ammonia-lyase activity	VIT_16S0039G01120
5315	0.36126	1	1	15599	599	20352	inorganic phosphate transmembrane transporter activity	VIT_05S0049G00940
9800	0.36126	1	1	15599	599	20352	cinnamic acid biosynthetic process	VIT_16S0039G01120
9803	0.36126	1	1	15599	599	20352	cinnamic acid metabolic process	VIT_16S0039G01120
9809	0.36126	1	1	15599	599	20352	lignin biosynthetic process	VIT_09S0018G01190
10359	0.36126	1	1	15599	599	20352	regulation of anion channel activity	VIT_13S0019G02200
22898	0.36126	1	1	15599	599	20352	regulation of transmembrane transporter activity	VIT_13S0019G02200
32312	0.36126	1	1	15599	599	20352	regulation of ARF GTPase activity	VIT_10S0003G04900
3713	0.36126	1	1	15599	599	20352	transcription coactivator activity	VIT_11S0016G04080
32409	0.36126	1	1	15599	599	20352	regulation of transporter activity	VIT_13S0019G02200
32412	0.36126	1	1	15599	599	20352	regulation of ion transmembrane transporter activity	VIT_13S0019G02200
16050	0.36126	1	1	15599	599	20352	vesicle organization	VIT_15S0021G02730
8060	0.36126	1	1	15599	599	20352	ARF GTPase activator activity	VIT_10S0003G04900
9123	0.36243	1	2	43599	599	20352	nucleoside monophosphate metabolic process	VIT_02S0012G00530|VIT_00S0229G00160
35303	0.3641	1	3	73599	599	20352	regulation of dephosphorylation	VIT_02S0025G04180|VIT_14S0060G00820|VIT_02S0025G04170
33036	0.36444	1	27	848599	599	20352	macromolecule localization	VIT_07S0005G00180|VIT_14S0066G00180|VIT_14S0066G02340|VIT_11S0016G00630|VIT_15S0021G02790|VIT_04S0008G06730|VIT_11S0052G00220|VIT_16S0039G00010|VIT_16S0098G00320|VIT_18S0001G09390|VIT_00S0404G00100|VIT_07S0005G02390|VIT_11S0016G03360|VIT_14S0066G01880|VIT_13S0019G04310|VIT_13S0158G00130|VIT_08S0007G03450|VIT_11S0078G00440|VIT_14S0060G00820|VIT_13S0156G00090|VIT_04S0008G00540|VIT_13S0019G05190|VIT…
6631	0.3678	1	12	359599	599	20352	fatty acid metabolic process	VIT_12S0059G01660|VIT_07S0141G00340|VIT_04S0023G02730|VIT_14S0060G00820|VIT_02S0012G02160|VIT_17S0000G04760|VIT_16S0098G00810|VIT_05S0020G04540|VIT_15S0045G01590|VIT_13S0019G04310|VIT_09S0002G02210|VIT_17S0000G01790
9845	0.37215	1	3	74599	599	20352	seed germination	VIT_11S0078G00440|VIT_16S0098G00320|VIT_13S0158G00130
32940	0.37306	1	2	44599	599	20352	secretion by cell	VIT_15S0024G00580|VIT_08S0040G02730
8374	0.37306	1	2	44599	599	20352	O-acyltransferase activity	VIT_02S0012G02160|VIT_09S0018G01190
16998	0.37306	1	2	44599	599	20352	cell wall macromolecule catabolic process	VIT_05S0094G00280|VIT_14S0128G00770
46903	0.37306	1	2	44599	599	20352	secretion	VIT_15S0024G00580|VIT_08S0040G02730
6352	0.37306	1	2	44599	599	20352	transcription initiation	VIT_16S0050G02520|VIT_16S0039G00660
287	0.37505	1	7	200599	599	20352	magnesium ion binding	VIT_00S0361G00060|VIT_02S0012G00530|VIT_02S0012G01640|VIT_07S0151G01070|VIT_00S0392G00030|VIT_13S0019G04310|VIT_18S0001G04820
23052	0.37749	1	33	1052599	599	20352	signaling	VIT_18S0001G05850|VIT_18S0041G01650|VIT_14S0066G00180|VIT_18S0001G05890|VIT_18S0001G01030|VIT_09S0002G07030|VIT_08S0007G08050|VIT_05S0020G04570|VIT_13S0019G02200|VIT_05S0020G00830|VIT_04S0023G02060|VIT_11S0016G04080|VIT_07S0104G00350|VIT_05S0051G00150|VIT_08S0058G01040|VIT_03S0063G02260|VIT_16S0098G00320|VIT_18S0001G09390|VIT_02S0025G01630|VIT_07S0005G05400|VIT_09S0002G05160|VIT_13S0067G01940|VIT…
32875	0.38008	1	1	16599	599	20352	regulation of DNA endoreduplication	VIT_07S0104G00710
4565	0.38008	1	1	16599	599	20352	beta-galactosidase activity	VIT_03S0038G02360
16878	0.38008	1	1	16599	599	20352	acid-thiol ligase activity	VIT_17S0000G01790
10020	0.38008	1	1	16599	599	20352	chloroplast fission	VIT_03S0091G00630
6506	0.38008	1	1	16599	599	20352	GPI anchor biosynthetic process	VIT_09S0002G05230
6559	0.38008	1	1	16599	599	20352	L-phenylalanine catabolic process	VIT_16S0039G01120
31227	0.38008	1	1	16599	599	20352	intrinsic to endoplasmic reticulum membrane	VIT_11S0016G03360
15114	0.38008	1	1	16599	599	20352	phosphate transmembrane transporter activity	VIT_05S0049G00940
15925	0.38008	1	1	16599	599	20352	galactosidase activity	VIT_03S0038G02360
6163	0.38263	1	15	461599	599	20352	purine nucleotide metabolic process	VIT_18S0076G00310|VIT_07S0005G00180|VIT_04S0008G05870|VIT_10S0003G04390|VIT_18S0166G00080|VIT_07S0005G04460|VIT_07S0031G01640|VIT_14S0108G01500|VIT_08S0007G08290|VIT_09S0002G05560|VIT_16S0039G00010|VIT_14S0108G00590|VIT_00S0229G00160|VIT_02S0025G00990|VIT_14S0060G00470
48522	0.38362	1	13	396599	599	20352	positive regulation of cellular process	VIT_07S0005G05400|VIT_11S0016G05590|VIT_07S0005G02390|VIT_07S0005G01080|VIT_16S0050G02520|VIT_11S0016G04080|VIT_12S0057G00920|VIT_04S0008G01110|VIT_14S0060G00820|VIT_07S0104G00710|VIT_16S0098G00320|VIT_09S0018G01190|VIT_14S0068G00300
43176	0.38363	1	2	45599	599	20352	amine binding	VIT_18S0041G00280|VIT_03S0038G03040
31300	0.38363	1	2	45599	599	20352	intrinsic to organelle membrane	VIT_11S0016G03360|VIT_17S0000G00480
48511	0.38363	1	2	45599	599	20352	rhythmic process	VIT_16S0039G00720|VIT_02S0025G03600
23033	0.38562	1	26	824599	599	20352	signaling pathway	VIT_18S0001G05850|VIT_14S0066G00180|VIT_18S0001G05890|VIT_18S0001G01030|VIT_08S0007G08050|VIT_13S0019G02200|VIT_04S0023G02060|VIT_11S0016G04080|VIT_07S0104G00350|VIT_08S0058G01040|VIT_03S0063G02260|VIT_16S0098G00320|VIT_18S0001G09390|VIT_02S0025G01630|VIT_07S0005G05400|VIT_09S0002G05160|VIT_13S0067G01940|VIT_14S0066G01880|VIT_17S0000G06970|VIT_08S0007G03990|VIT_13S0067G03450|VIT_11S0078G00440|VIT…
9611	0.38818	1	3	76599	599	20352	response to wounding	VIT_14S0066G01880|VIT_16S0039G00010|VIT_09S0018G01190
9570	0.38926	1	12	365599	599	20352	chloroplast stroma	VIT_14S0108G01500|VIT_14S0060G00820|VIT_08S0007G08290|VIT_04S0023G01400|VIT_02S0012G02160|VIT_15S0046G01780|VIT_04S0008G05870|VIT_04S0008G03380|VIT_02S0025G04840|VIT_06S0061G00270|VIT_08S0007G03240|VIT_11S0016G01720
46686	0.39411	1	2	46599	599	20352	response to cadmium ion	VIT_18S0001G07760|VIT_04S0023G02060
90351	0.39617	1	3	77599	599	20352	seedling development	VIT_11S0078G00440|VIT_16S0098G00320|VIT_13S0158G00130
9966	0.39617	1	3	77599	599	20352	regulation of signal transduction	VIT_10S0003G04900|VIT_02S0025G04180|VIT_02S0025G04170
23051	0.39617	1	3	77599	599	20352	regulation of signaling process	VIT_10S0003G04900|VIT_02S0025G04180|VIT_02S0025G04170
6816	0.39617	1	3	77599	599	20352	calcium ion transport	VIT_05S0020G04380|VIT_00S2269G00010|VIT_08S0007G03990
51179	0.3965	1	77	2532599	599	20352	localization	VIT_16S0039G00720|VIT_17S0053G00040|VIT_12S0059G00860|VIT_07S0005G00180|VIT_14S0066G02020|VIT_14S0066G02340|VIT_19S0090G01190|VIT_07S0005G04460|VIT_01S0011G02240|VIT_12S0057G01250|VIT_14S0060G01900|VIT_11S0016G00630|VIT_13S0019G04130|VIT_15S0021G02790|VIT_11S0016G04750|VIT_16S0039G00010|VIT_08S0040G02730|VIT_16S0098G00320|VIT_02S0025G00140|VIT_11S0052G00960|VIT_07S0005G02390|VIT_18S0001G07760|VIT…
4674	0.39662	1	33	1061599	599	20352	protein serine/threonine kinase activity	VIT_19S0014G00520|VIT_19S0014G00500|VIT_16S0022G01710|VIT_05S0020G04570|VIT_05S0020G00830|VIT_00S0409G00010|VIT_19S0014G00480|VIT_05S0049G00950|VIT_04S0008G00350|VIT_08S0058G01040|VIT_16S0098G00080|VIT_14S0128G00510|VIT_16S0098G00400|VIT_16S0148G00120|VIT_12S0059G02570|VIT_16S0148G00280|VIT_06S0004G02630|VIT_12S0055G00580|VIT_00S0258G00130|VIT_00S0373G00030|VIT_16S0039G01260|VIT_09S0002G07060|VIT…
90329	0.39834	1	1	17599	599	20352	regulation of DNA-dependent DNA replication	VIT_07S0104G00710
16607	0.39834	1	1	17599	599	20352	nuclear speck	VIT_12S0142G00110
45727	0.39834	1	1	17599	599	20352	positive regulation of translation	VIT_14S0060G00820
42439	0.39834	1	1	17599	599	20352	ethanolamine and derivative metabolic process	VIT_18S0001G00770
10109	0.39834	1	1	17599	599	20352	regulation of photosynthesis	VIT_16S0039G00660
43572	0.39834	1	1	17599	599	20352	plastid fission	VIT_03S0091G00630
6817	0.39834	1	1	17599	599	20352	phosphate transport	VIT_05S0049G00940
50790	0.40003	1	12	368599	599	20352	regulation of catalytic activity	VIT_06S0009G02560|VIT_06S0009G02570|VIT_10S0003G04900|VIT_02S0025G04180|VIT_14S0060G00820|VIT_02S0025G04170|VIT_10S0071G01130|VIT_17S0000G06970|VIT_09S0070G00380|VIT_08S0007G06710|VIT_18S0001G02740|VIT_02S0025G02860
6810	0.40266	1	73	2402599	599	20352	transport	VIT_16S0039G00720|VIT_17S0053G00040|VIT_12S0059G00860|VIT_07S0005G00180|VIT_14S0066G02020|VIT_14S0066G02340|VIT_19S0090G01190|VIT_07S0005G04460|VIT_01S0011G02240|VIT_14S0060G01900|VIT_11S0016G00630|VIT_13S0019G04130|VIT_15S0021G02790|VIT_11S0016G04750|VIT_16S0039G00010|VIT_08S0040G02730|VIT_16S0098G00320|VIT_02S0025G00140|VIT_11S0052G00960|VIT_07S0005G02390|VIT_18S0001G07760|VIT_11S0016G03360|VIT…
6633	0.40398	1	7	206599	599	20352	fatty acid biosynthetic process	VIT_12S0059G01660|VIT_07S0141G00340|VIT_14S0060G00820|VIT_02S0012G02160|VIT_05S0020G04540|VIT_15S0045G01590|VIT_17S0000G01790
35295	0.40412	1	3	78599	599	20352	tube development	VIT_08S0040G02280|VIT_05S0049G02120|VIT_08S0217G00090
48868	0.40412	1	3	78599	599	20352	pollen tube development	VIT_08S0040G02280|VIT_05S0049G02120|VIT_08S0217G00090
48609	0.40567	1	6	174599	599	20352	reproductive process in a multicellular organism	VIT_11S0016G00630|VIT_06S0004G05050|VIT_11S0078G00440|VIT_04S0008G00540|VIT_04S0023G02060|VIT_16S0098G00320
4672	0.40586	1	43	1399599	599	20352	protein kinase activity	VIT_00S0409G00050|VIT_19S0014G00520|VIT_19S0014G00500|VIT_16S0022G01710|VIT_05S0020G04570|VIT_05S0020G00830|VIT_06S0004G01390|VIT_00S0409G00010|VIT_05S0020G03220|VIT_19S0014G00480|VIT_00S0286G00120|VIT_13S0019G04130|VIT_05S0049G00950|VIT_04S0008G00350|VIT_07S0031G00120|VIT_08S0058G01040|VIT_16S0098G00080|VIT_14S0128G00510|VIT_16S0098G00400|VIT_16S0148G00120|VIT_12S0059G02570|VIT_16S0148G00280|VIT…
15698	0.40673	1	4	110599	599	20352	inorganic anion transport	VIT_05S0020G03930|VIT_05S0049G00940|VIT_11S0016G04750|VIT_05S0020G03970
44248	0.41057	1	37	1201599	599	20352	cellular catabolic process	VIT_02S0025G03600|VIT_07S0005G00180|VIT_08S0007G08050|VIT_17S0000G04760|VIT_04S0008G05870|VIT_04S0023G02060|VIT_18S0166G00080|VIT_07S0005G04460|VIT_05S0049G01520|VIT_14S0108G01500|VIT_08S0007G08290|VIT_16S0039G01120|VIT_18S0001G07370|VIT_03S0063G00380|VIT_16S0039G00010|VIT_14S0108G00590|VIT_05S0051G00910|VIT_14S0060G00470|VIT_18S0164G00170|VIT_18S0076G00310|VIT_08S0007G00060|VIT_19S0014G01640|VIT…
6576	0.41204	1	3	79599	599	20352	cellular biogenic amine metabolic process	VIT_16S0050G02670|VIT_11S0052G01150|VIT_18S0001G00770
9723	0.41337	1	4	111599	599	20352	response to ethylene stimulus	VIT_18S0001G05850|VIT_18S0001G05890|VIT_14S0066G01880|VIT_11S0016G04080
10374	0.41337	1	4	111599	599	20352	stomatal complex development	VIT_16S0098G01790|VIT_09S0002G01700|VIT_09S0002G07030|VIT_18S0001G02740
8483	0.41483	1	2	48599	599	20352	transaminase activity	VIT_03S0017G01720|VIT_05S0020G03410
16701	0.41483	1	2	48599	599	20352	oxidoreductase activity, acting on single donors with incorporation of molecular oxygen	VIT_07S0141G00340|VIT_04S0008G03380
16769	0.41483	1	2	48599	599	20352	transferase activity, transferring nitrogenous groups	VIT_03S0017G01720|VIT_05S0020G03410
8356	0.41606	1	1	18599	599	20352	asymmetric cell division	VIT_09S0002G07030
4372	0.41606	1	1	18599	599	20352	glycine hydroxymethyltransferase activity	VIT_00S0229G00160
16861	0.41606	1	1	18599	599	20352	intramolecular oxidoreductase activity, interconverting aldoses and ketoses	VIT_14S0006G02820
9686	0.41606	1	1	18599	599	20352	gibberellin biosynthetic process	VIT_07S0005G05400
16102	0.41606	1	1	18599	599	20352	diterpenoid biosynthetic process	VIT_07S0005G05400
16165	0.41606	1	1	18599	599	20352	lipoxygenase activity	VIT_07S0141G00340
50794	0.41634	1	82	2714599	599	20352	regulation of cellular process	VIT_04S0023G03430|VIT_18S0001G05850|VIT_18S0041G01650|VIT_08S0040G03260|VIT_16S0050G02520|VIT_18S0001G05890|VIT_09S0002G07030|VIT_07S0104G01640|VIT_08S0007G04830|VIT_09S0070G00380|VIT_05S0020G00830|VIT_04S0023G02060|VIT_14S0083G01060|VIT_11S0016G04080|VIT_06S0004G06010|VIT_11S0016G00670|VIT_02S0025G04180|VIT_13S0067G01960|VIT_18S0001G10450|VIT_11S0016G04750|VIT_18S0001G11980|VIT_18S0089G01030|VIT…
23034	0.41801	1	12	373599	599	20352	intracellular signaling pathway	VIT_02S0025G01630|VIT_13S0067G03450|VIT_07S0005G05400|VIT_14S0066G00180|VIT_14S0060G00820|VIT_18S0001G01030|VIT_13S0019G05190|VIT_08S0007G08050|VIT_03S0063G02260|VIT_17S0000G06970|VIT_04S0023G02060|VIT_18S0001G09390
30258	0.41842	1	5	144599	599	20352	lipid modification	VIT_00S0301G00050|VIT_03S0063G02260|VIT_16S0098G00810|VIT_13S0019G04310|VIT_09S0002G02210
10033	0.41854	1	27	871599	599	20352	response to organic substance	VIT_16S0039G00720|VIT_18S0001G05850|VIT_18S0001G05890|VIT_09S0002G07030|VIT_13S0019G02200|VIT_04S0023G02060|VIT_11S0016G04080|VIT_07S0104G00350|VIT_08S0058G01040|VIT_16S0039G00010|VIT_16S0098G00320|VIT_18S0001G09390|VIT_07S0005G05400|VIT_12S0142G00110|VIT_09S0002G05160|VIT_13S0067G01940|VIT_00S0299G00100|VIT_14S0066G01880|VIT_08S0007G03990|VIT_04S0008G03380|VIT_08S0007G03450|VIT_13S0019G04140|VIT…
15931	0.41993	1	3	80599	599	20352	nucleobase, nucleoside, nucleotide and nucleic acid transport	VIT_11S0016G00630|VIT_07S0005G02390|VIT_16S0098G00320
19843	0.42506	1	2	49599	599	20352	rRNA binding	VIT_14S0060G00820|VIT_15S0046G01780
42579	0.42661	1	4	113599	599	20352	microbody	VIT_14S0060G00820|VIT_13S0019G00860|VIT_17S0000G01790|VIT_12S0057G00260
5777	0.42661	1	4	113599	599	20352	peroxisome	VIT_14S0060G00820|VIT_13S0019G00860|VIT_17S0000G01790|VIT_12S0057G00260
44455	0.42779	1	3	81599	599	20352	mitochondrial membrane part	VIT_04S0008G06730|VIT_04S0023G02060|VIT_12S0057G00260
9532	0.42881	1	12	376599	599	20352	plastid stroma	VIT_14S0108G01500|VIT_14S0060G00820|VIT_08S0007G08290|VIT_04S0023G01400|VIT_02S0012G02160|VIT_15S0046G01780|VIT_04S0008G05870|VIT_04S0008G03380|VIT_02S0025G04840|VIT_06S0061G00270|VIT_08S0007G03240|VIT_11S0016G01720
9062	0.4332	1	4	114599	599	20352	fatty acid catabolic process	VIT_04S0023G02730|VIT_17S0000G04760|VIT_16S0098G00810|VIT_13S0019G04310
8299	0.43321	1	10	311599	599	20352	isoprenoid biosynthetic process	VIT_07S0005G05400|VIT_07S0005G01080|VIT_14S0060G00820|VIT_04S0008G06730|VIT_02S0012G02160|VIT_15S0046G01780|VIT_08S0217G00090|VIT_13S0158G00130|VIT_03S0038G04390|VIT_12S0057G01250
16459	0.43326	1	1	19599	599	20352	myosin complex	VIT_07S0005G02970
70566	0.43326	1	1	19599	599	20352	adenylyltransferase activity	VIT_05S0077G00650
9685	0.43326	1	1	19599	599	20352	gibberellin metabolic process	VIT_07S0005G05400
9910	0.43326	1	1	19599	599	20352	negative regulation of flower development	VIT_08S0007G03450
9911	0.43326	1	1	19599	599	20352	positive regulation of flower development	VIT_10S0071G01130
6596	0.43326	1	1	19599	599	20352	polyamine biosynthetic process	VIT_16S0050G02670
32270	0.43326	1	1	19599	599	20352	positive regulation of cellular protein metabolic process	VIT_14S0060G00820
16101	0.43326	1	1	19599	599	20352	diterpenoid metabolic process	VIT_07S0005G05400
16160	0.43326	1	1	19599	599	20352	amylase activity	VIT_05S0077G00280
10073	0.43582	1	5	147599	599	20352	meristem maintenance	VIT_07S0031G01570|VIT_07S0005G02390|VIT_18S0001G06560|VIT_11S0078G00440|VIT_16S0098G00320
44238	0.4375	1	245	8245599	599	20352	primary metabolic process	VIT_16S0050G01150|VIT_17S0000G00480|VIT_07S0104G00350|VIT_16S0098G00480|VIT_11S0016G00630|VIT_06S0004G06010|VIT_17S0000G08080|VIT_10S0071G01130|VIT_12S0059G02570|VIT_12S0055G00580|VIT_11S0016G01720|VIT_11S0016G03360|VIT_05S0077G00800|VIT_14S0006G02820|VIT_07S0005G04050|VIT_17S0000G01680|VIT_11S0078G00260|VIT_04S0008G01110|VIT_03S0038G03000|VIT_02S0025G00990|VIT_00S1569G00010|VIT_16S0050G02460|VIT…
6350	0.43757	1	27	879599	599	20352	transcription	VIT_04S0023G03430|VIT_18S0001G05850|VIT_16S0050G02520|VIT_18S0001G05890|VIT_07S0104G01640|VIT_00S0732G00010|VIT_07S0005G03190|VIT_11S0016G04080|VIT_11S0016G00670|VIT_13S0067G01960|VIT_18S0089G01030|VIT_09S0002G04340|VIT_02S0025G04460|VIT_11S0016G02070|VIT_07S0005G05400|VIT_09S0002G05160|VIT_00S0299G00100|VIT_04S0023G01360|VIT_05S0077G00650|VIT_04S0008G01110|VIT_14S0060G00820|VIT_02S0025G04170|VIT…
6351	0.43757	1	27	879599	599	20352	transcription, DNA-dependent	VIT_04S0023G03430|VIT_18S0001G05850|VIT_16S0050G02520|VIT_18S0001G05890|VIT_07S0104G01640|VIT_00S0732G00010|VIT_07S0005G03190|VIT_11S0016G04080|VIT_11S0016G00670|VIT_13S0067G01960|VIT_18S0089G01030|VIT_09S0002G04340|VIT_02S0025G04460|VIT_11S0016G02070|VIT_07S0005G05400|VIT_09S0002G05160|VIT_00S0299G00100|VIT_04S0023G01360|VIT_05S0077G00650|VIT_04S0008G01110|VIT_14S0060G00820|VIT_02S0025G04170|VIT…
51169	0.43977	1	4	115599	599	20352	nuclear transport	VIT_11S0016G00630|VIT_07S0005G02390|VIT_14S0066G02340|VIT_16S0098G00320
6913	0.43977	1	4	115599	599	20352	nucleocytoplasmic transport	VIT_11S0016G00630|VIT_07S0005G02390|VIT_14S0066G02340|VIT_16S0098G00320
5783	0.44113	1	10	313599	599	20352	endoplasmic reticulum	VIT_11S0016G03360|VIT_07S0104G00710|VIT_09S0002G05230|VIT_11S0206G00120|VIT_08S0217G00090|VIT_01S0010G03750|VIT_01S0011G02530|VIT_18S0089G01270|VIT_11S0016G02520|VIT_14S0060G02340
48589	0.44233	1	6	181599	599	20352	developmental growth	VIT_16S0050G02570|VIT_00S0299G00100|VIT_07S0104G00710|VIT_11S0016G04750|VIT_05S0049G02120|VIT_08S0217G00090
48518	0.44452	1	14	447599	599	20352	positive regulation of biological process	VIT_07S0005G05400|VIT_11S0016G05590|VIT_07S0005G02390|VIT_07S0005G01080|VIT_16S0050G02520|VIT_11S0016G04080|VIT_12S0057G00920|VIT_04S0008G01110|VIT_14S0060G00820|VIT_07S0104G00710|VIT_10S0071G01130|VIT_16S0098G00320|VIT_09S0018G01190|VIT_14S0068G00300
32774	0.44471	1	27	882599	599	20352	RNA biosynthetic process	VIT_04S0023G03430|VIT_18S0001G05850|VIT_16S0050G02520|VIT_18S0001G05890|VIT_07S0104G01640|VIT_00S0732G00010|VIT_07S0005G03190|VIT_11S0016G04080|VIT_11S0016G00670|VIT_13S0067G01960|VIT_18S0089G01030|VIT_09S0002G04340|VIT_02S0025G04460|VIT_11S0016G02070|VIT_07S0005G05400|VIT_09S0002G05160|VIT_00S0299G00100|VIT_04S0023G01360|VIT_05S0077G00650|VIT_04S0008G01110|VIT_14S0060G00820|VIT_02S0025G04170|VIT…
35556	0.44508	1	10	314599	599	20352	intracellular signal transduction	VIT_02S0025G01630|VIT_13S0067G03450|VIT_14S0066G00180|VIT_14S0060G00820|VIT_18S0001G01030|VIT_13S0019G05190|VIT_08S0007G08050|VIT_03S0063G02260|VIT_17S0000G06970|VIT_04S0023G02060
46395	0.44724	1	7	215599	599	20352	carboxylic acid catabolic process	VIT_06S0004G05050|VIT_04S0023G02730|VIT_16S0039G01120|VIT_03S0063G00380|VIT_17S0000G04760|VIT_16S0098G00810|VIT_13S0019G04310
16049	0.44724	1	7	215599	599	20352	cell growth	VIT_16S0050G02570|VIT_00S0299G00100|VIT_07S0104G00710|VIT_11S0016G04750|VIT_05S0049G02120|VIT_08S0217G00090|VIT_12S0134G00570
16054	0.44724	1	7	215599	599	20352	organic acid catabolic process	VIT_06S0004G05050|VIT_04S0023G02730|VIT_16S0039G01120|VIT_03S0063G00380|VIT_17S0000G04760|VIT_16S0098G00810|VIT_13S0019G04310
16671	0.44996	1	1	20599	599	20352	oxidoreductase activity, acting on sulfur group of donors, disulfide as acceptor	VIT_17S0000G02210
9126	0.44996	1	1	20599	599	20352	purine nucleoside monophosphate metabolic process	VIT_00S0229G00160
9127	0.44996	1	1	20599	599	20352	purine nucleoside monophosphate biosynthetic process	VIT_00S0229G00160
9167	0.44996	1	1	20599	599	20352	purine ribonucleoside monophosphate metabolic process	VIT_00S0229G00160
9168	0.44996	1	1	20599	599	20352	purine ribonucleoside monophosphate biosynthetic process	VIT_00S0229G00160
5249	0.44996	1	1	20599	599	20352	voltage-gated potassium channel activity	VIT_11S0016G04750
30048	0.44996	1	1	20599	599	20352	actin filament-based movement	VIT_07S0005G02970
5484	0.44996	1	1	20599	599	20352	SNAP receptor activity	VIT_00S0404G00100
9804	0.44996	1	1	20599	599	20352	coumarin metabolic process	VIT_09S0018G01190
9805	0.44996	1	1	20599	599	20352	coumarin biosynthetic process	VIT_09S0018G01190
10118	0.44996	1	1	20599	599	20352	stomatal movement	VIT_02S0025G01630
30705	0.44996	1	1	20599	599	20352	cytoskeleton-dependent intracellular transport	VIT_07S0005G02970
51247	0.44996	1	1	20599	599	20352	positive regulation of protein metabolic process	VIT_14S0060G00820
22843	0.44996	1	1	20599	599	20352	voltage-gated cation channel activity	VIT_11S0016G04750
6518	0.44996	1	1	20599	599	20352	peptide metabolic process	VIT_08S0007G00060
6541	0.44996	1	1	20599	599	20352	glutamine metabolic process	VIT_01S0010G00240
6904	0.44996	1	1	20599	599	20352	vesicle docking involved in exocytosis	VIT_15S0024G00580
44070	0.44996	1	1	20599	599	20352	regulation of anion transport	VIT_13S0019G02200
32012	0.44996	1	1	20599	599	20352	regulation of ARF protein signal transduction	VIT_10S0003G04900
3729	0.44996	1	1	20599	599	20352	mRNA binding	VIT_13S0019G04310
8061	0.44996	1	1	20599	599	20352	chitin binding	VIT_05S0094G00280
51234	0.4505	1	74	2468599	599	20352	establishment of localization	VIT_16S0039G00720|VIT_17S0053G00040|VIT_12S0059G00860|VIT_07S0005G00180|VIT_14S0066G02020|VIT_14S0066G02340|VIT_19S0090G01190|VIT_07S0005G04460|VIT_01S0011G02240|VIT_12S0057G01250|VIT_14S0060G01900|VIT_11S0016G00630|VIT_13S0019G04130|VIT_15S0021G02790|VIT_11S0016G04750|VIT_16S0039G00010|VIT_08S0040G02730|VIT_16S0098G00320|VIT_02S0025G00140|VIT_11S0052G00960|VIT_07S0005G02390|VIT_18S0001G07760|VIT…
51187	0.45111	1	3	84599	599	20352	cofactor catabolic process	VIT_08S0007G00060|VIT_19S0014G01640|VIT_08S0007G08050
7165	0.45459	1	18	584599	599	20352	signal transduction	VIT_02S0025G01630|VIT_18S0041G01650|VIT_14S0066G00180|VIT_18S0001G01030|VIT_09S0002G07030|VIT_08S0007G08050|VIT_14S0066G01880|VIT_17S0000G06970|VIT_05S0020G04570|VIT_05S0020G00830|VIT_04S0023G02060|VIT_05S0051G00150|VIT_13S0067G03450|VIT_08S0058G01040|VIT_14S0060G00820|VIT_00S0285G00020|VIT_13S0019G05190|VIT_03S0063G02260
43647	0.45516	1	2	52599	599	20352	inositol phosphate metabolic process	VIT_02S0012G01640|VIT_16S0050G02520
44237	0.45639	1	234	7891599	599	20352	cellular metabolic process	VIT_16S0050G01150|VIT_17S0000G00480|VIT_07S0104G00350|VIT_11S0016G00630|VIT_12S0028G00320|VIT_06S0004G06010|VIT_17S0000G08080|VIT_10S0071G01130|VIT_12S0059G02570|VIT_12S0055G00580|VIT_11S0016G01720|VIT_11S0016G03360|VIT_02S0025G00500|VIT_05S0077G00800|VIT_14S0006G02820|VIT_07S0005G04050|VIT_17S0000G01680|VIT_11S0078G00260|VIT_04S0008G01110|VIT_03S0038G03000|VIT_02S0025G00990|VIT_00S1569G00010|VIT…
10014	0.4588	1	3	85599	599	20352	meristem initiation	VIT_11S0078G00440|VIT_11S0016G04750|VIT_13S0019G04310
9311	0.45884	1	5	151599	599	20352	oligosaccharide metabolic process	VIT_10S0071G01130|VIT_15S0046G01000|VIT_18S0001G02740|VIT_12S0057G01250|VIT_08S0007G08310
32553	0.45929	1	95	3184599	599	20352	ribonucleotide binding	VIT_16S0050G01150|VIT_00S0467G00030|VIT_00S0409G00050|VIT_07S0005G00180|VIT_19S0014G00500|VIT_04S0008G05870|VIT_05S0020G00830|VIT_06S0004G01390|VIT_00S0409G00010|VIT_05S0020G03220|VIT_18S0166G00080|VIT_07S0005G04460|VIT_11S0016G00630|VIT_13S0019G04130|VIT_16S0098G00080|VIT_06S0004G04470|VIT_17S0000G08080|VIT_14S0128G00510|VIT_16S0098G00400|VIT_16S0039G00010|VIT_12S0059G02570|VIT_14S0108G00590|VIT…
32555	0.45929	1	95	3184599	599	20352	purine ribonucleotide binding	VIT_16S0050G01150|VIT_00S0467G00030|VIT_00S0409G00050|VIT_07S0005G00180|VIT_19S0014G00500|VIT_04S0008G05870|VIT_05S0020G00830|VIT_06S0004G01390|VIT_00S0409G00010|VIT_05S0020G03220|VIT_18S0166G00080|VIT_07S0005G04460|VIT_11S0016G00630|VIT_13S0019G04130|VIT_16S0098G00080|VIT_06S0004G04470|VIT_17S0000G08080|VIT_14S0128G00510|VIT_16S0098G00400|VIT_16S0039G00010|VIT_12S0059G02570|VIT_14S0108G00590|VIT…
139	0.45934	1	4	118599	599	20352	Golgi membrane	VIT_16S0050G02460|VIT_01S0011G02530|VIT_08S0007G03990|VIT_17S0000G00480
9933	0.45934	1	4	118599	599	20352	meristem structural organization	VIT_11S0078G00440|VIT_11S0016G04750|VIT_16S0098G00320|VIT_13S0019G04310
50789	0.46219	1	90	3017599	599	20352	regulation of biological process	VIT_04S0023G03430|VIT_18S0001G05850|VIT_18S0041G01650|VIT_08S0040G03260|VIT_16S0050G02520|VIT_18S0001G05890|VIT_09S0002G07030|VIT_07S0104G01640|VIT_08S0007G04830|VIT_09S0070G00380|VIT_05S0020G00830|VIT_04S0023G02060|VIT_14S0083G01060|VIT_11S0016G04080|VIT_07S0104G00350|VIT_06S0004G06010|VIT_11S0016G00670|VIT_02S0025G04180|VIT_10S0071G01130|VIT_13S0067G01960|VIT_18S0001G10450|VIT_11S0016G04750|VIT…
70887	0.46333	1	18	587599	599	20352	cellular response to chemical stimulus	VIT_07S0005G05400|VIT_18S0001G05850|VIT_12S0142G00110|VIT_09S0002G05160|VIT_13S0067G01940|VIT_18S0001G05890|VIT_14S0066G01880|VIT_13S0019G02200|VIT_08S0007G03990|VIT_11S0016G04080|VIT_07S0104G00350|VIT_11S0078G00440|VIT_08S0058G01040|VIT_14S0060G00820|VIT_07S0104G00710|VIT_16S0098G00320|VIT_14S0068G00300|VIT_18S0001G09390
6468	0.46466	1	43	1430599	599	20352	protein amino acid phosphorylation	VIT_00S0409G00050|VIT_19S0014G00520|VIT_19S0014G00500|VIT_16S0022G01710|VIT_05S0020G04570|VIT_05S0020G00830|VIT_06S0004G01390|VIT_00S0409G00010|VIT_05S0020G03220|VIT_19S0014G00480|VIT_00S0286G00120|VIT_13S0019G04130|VIT_05S0049G00950|VIT_04S0008G00350|VIT_07S0031G00120|VIT_08S0058G01040|VIT_16S0098G00080|VIT_14S0128G00510|VIT_16S0098G00400|VIT_16S0148G00120|VIT_12S0059G02570|VIT_16S0148G00280|VIT…
4428	0.46616	1	1	21599	599	20352	inositol or phosphatidylinositol kinase activity	VIT_02S0012G01640
46246	0.46616	1	1	21599	599	20352	terpene biosynthetic process	VIT_08S0217G00090
9410	0.46616	1	1	21599	599	20352	response to xenobiotic stimulus	VIT_12S0057G00920
10072	0.46616	1	1	21599	599	20352	primary shoot apical meristem specification	VIT_13S0019G04310
5992	0.46616	1	1	21599	599	20352	trehalose biosynthetic process	VIT_15S0046G01000
18298	0.46616	1	1	21599	599	20352	protein-chromophore linkage	VIT_13S0019G04140
22406	0.46616	1	1	21599	599	20352	membrane docking	VIT_15S0024G00580
10150	0.46616	1	1	21599	599	20352	leaf senescence	VIT_02S0012G02270
31123	0.46616	1	1	21599	599	20352	RNA 3'-end processing	VIT_05S0077G00650
48278	0.46616	1	1	21599	599	20352	vesicle docking	VIT_15S0024G00580
3951	0.46616	1	1	21599	599	20352	NAD+ kinase activity	VIT_17S0000G06970
8146	0.46616	1	1	21599	599	20352	sulfotransferase activity	VIT_18S0072G01240
43269	0.46645	1	3	86599	599	20352	regulation of ion transport	VIT_13S0019G04140|VIT_11S0016G04750|VIT_13S0019G02200
6820	0.47025	1	5	153599	599	20352	anion transport	VIT_05S0020G03930|VIT_05S0049G00940|VIT_11S0016G04750|VIT_19S0090G01190|VIT_05S0020G03970
48532	0.47225	1	4	120599	599	20352	anatomical structure arrangement	VIT_11S0078G00440|VIT_11S0016G04750|VIT_16S0098G00320|VIT_13S0019G04310
85	0.47471	1	2	54599	599	20352	G2 phase of mitotic cell cycle	VIT_11S0016G00630|VIT_16S0098G00320
51319	0.47471	1	2	54599	599	20352	G2 phase	VIT_11S0016G00630|VIT_16S0098G00320
8080	0.47471	1	2	54599	599	20352	N-acetyltransferase activity	VIT_08S0040G03340|VIT_11S0016G01140
17076	0.47481	1	100	3365599	599	20352	purine nucleotide binding	VIT_16S0050G01150|VIT_00S0467G00030|VIT_00S0409G00050|VIT_18S0001G03910|VIT_05S0020G00830|VIT_07S0005G04460|VIT_11S0016G00630|VIT_13S0019G04130|VIT_16S0098G00080|VIT_06S0004G04470|VIT_17S0000G08080|VIT_16S0098G00400|VIT_12S0059G02570|VIT_12S0055G00580|VIT_06S0061G00270|VIT_16S0039G01260|VIT_08S0007G00060|VIT_17S0000G03340|VIT_17S0000G06970|VIT_07S0005G04050|VIT_10S0003G04390|VIT_17S0000G01680|VIT…
48507	0.47578	1	7	221599	599	20352	meristem development	VIT_07S0031G01570|VIT_07S0005G02390|VIT_18S0001G06560|VIT_11S0078G00440|VIT_11S0016G04750|VIT_16S0098G00320|VIT_13S0019G04310
10363	0.47866	1	4	121599	599	20352	regulation of plant-type hypersensitive response	VIT_14S0060G00820|VIT_14S0066G01880|VIT_09S0018G01190|VIT_18S0001G09390
70085	0.48158	1	5	155599	599	20352	glycosylation	VIT_16S0050G02460|VIT_13S0019G00940|VIT_18S0001G07370|VIT_16S0098G00810|VIT_17S0000G00480
9101	0.48158	1	5	155599	599	20352	glycoprotein biosynthetic process	VIT_16S0050G02460|VIT_13S0019G00940|VIT_18S0001G07370|VIT_16S0098G00810|VIT_17S0000G00480
6486	0.48158	1	5	155599	599	20352	protein amino acid glycosylation	VIT_16S0050G02460|VIT_13S0019G00940|VIT_18S0001G07370|VIT_16S0098G00810|VIT_17S0000G00480
43413	0.48158	1	5	155599	599	20352	macromolecule glycosylation	VIT_16S0050G02460|VIT_13S0019G00940|VIT_18S0001G07370|VIT_16S0098G00810|VIT_17S0000G00480
51656	0.48159	1	3	88599	599	20352	establishment of organelle localization	VIT_14S0060G00820|VIT_15S0021G02730|VIT_12S0057G01250
8408	0.48189	1	1	22599	599	20352	3'-5' exonuclease activity	VIT_09S0002G02690
16877	0.48189	1	1	22599	599	20352	ligase activity, forming carbon-sulfur bonds	VIT_17S0000G01790
741	0.48189	1	1	22599	599	20352	karyogamy	VIT_16S0098G00320
5991	0.48189	1	1	22599	599	20352	trehalose metabolic process	VIT_15S0046G01000
10319	0.48189	1	1	22599	599	20352	stromule	VIT_14S0060G00820
6357	0.48189	1	1	22599	599	20352	regulation of transcription from RNA polymerase II promoter	VIT_07S0005G05400
6558	0.48189	1	1	22599	599	20352	L-phenylalanine metabolic process	VIT_16S0039G01120
4222	0.48433	1	2	55599	599	20352	metalloendopeptidase activity	VIT_14S0219G00250|VIT_14S0108G00590
18904	0.48433	1	2	55599	599	20352	organic ether metabolic process	VIT_08S0040G02280|VIT_02S0012G02160
6662	0.48433	1	2	55599	599	20352	glycerol ether metabolic process	VIT_08S0040G02280|VIT_02S0012G02160
44247	0.48433	1	2	55599	599	20352	cellular polysaccharide catabolic process	VIT_06S0009G02560|VIT_06S0009G02570
3677	0.48591	1	53	1780599	599	20352	DNA binding	VIT_04S0023G03430|VIT_18S0001G05850|VIT_05S0020G01360|VIT_08S0040G03260|VIT_16S0050G02520|VIT_18S0001G05890|VIT_07S0104G01640|VIT_08S0007G04830|VIT_01S0026G02460|VIT_14S0083G01060|VIT_11S0016G04080|VIT_11S0016G00670|VIT_13S0067G01960|VIT_18S0001G10450|VIT_18S0001G11980|VIT_18S0089G01030|VIT_02S0025G04460|VIT_00S1287G00010|VIT_11S0016G02070|VIT_17S0000G00430|VIT_07S0104G00960|VIT_04S0008G01110|VIT…
9965	0.48875	1	6	190599	599	20352	leaf morphogenesis	VIT_11S0016G05590|VIT_07S0005G02390|VIT_14S0060G00820|VIT_10S0071G01130|VIT_11S0016G04750|VIT_04S0008G03380
32504	0.48875	1	6	190599	599	20352	multicellular organism reproduction	VIT_11S0016G00630|VIT_06S0004G05050|VIT_11S0078G00440|VIT_04S0008G00540|VIT_04S0023G02060|VIT_16S0098G00320
48523	0.48905	1	11	359599	599	20352	negative regulation of cellular process	VIT_07S0005G02390|VIT_11S0078G00440|VIT_08S0058G01040|VIT_00S0299G00100|VIT_02S0025G04170|VIT_13S0019G02200|VIT_09S0002G04340|VIT_16S0098G00320|VIT_12S0134G00570|VIT_08S0007G03450|VIT_18S0001G09390
16810	0.48908	1	3	89599	599	20352	hydrolase activity, acting on carbon-nitrogen (but not peptide) bonds	VIT_08S0007G00060|VIT_05S0051G00910|VIT_00S0229G00160
44282	0.49019	1	28	935599	599	20352	small molecule catabolic process	VIT_07S0005G00180|VIT_17S0000G04760|VIT_04S0008G05870|VIT_04S0023G02060|VIT_18S0166G00080|VIT_07S0005G04460|VIT_14S0108G01500|VIT_08S0007G08290|VIT_16S0022G02080|VIT_16S0039G01120|VIT_03S0063G00380|VIT_16S0039G00010|VIT_14S0108G00590|VIT_14S0060G00470|VIT_18S0164G00170|VIT_18S0076G00310|VIT_08S0007G00060|VIT_04S0023G02730|VIT_18S0164G00110|VIT_18S0075G00780|VIT_10S0003G04390|VIT_13S0019G04310|VIT…
9826	0.4914	1	4	123599	599	20352	unidimensional cell growth	VIT_00S0299G00100|VIT_07S0104G00710|VIT_05S0049G02120|VIT_08S0217G00090
60560	0.4914	1	4	123599	599	20352	developmental growth involved in morphogenesis	VIT_00S0299G00100|VIT_07S0104G00710|VIT_05S0049G02120|VIT_08S0217G00090
45330	0.49384	1	2	56599	599	20352	aspartyl esterase activity	VIT_06S0009G02560|VIT_06S0009G02570
16790	0.49384	1	2	56599	599	20352	thiolester hydrolase activity	VIT_08S0040G02280|VIT_18S0001G07370
4527	0.49384	1	2	56599	599	20352	exonuclease activity	VIT_09S0002G02690|VIT_07S0104G00790
9827	0.49384	1	2	56599	599	20352	plant-type cell wall modification	VIT_05S0049G02120|VIT_04S0008G03380
10310	0.49384	1	2	56599	599	20352	regulation of hydrogen peroxide metabolic process	VIT_14S0060G00820|VIT_04S0023G01360
38	0.49716	1	1	23599	599	20352	very long-chain fatty acid metabolic process	VIT_12S0059G01660
145	0.49716	1	1	23599	599	20352	exocyst	VIT_08S0040G02730
16615	0.49716	1	1	23599	599	20352	malate dehydrogenase activity	VIT_19S0014G01640
1666	0.49716	1	1	23599	599	20352	response to hypoxia	VIT_04S0008G01110
10029	0.49716	1	1	23599	599	20352	regulation of seed germination	VIT_07S0104G00350
6108	0.49716	1	1	23599	599	20352	malate metabolic process	VIT_19S0014G01640
48284	0.49716	1	1	23599	599	20352	organelle fusion	VIT_16S0098G00320
3954	0.49716	1	1	23599	599	20352	NADH dehydrogenase activity	VIT_12S0057G00260
160	0.49772	1	4	124599	599	20352	two-component signal transduction system (phosphorelay)	VIT_13S0067G03450|VIT_18S0001G05850|VIT_18S0001G05890|VIT_11S0016G04080
9100	0.49843	1	5	158599	599	20352	glycoprotein metabolic process	VIT_16S0050G02460|VIT_13S0019G00940|VIT_18S0001G07370|VIT_16S0098G00810|VIT_17S0000G00480
9698	0.49843	1	5	158599	599	20352	phenylpropanoid metabolic process	VIT_18S0164G00170|VIT_18S0164G00110|VIT_18S0075G00780|VIT_16S0039G01120|VIT_09S0018G01190
9250	0.49955	1	8	260599	599	20352	glucan biosynthetic process	VIT_16S0050G02460|VIT_16S0022G02080|VIT_10S0071G01130|VIT_09S0002G05230|VIT_12S0059G00910|VIT_18S0001G02740|VIT_04S0023G02060|VIT_12S0057G01250
6629	0.50016	1	35	1177599	599	20352	lipid metabolic process	VIT_02S0025G01620|VIT_18S0001G06560|VIT_17S0000G04760|VIT_08S0217G00090|VIT_17S0000G01790|VIT_12S0057G01250|VIT_16S0098G00480|VIT_07S0141G00340|VIT_07S0031G01770|VIT_08S0007G08170|VIT_04S0008G06730|VIT_02S0012G02160|VIT_09S0002G05230|VIT_15S0046G01780|VIT_03S0063G00380|VIT_03S0063G02260|VIT_05S0051G00910|VIT_12S0059G01660|VIT_07S0005G05400|VIT_07S0005G01080|VIT_11S0016G03360|VIT_08S0040G02280|VIT…
80010	0.50324	1	2	57599	599	20352	regulation of oxygen and reactive oxygen species metabolic process	VIT_14S0060G00820|VIT_04S0023G01360
6333	0.50391	1	3	91599	599	20352	chromatin assembly or disassembly	VIT_02S0025G03600|VIT_11S0016G05590|VIT_07S0104G00960
19252	0.50401	1	4	125599	599	20352	starch biosynthetic process	VIT_10S0071G01130|VIT_18S0001G02740|VIT_04S0023G02060|VIT_12S0057G01250
48588	0.50401	1	4	125599	599	20352	developmental cell growth	VIT_16S0050G02570|VIT_11S0016G04750|VIT_05S0049G02120|VIT_08S0217G00090
6793	0.50658	1	53	1792599	599	20352	phosphorus metabolic process	VIT_00S0409G00050|VIT_19S0014G00500|VIT_05S0020G00830|VIT_06S0004G01390|VIT_00S0409G00010|VIT_05S0020G03220|VIT_13S0019G04130|VIT_16S0098G00080|VIT_14S0128G00510|VIT_16S0098G00400|VIT_12S0059G02570|VIT_12S0055G00580|VIT_16S0039G01260|VIT_09S0002G07060|VIT_17S0000G03340|VIT_17S0000G06970|VIT_07S0005G04050|VIT_17S0000G01680|VIT_19S0014G00470|VIT_10S0003G04860|VIT_00S2485G00010|VIT_03S0038G03000|VIT…
6796	0.50658	1	53	1792599	599	20352	phosphate metabolic process	VIT_00S0409G00050|VIT_19S0014G00500|VIT_05S0020G00830|VIT_06S0004G01390|VIT_00S0409G00010|VIT_05S0020G03220|VIT_13S0019G04130|VIT_16S0098G00080|VIT_14S0128G00510|VIT_16S0098G00400|VIT_12S0059G02570|VIT_12S0055G00580|VIT_16S0039G01260|VIT_09S0002G07060|VIT_17S0000G03340|VIT_17S0000G06970|VIT_07S0005G04050|VIT_17S0000G01680|VIT_19S0014G00470|VIT_10S0003G04860|VIT_00S2485G00010|VIT_03S0038G03000|VIT…
16108	0.51124	1	3	92599	599	20352	tetraterpenoid metabolic process	VIT_14S0060G00820|VIT_02S0012G02160|VIT_04S0008G03380
16116	0.51124	1	3	92599	599	20352	carotenoid metabolic process	VIT_14S0060G00820|VIT_02S0012G02160|VIT_04S0008G03380
4143	0.51197	1	1	24599	599	20352	diacylglycerol kinase activity	VIT_17S0000G06970
16857	0.51197	1	1	24599	599	20352	racemase and epimerase activity, acting on carbohydrates and derivatives	VIT_15S0048G00320
70482	0.51197	1	1	24599	599	20352	response to oxygen levels	VIT_04S0008G01110
9522	0.51197	1	1	24599	599	20352	photosystem I	VIT_13S0019G04140
5747	0.51197	1	1	24599	599	20352	mitochondrial respiratory chain complex I	VIT_04S0023G02060
7205	0.51197	1	1	24599	599	20352	activation of protein kinase C activity by G-protein coupled receptor protein signaling pathway	VIT_17S0000G06970
16773	0.51198	1	46	1557599	599	20352	phosphotransferase activity, alcohol group as acceptor	VIT_00S0409G00050|VIT_19S0014G00520|VIT_19S0014G00500|VIT_16S0022G01710|VIT_05S0020G04570|VIT_05S0020G00830|VIT_06S0004G01390|VIT_00S0409G00010|VIT_05S0020G03220|VIT_19S0014G00480|VIT_00S0286G00120|VIT_13S0019G04130|VIT_05S0049G00950|VIT_04S0008G00350|VIT_07S0031G00120|VIT_08S0058G01040|VIT_16S0098G00080|VIT_14S0128G00510|VIT_16S0098G00400|VIT_03S0063G02260|VIT_16S0148G00120|VIT_12S0059G02570|VIT…
16558	0.51252	1	2	58599	599	20352	protein import into peroxisome matrix	VIT_16S0098G00810|VIT_13S0019G04310
338	0.51252	1	2	58599	599	20352	protein deneddylation	VIT_11S0016G00630|VIT_16S0098G00320
10388	0.51252	1	2	58599	599	20352	cullin deneddylation	VIT_11S0016G00630|VIT_16S0098G00320
70882	0.51505	1	5	161599	599	20352	cellular cell wall organization or biogenesis	VIT_09S0002G05230|VIT_16S0098G00810|VIT_14S0006G00450|VIT_08S0007G03990|VIT_04S0008G03380
48316	0.51927	1	10	333599	599	20352	seed development	VIT_08S0007G06440|VIT_07S0005G05400|VIT_06S0004G05050|VIT_11S0078G00440|VIT_03S0091G00630|VIT_03S0063G00930|VIT_04S0008G00540|VIT_16S0098G00320|VIT_06S0061G00270|VIT_13S0019G04310
16301	0.52087	1	48	1630599	599	20352	kinase activity	VIT_00S0409G00050|VIT_19S0014G00520|VIT_19S0014G00500|VIT_16S0022G01710|VIT_05S0020G04570|VIT_05S0020G00830|VIT_06S0004G01390|VIT_01S0011G00480|VIT_00S0409G00010|VIT_05S0020G03220|VIT_19S0014G00480|VIT_00S0286G00120|VIT_13S0019G04130|VIT_05S0049G00950|VIT_04S0008G00350|VIT_07S0031G00120|VIT_08S0058G01040|VIT_16S0098G00080|VIT_14S0128G00510|VIT_16S0098G00400|VIT_03S0063G02260|VIT_16S0148G00120|VIT…
16410	0.52169	1	2	59599	599	20352	N-acyltransferase activity	VIT_08S0040G03340|VIT_11S0016G01140
6020	0.52169	1	2	59599	599	20352	inositol metabolic process	VIT_02S0012G01640|VIT_16S0050G02520
22610	0.52169	1	2	59599	599	20352	biological adhesion	VIT_07S0005G02390|VIT_11S0016G04750
51325	0.52169	1	2	59599	599	20352	interphase	VIT_11S0016G00630|VIT_16S0098G00320
51329	0.52169	1	2	59599	599	20352	interphase of mitotic cell cycle	VIT_11S0016G00630|VIT_16S0098G00320
7155	0.52169	1	2	59599	599	20352	cell adhesion	VIT_07S0005G02390|VIT_11S0016G04750
51049	0.52572	1	3	94599	599	20352	regulation of transport	VIT_13S0019G04140|VIT_11S0016G04750|VIT_13S0019G02200
45271	0.52635	1	1	25599	599	20352	respiratory chain complex I	VIT_04S0023G02060
46131	0.52635	1	1	25599	599	20352	pyrimidine ribonucleoside metabolic process	VIT_01S0010G00240
5388	0.52635	1	1	25599	599	20352	calcium-transporting ATPase activity	VIT_05S0020G04380
30964	0.52635	1	1	25599	599	20352	NADH dehydrogenase complex	VIT_04S0023G02060
10584	0.52635	1	1	25599	599	20352	pollen exine formation	VIT_01S0137G00030
15085	0.52635	1	1	25599	599	20352	calcium ion transmembrane transporter activity	VIT_05S0020G04380
15450	0.52635	1	1	25599	599	20352	P-P-bond-hydrolysis-driven protein transmembrane transporter activity	VIT_04S0008G06730
8361	0.52699	1	7	232599	599	20352	regulation of cell size	VIT_16S0050G02570|VIT_00S0299G00100|VIT_07S0104G00710|VIT_11S0016G04750|VIT_05S0049G02120|VIT_08S0217G00090|VIT_12S0134G00570
6623	0.53074	1	2	60599	599	20352	protein targeting to vacuole	VIT_14S0066G00180|VIT_08S0007G03450
6625	0.53074	1	2	60599	599	20352	protein targeting to peroxisome	VIT_16S0098G00810|VIT_13S0019G04310
43170	0.5309	1	172	5858599	599	20352	macromolecule metabolic process	VIT_16S0050G01150|VIT_00S0409G00050|VIT_16S0050G02520|VIT_18S0001G05890|VIT_05S0020G00830|VIT_17S0000G00480|VIT_07S0104G00350|VIT_11S0016G00630|VIT_13S0019G04130|VIT_00S0958G00020|VIT_15S0021G02790|VIT_06S0004G06010|VIT_06S0004G03380|VIT_16S0098G00080|VIT_17S0000G08080|VIT_10S0071G01130|VIT_16S0098G00400|VIT_12S0059G02570|VIT_12S0055G00580|VIT_06S0061G00270|VIT_09S0002G00640|VIT_16S0039G01260|VIT…
6575	0.53221	1	9	302599	599	20352	cellular amino acid derivative metabolic process	VIT_18S0164G00170|VIT_16S0050G02670|VIT_08S0007G00060|VIT_11S0052G01150|VIT_18S0164G00110|VIT_18S0075G00780|VIT_16S0039G01120|VIT_18S0001G00770|VIT_09S0018G01190
46914	0.53226	1	62	2114599	599	20352	transition metal ion binding	VIT_06S0009G03430|VIT_08S0040G03340|VIT_05S0020G01120|VIT_00S1212G00020|VIT_18S0001G03270|VIT_18S0001G03910|VIT_14S0066G02340|VIT_05S0020G01720|VIT_18S0076G00340|VIT_14S0006G02380|VIT_03S0063G00380|VIT_07S0141G00920|VIT_14S0108G00590|VIT_16S0098G00320|VIT_02S0025G00140|VIT_08S0056G01660|VIT_18S0001G06670|VIT_18S0164G00110|VIT_18S0075G00780|VIT_01S0010G02020|VIT_06S0004G00270|VIT_19S0085G01040|VIT…
43067	0.53489	1	4	130599	599	20352	regulation of programmed cell death	VIT_14S0060G00820|VIT_14S0066G01880|VIT_09S0018G01190|VIT_18S0001G09390
80135	0.53489	1	4	130599	599	20352	regulation of cellular response to stress	VIT_14S0060G00820|VIT_14S0066G01880|VIT_09S0018G01190|VIT_18S0001G09390
22603	0.53967	1	2	61599	599	20352	regulation of anatomical structure morphogenesis	VIT_07S0005G02390|VIT_09S0002G04340
43574	0.53967	1	2	61599	599	20352	peroxisomal transport	VIT_16S0098G00810|VIT_13S0019G04310
5516	0.53997	1	3	96599	599	20352	calmodulin binding	VIT_16S0098G01790|VIT_07S0005G02970|VIT_06S0004G03120
19395	0.53997	1	3	96599	599	20352	fatty acid oxidation	VIT_16S0098G00810|VIT_13S0019G04310|VIT_09S0002G02210
8320	0.54031	1	1	26599	599	20352	protein transmembrane transporter activity	VIT_04S0008G06730
4712	0.54031	1	1	26599	599	20352	protein serine/threonine/tyrosine kinase activity	VIT_03S0038G03040
46519	0.54031	1	1	26599	599	20352	sphingoid metabolic process	VIT_05S0051G00910
22884	0.54031	1	1	26599	599	20352	macromolecule transmembrane transporter activity	VIT_04S0008G06730
32147	0.54031	1	1	26599	599	20352	activation of protein kinase activity	VIT_17S0000G06970
70838	0.54095	1	4	131599	599	20352	divalent metal ion transport	VIT_05S0020G04380|VIT_00S2269G00010|VIT_08S0007G03990|VIT_02S0025G00140
8236	0.54514	1	7	236599	599	20352	serine-type peptidase activity	VIT_05S0020G01120|VIT_01S0010G00670|VIT_06S0061G00960|VIT_08S0007G08050|VIT_00S1553G00010|VIT_02S0025G02870|VIT_02S0025G02860
17171	0.54514	1	7	236599	599	20352	serine hydrolase activity	VIT_05S0020G01120|VIT_01S0010G00670|VIT_06S0061G00960|VIT_08S0007G08050|VIT_00S1553G00010|VIT_02S0025G02870|VIT_02S0025G02860
10941	0.54698	1	4	132599	599	20352	regulation of cell death	VIT_14S0060G00820|VIT_14S0066G01880|VIT_09S0018G01190|VIT_18S0001G09390
9860	0.54849	1	2	62599	599	20352	pollen tube growth	VIT_05S0049G02120|VIT_08S0217G00090
30029	0.55296	1	4	133599	599	20352	actin filament-based process	VIT_07S0005G02390|VIT_07S0005G02970|VIT_11S0016G04750|VIT_03S0038G03040
6644	0.55336	1	10	342599	599	20352	phospholipid metabolic process	VIT_00S0301G00050|VIT_11S0016G03360|VIT_14S0060G00820|VIT_08S0007G08170|VIT_02S0012G02160|VIT_09S0002G05230|VIT_15S0046G01780|VIT_03S0063G02260|VIT_18S0001G00770|VIT_12S0057G01250
16604	0.55386	1	1	27599	599	20352	nuclear body	VIT_12S0142G00110
16645	0.55386	1	1	27599	599	20352	oxidoreductase activity, acting on the CH-NH group of donors	VIT_15S0024G00070
70588	0.55386	1	1	27599	599	20352	calcium ion transmembrane transport	VIT_05S0020G04380
9736	0.55386	1	1	27599	599	20352	cytokinin mediated signaling pathway	VIT_08S0007G03990
71368	0.55386	1	1	27599	599	20352	cellular response to cytokinin stimulus	VIT_08S0007G03990
22411	0.55386	1	1	27599	599	20352	cellular component disassembly	VIT_04S0008G03380
6213	0.55386	1	1	27599	599	20352	pyrimidine nucleoside metabolic process	VIT_01S0010G00240
52542	0.55386	1	1	27599	599	20352	defense response by callose deposition	VIT_18S0001G09390
15711	0.55386	1	1	27599	599	20352	organic anion transport	VIT_19S0090G01190
34440	0.55396	1	3	98599	599	20352	lipid oxidation	VIT_16S0098G00810|VIT_13S0019G04310|VIT_09S0002G02210
7015	0.55396	1	3	98599	599	20352	actin filament organization	VIT_07S0005G02390|VIT_11S0016G04750|VIT_03S0038G03040
9743	0.55411	1	7	238599	599	20352	response to carbohydrate stimulus	VIT_13S0019G04140|VIT_11S0078G00440|VIT_14S0060G00820|VIT_16S0039G00660|VIT_16S0098G00320|VIT_08S0007G03450|VIT_18S0001G09390
9637	0.55718	1	2	63599	599	20352	response to blue light	VIT_16S0050G02520|VIT_14S0060G00820
10154	0.56081	1	10	344599	599	20352	fruit development	VIT_08S0007G06440|VIT_07S0005G05400|VIT_06S0004G05050|VIT_11S0078G00440|VIT_03S0091G00630|VIT_03S0063G00930|VIT_04S0008G00540|VIT_16S0098G00320|VIT_06S0061G00270|VIT_13S0019G04310
35466	0.56087	1	3	99599	599	20352	regulation of signaling pathway	VIT_10S0003G04900|VIT_08S0058G01040|VIT_13S0019G02200
45088	0.56479	1	4	135599	599	20352	regulation of innate immune response	VIT_14S0060G00820|VIT_14S0066G01880|VIT_09S0018G01190|VIT_18S0001G09390
8536	0.56701	1	1	28599	599	20352	Ran GTPase binding	VIT_08S0007G00930
16884	0.56701	1	1	28599	599	20352	carbon-nitrogen ligase activity, with glutamine as amido-N-donor	VIT_05S0049G02120
9707	0.56701	1	1	28599	599	20352	chloroplast outer membrane	VIT_07S0005G00180
18024	0.56701	1	1	28599	599	20352	histone-lysine N-methyltransferase activity	VIT_08S0056G01660
1708	0.56701	1	1	28599	599	20352	cell fate specification	VIT_09S0002G04340
9963	0.56701	1	1	28599	599	20352	positive regulation of flavonoid biosynthetic process	VIT_09S0018G01190
10208	0.56701	1	1	28599	599	20352	pollen wall assembly	VIT_01S0137G00030
10927	0.56701	1	1	28599	599	20352	cellular component assembly involved in morphogenesis	VIT_01S0137G00030
44448	0.56701	1	1	28599	599	20352	cell cortex part	VIT_08S0040G02730
23	0.5677	1	3	100599	599	20352	maltose metabolic process	VIT_10S0071G01130|VIT_18S0001G02740|VIT_12S0057G01250
32535	0.57181	1	7	242599	599	20352	regulation of cellular component size	VIT_16S0050G02570|VIT_00S0299G00100|VIT_07S0104G00710|VIT_11S0016G04750|VIT_05S0049G02120|VIT_08S0217G00090|VIT_12S0134G00570
90066	0.57181	1	7	242599	599	20352	regulation of anatomical structure size	VIT_16S0050G02570|VIT_00S0299G00100|VIT_07S0104G00710|VIT_11S0016G04750|VIT_05S0049G02120|VIT_08S0217G00090|VIT_12S0134G00570
9756	0.57421	1	2	65599	599	20352	carbohydrate mediated signaling	VIT_11S0078G00440|VIT_16S0098G00320
10182	0.57421	1	2	65599	599	20352	sugar mediated signaling pathway	VIT_11S0078G00440|VIT_16S0098G00320
48767	0.57421	1	2	65599	599	20352	root hair elongation	VIT_16S0050G02570|VIT_11S0016G04750
4620	0.57977	1	1	29599	599	20352	phospholipase activity	VIT_18S0001G00770
17016	0.57977	1	1	29599	599	20352	Ras GTPase binding	VIT_08S0007G00930
5267	0.57977	1	1	29599	599	20352	potassium channel activity	VIT_11S0016G04750
46351	0.57977	1	1	29599	599	20352	disaccharide biosynthetic process	VIT_15S0046G01000
9527	0.57977	1	1	29599	599	20352	plastid outer membrane	VIT_07S0005G00180
10106	0.57977	1	1	29599	599	20352	cellular response to iron ion starvation	VIT_11S0016G04750
6595	0.57977	1	1	29599	599	20352	polyamine metabolic process	VIT_16S0050G02670
31267	0.57977	1	1	29599	599	20352	small GTPase binding	VIT_08S0007G00930
19722	0.57977	1	1	29599	599	20352	calcium-mediated signaling	VIT_02S0025G01630
48508	0.57977	1	1	29599	599	20352	embryonic meristem development	VIT_13S0019G04310
44438	0.57977	1	1	29599	599	20352	microbody part	VIT_13S0019G00860
44439	0.57977	1	1	29599	599	20352	peroxisomal part	VIT_13S0019G00860
16278	0.57977	1	1	29599	599	20352	lysine N-methyltransferase activity	VIT_08S0056G01660
16279	0.57977	1	1	29599	599	20352	protein-lysine N-methyltransferase activity	VIT_08S0056G01660
51301	0.58054	1	7	244599	599	20352	cell division	VIT_07S0005G05400|VIT_07S0005G02390|VIT_13S0064G01020|VIT_09S0002G07030|VIT_07S0104G00710|VIT_09S0002G05230|VIT_14S0108G00590
50776	0.58221	1	4	138599	599	20352	regulation of immune response	VIT_14S0060G00820|VIT_14S0066G01880|VIT_09S0018G01190|VIT_18S0001G09390
6612	0.58221	1	4	138599	599	20352	protein targeting to membrane	VIT_14S0060G00820|VIT_14S0066G01880|VIT_09S0018G01190|VIT_18S0001G09390
2682	0.58221	1	4	138599	599	20352	regulation of immune system process	VIT_14S0060G00820|VIT_14S0066G01880|VIT_09S0018G01190|VIT_18S0001G09390
31408	0.58255	1	2	66599	599	20352	oxylipin biosynthetic process	VIT_07S0141G00340|VIT_17S0000G01790
7034	0.58255	1	2	66599	599	20352	vacuolar transport	VIT_14S0066G00180|VIT_08S0007G03450
19637	0.58285	1	10	350599	599	20352	organophosphate metabolic process	VIT_00S0301G00050|VIT_11S0016G03360|VIT_14S0060G00820|VIT_08S0007G08170|VIT_02S0012G02160|VIT_09S0002G05230|VIT_15S0046G01780|VIT_03S0063G02260|VIT_18S0001G00770|VIT_12S0057G01250
15674	0.58419	1	5	174599	599	20352	di-, tri-valent inorganic cation transport	VIT_05S0020G04380|VIT_00S2269G00010|VIT_11S0016G04750|VIT_08S0007G03990|VIT_02S0025G00140
30001	0.58648	1	10	351599	599	20352	metal ion transport	VIT_00S0753G00010|VIT_05S0020G04380|VIT_14S0060G02090|VIT_00S2269G00010|VIT_11S0016G04750|VIT_04S0023G03910|VIT_03S0038G02440|VIT_08S0007G03990|VIT_02S0025G00350|VIT_02S0025G00140
16441	0.58782	1	3	103599	599	20352	posttranscriptional gene silencing	VIT_12S0142G00110|VIT_11S0078G00440|VIT_13S0019G04310
16407	0.59076	1	2	67599	599	20352	acetyltransferase activity	VIT_08S0040G03340|VIT_11S0016G01140
46489	0.59076	1	2	67599	599	20352	phosphoinositide biosynthetic process	VIT_08S0007G08170|VIT_09S0002G05230
71322	0.59076	1	2	67599	599	20352	cellular response to carbohydrate stimulus	VIT_11S0078G00440|VIT_16S0098G00320
16782	0.59215	1	1	30599	599	20352	transferase activity, transferring sulfur-containing groups	VIT_18S0072G01240
16854	0.59215	1	1	30599	599	20352	racemase and epimerase activity	VIT_15S0048G00320
42054	0.59215	1	1	30599	599	20352	histone methyltransferase activity	VIT_08S0056G01660
48581	0.59215	1	1	30599	599	20352	negative regulation of post-embryonic development	VIT_08S0007G03450
15399	0.59584	1	6	212599	599	20352	primary active transmembrane transporter activity	VIT_05S0020G04380|VIT_04S0008G06730|VIT_16S0039G00010|VIT_10S0003G04390|VIT_07S0005G04460|VIT_02S0025G00990
15405	0.59584	1	6	212599	599	20352	P-P-bond-hydrolysis-driven transmembrane transporter activity	VIT_05S0020G04380|VIT_04S0008G06730|VIT_16S0039G00010|VIT_10S0003G04390|VIT_07S0005G04460|VIT_02S0025G00990
45488	0.59886	1	2	68599	599	20352	pectin metabolic process	VIT_06S0009G02560|VIT_06S0009G02570
5984	0.59923	1	4	141599	599	20352	disaccharide metabolic process	VIT_10S0071G01130|VIT_15S0046G01000|VIT_18S0001G02740|VIT_12S0057G01250
42626	0.59937	1	5	177599	599	20352	ATPase activity, coupled to transmembrane movement of substances	VIT_05S0020G04380|VIT_16S0039G00010|VIT_10S0003G04390|VIT_07S0005G04460|VIT_02S0025G00990
15979	0.59984	1	8	284599	599	20352	photosynthesis	VIT_12S0028G00320|VIT_13S0019G04140|VIT_07S0031G01530|VIT_16S0050G02520|VIT_14S0060G00820|VIT_15S0024G00040|VIT_18S0001G02740|VIT_10S0003G02890
19344	0.60089	1	3	105599	599	20352	cysteine biosynthetic process	VIT_15S0046G01780|VIT_15S0024G00040|VIT_18S0001G02740
16310	0.60154	1	48	1676599	599	20352	phosphorylation	VIT_00S0409G00050|VIT_19S0014G00520|VIT_19S0014G00500|VIT_16S0022G01710|VIT_05S0020G04570|VIT_05S0020G00830|VIT_06S0004G01390|VIT_01S0011G00480|VIT_00S0409G00010|VIT_05S0020G03220|VIT_19S0014G00480|VIT_00S0286G00120|VIT_13S0019G04130|VIT_05S0049G00950|VIT_04S0008G00350|VIT_07S0031G00120|VIT_08S0058G01040|VIT_16S0098G00080|VIT_14S0128G00510|VIT_16S0098G00400|VIT_03S0063G02260|VIT_16S0148G00120|VIT…
9056	0.60241	1	47	1642599	599	20352	catabolic process	VIT_02S0025G03600|VIT_06S0009G02560|VIT_07S0005G00180|VIT_08S0007G08050|VIT_17S0000G04760|VIT_04S0008G05870|VIT_04S0023G02060|VIT_18S0166G00080|VIT_07S0005G04460|VIT_08S0007G08310|VIT_05S0049G01520|VIT_14S0108G01500|VIT_11S0149G00330|VIT_05S0094G00280|VIT_08S0007G08290|VIT_16S0022G02080|VIT_16S0039G01120|VIT_18S0001G07370|VIT_03S0063G00380|VIT_16S0039G00010|VIT_05S0077G00280|VIT_14S0128G00770|VIT…
51716	0.60357	1	28	985599	599	20352	cellular response to stimulus	VIT_18S0001G05850|VIT_11S0037G00510|VIT_18S0001G05890|VIT_13S0019G02200|VIT_08S0217G00090|VIT_08S0007G06710|VIT_11S0016G04080|VIT_07S0104G00350|VIT_08S0058G01040|VIT_11S0016G04750|VIT_16S0098G00320|VIT_18S0001G09390|VIT_04S0043G00310|VIT_07S0005G05400|VIT_12S0142G00110|VIT_09S0002G05160|VIT_13S0067G01940|VIT_09S0002G04490|VIT_14S0066G01880|VIT_08S0007G03990|VIT_10S0003G03510|VIT_04S0008G01110|VIT…
8287	0.60417	1	1	31599	599	20352	protein serine/threonine phosphatase complex	VIT_16S0050G02570
45165	0.60417	1	1	31599	599	20352	cell fate commitment	VIT_09S0002G04340
16846	0.60417	1	1	31599	599	20352	carbon-sulfur lyase activity	VIT_13S0158G00130
14070	0.60417	1	1	31599	599	20352	response to organic cyclic substance	VIT_14S0066G01880
5938	0.60417	1	1	31599	599	20352	cell cortex	VIT_08S0040G02730
51302	0.60417	1	1	31599	599	20352	regulation of cell division	VIT_07S0104G00710
10583	0.60417	1	1	31599	599	20352	response to cyclopentenone	VIT_14S0066G01880
48038	0.60417	1	1	31599	599	20352	quinone binding	VIT_18S0001G10460
48582	0.60417	1	1	31599	599	20352	positive regulation of post-embryonic development	VIT_10S0071G01130
42545	0.60481	1	4	142599	599	20352	cell wall modification	VIT_06S0009G02560|VIT_06S0009G02570|VIT_05S0049G02120|VIT_04S0008G03380
7030	0.60683	1	2	69599	599	20352	Golgi organization	VIT_00S2269G00010|VIT_08S0007G03990
70646	0.60732	1	3	106599	599	20352	protein modification by small protein removal	VIT_11S0016G00630|VIT_18S0001G07370|VIT_16S0098G00320
32989	0.61038	1	7	251599	599	20352	cellular component morphogenesis	VIT_07S0005G02390|VIT_00S0299G00100|VIT_07S0104G00710|VIT_11S0016G04750|VIT_05S0049G02120|VIT_08S0217G00090|VIT_01S0137G00030
9793	0.61167	1	8	287599	599	20352	embryonic development ending in seed dormancy	VIT_08S0007G06440|VIT_07S0005G05400|VIT_11S0078G00440|VIT_03S0091G00630|VIT_03S0063G00930|VIT_16S0098G00320|VIT_06S0061G00270|VIT_13S0019G04310
5543	0.61369	1	3	107599	599	20352	phospholipid binding	VIT_07S0005G02390|VIT_02S0025G01480|VIT_08S0007G03450
5982	0.61582	1	4	144599	599	20352	starch metabolic process	VIT_10S0071G01130|VIT_18S0001G02740|VIT_04S0023G02060|VIT_12S0057G01250
45860	0.61584	1	1	32599	599	20352	positive regulation of protein kinase activity	VIT_17S0000G06970
33674	0.61584	1	1	32599	599	20352	positive regulation of kinase activity	VIT_17S0000G06970
5975	0.61609	1	47	1650599	599	20352	carbohydrate metabolic process	VIT_16S0050G02460|VIT_08S0007G06010|VIT_19S0014G01430|VIT_06S0009G02560|VIT_13S0019G00940|VIT_16S0050G02520|VIT_18S0001G02740|VIT_14S0006G00450|VIT_04S0023G02060|VIT_05S0020G00510|VIT_17S0000G00480|VIT_12S0057G01250|VIT_08S0007G08310|VIT_11S0052G01190|VIT_11S0149G00330|VIT_05S0094G00280|VIT_16S0022G02080|VIT_11S0052G01170|VIT_10S0071G01130|VIT_02S0012G02160|VIT_09S0002G05230|VIT_15S0046G01780|VIT…
5829	0.61799	1	17	607599	599	20352	cytosol	VIT_02S0025G03600|VIT_04S0043G00310|VIT_08S0007G00060|VIT_07S0005G05400|VIT_07S0197G00050|VIT_07S0005G00180|VIT_12S0142G00110|VIT_11S0037G00510|VIT_09S0002G04490|VIT_13S0019G02200|VIT_08S0007G06710|VIT_05S0049G01520|VIT_15S0046G01780|VIT_16S0098G00320|VIT_09S0018G01190|VIT_03S0038G03040|VIT_11S0016G01720
40007	0.6187	1	7	253599	599	20352	growth	VIT_16S0050G02570|VIT_00S0299G00100|VIT_07S0104G00710|VIT_11S0016G04750|VIT_05S0049G02120|VIT_08S0217G00090|VIT_12S0134G00570
16772	0.62097	1	54	1895599	599	20352	transferase activity, transferring phosphorus-containing groups	VIT_00S0409G00050|VIT_16S0050G02520|VIT_19S0014G00500|VIT_05S0020G00830|VIT_06S0004G01390|VIT_00S0409G00010|VIT_05S0020G03220|VIT_13S0019G04130|VIT_16S0098G00080|VIT_14S0128G00510|VIT_16S0098G00400|VIT_12S0059G02570|VIT_12S0055G00580|VIT_16S0039G01260|VIT_09S0002G07060|VIT_17S0000G03340|VIT_17S0000G06970|VIT_07S0005G04050|VIT_17S0000G01680|VIT_19S0014G00470|VIT_05S0077G00650|VIT_02S0012G00530|VIT…
45017	0.62126	1	4	145599	599	20352	glycerolipid biosynthetic process	VIT_08S0040G02280|VIT_08S0007G08170|VIT_02S0012G02160|VIT_09S0002G05230
16126	0.62241	1	2	71599	599	20352	sterol biosynthetic process	VIT_18S0001G06560|VIT_07S0031G01770
22622	0.62292	1	6	218599	599	20352	root system development	VIT_16S0050G02570|VIT_07S0005G02390|VIT_11S0078G00440|VIT_00S0299G00100|VIT_11S0016G04750|VIT_18S0001G07370
48364	0.62292	1	6	218599	599	20352	root development	VIT_16S0050G02570|VIT_07S0005G02390|VIT_11S0078G00440|VIT_00S0299G00100|VIT_11S0016G04750|VIT_18S0001G07370
32879	0.62621	1	3	109599	599	20352	regulation of localization	VIT_13S0019G04140|VIT_11S0016G04750|VIT_13S0019G02200
5244	0.62717	1	1	33599	599	20352	voltage-gated ion channel activity	VIT_11S0016G04750
51020	0.62717	1	1	33599	599	20352	GTPase binding	VIT_08S0007G00930
10149	0.62717	1	1	33599	599	20352	senescence	VIT_02S0012G02270
10260	0.62717	1	1	33599	599	20352	organ senescence	VIT_02S0012G02270
22832	0.62717	1	1	33599	599	20352	voltage-gated channel activity	VIT_11S0016G04750
6665	0.62717	1	1	33599	599	20352	sphingolipid metabolic process	VIT_05S0051G00910
8380	0.62878	1	5	183599	599	20352	RNA splicing	VIT_12S0142G00110|VIT_06S0004G06010|VIT_06S0004G03380|VIT_13S0019G00880|VIT_07S0151G01010
42594	0.63003	1	2	72599	599	20352	response to starvation	VIT_11S0016G04750|VIT_02S0012G02270
31407	0.63003	1	2	72599	599	20352	oxylipin metabolic process	VIT_07S0141G00340|VIT_17S0000G01790
3899	0.63003	1	2	72599	599	20352	DNA-directed RNA polymerase activity	VIT_16S0050G02520|VIT_16S0039G00660
9653	0.63232	1	20	718599	599	20352	anatomical structure morphogenesis	VIT_16S0050G02570|VIT_11S0016G05590|VIT_07S0005G02390|VIT_00S0299G00100|VIT_09S0002G07030|VIT_05S0049G02120|VIT_08S0217G00090|VIT_18S0001G02740|VIT_04S0008G03380|VIT_13S0019G04310|VIT_07S0031G01570|VIT_16S0098G01790|VIT_11S0078G00440|VIT_09S0002G01700|VIT_14S0060G00820|VIT_07S0104G00710|VIT_10S0071G01130|VIT_11S0016G04750|VIT_16S0098G00320|VIT_01S0137G00030
6534	0.63236	1	3	110599	599	20352	cysteine metabolic process	VIT_15S0046G01780|VIT_15S0024G00040|VIT_18S0001G02740
10608	0.63355	1	5	184599	599	20352	posttranscriptional regulation of gene expression	VIT_11S0016G05590|VIT_12S0142G00110|VIT_11S0078G00440|VIT_14S0060G00820|VIT_13S0019G04310
43492	0.63355	1	5	184599	599	20352	ATPase activity, coupled to movement of substances	VIT_05S0020G04380|VIT_16S0039G00010|VIT_10S0003G04390|VIT_07S0005G04460|VIT_02S0025G00990
904	0.63727	1	4	148599	599	20352	cell morphogenesis involved in differentiation	VIT_07S0005G02390|VIT_11S0016G04750|VIT_05S0049G02120|VIT_08S0217G00090
5743	0.63727	1	4	148599	599	20352	mitochondrial inner membrane	VIT_04S0008G06730|VIT_04S0023G02060|VIT_19S0090G01190|VIT_12S0057G00260
10038	0.63752	1	2	73599	599	20352	response to metal ion	VIT_18S0001G07760|VIT_04S0023G02060
16125	0.63752	1	2	73599	599	20352	sterol metabolic process	VIT_18S0001G06560|VIT_07S0031G01770
5261	0.63816	1	1	34599	599	20352	cation channel activity	VIT_11S0016G04750
9595	0.63816	1	1	34599	599	20352	detection of biotic stimulus	VIT_14S0060G00820
9740	0.63816	1	1	34599	599	20352	gibberellic acid mediated signaling pathway	VIT_07S0005G05400
71370	0.63816	1	1	34599	599	20352	cellular response to gibberellin stimulus	VIT_07S0005G05400
51347	0.63816	1	1	34599	599	20352	positive regulation of transferase activity	VIT_17S0000G06970
6366	0.63816	1	1	34599	599	20352	transcription from RNA polymerase II promoter	VIT_07S0005G05400
10476	0.63816	1	1	34599	599	20352	gibberellin mediated signaling pathway	VIT_07S0005G05400
6914	0.63816	1	1	34599	599	20352	autophagy	VIT_02S0012G02270
3964	0.63816	1	1	34599	599	20352	RNA-directed DNA polymerase activity	VIT_14S0068G00300
48440	0.63844	1	3	111599	599	20352	carpel development	VIT_07S0031G01570|VIT_12S0057G00920|VIT_06S0061G00270
30036	0.64445	1	3	112599	599	20352	actin cytoskeleton organization	VIT_07S0005G02390|VIT_11S0016G04750|VIT_03S0038G03040
31667	0.64489	1	2	74599	599	20352	response to nutrient levels	VIT_11S0016G04750|VIT_02S0012G02270
45010	0.64489	1	2	74599	599	20352	actin nucleation	VIT_07S0005G02390|VIT_11S0016G04750
8610	0.64698	1	20	724599	599	20352	lipid biosynthetic process	VIT_12S0059G01660|VIT_07S0005G05400|VIT_18S0001G06560|VIT_07S0005G01080|VIT_08S0040G02280|VIT_08S0217G00090|VIT_05S0020G04540|VIT_15S0045G01590|VIT_13S0158G00130|VIT_17S0000G01790|VIT_12S0057G01250|VIT_07S0141G00340|VIT_14S0060G00820|VIT_07S0031G01770|VIT_08S0007G08170|VIT_04S0008G06730|VIT_02S0012G02160|VIT_09S0002G05230|VIT_15S0046G01780|VIT_03S0038G04390
9312	0.64883	1	1	35599	599	20352	oligosaccharide biosynthetic process	VIT_15S0046G01000
46356	0.64883	1	1	35599	599	20352	acetyl-CoA catabolic process	VIT_19S0014G01640
9962	0.64883	1	1	35599	599	20352	regulation of flavonoid biosynthetic process	VIT_09S0018G01190
6099	0.64883	1	1	35599	599	20352	tricarboxylic acid cycle	VIT_19S0014G01640
6278	0.64883	1	1	35599	599	20352	RNA-dependent DNA replication	VIT_14S0068G00300
22834	0.64883	1	1	35599	599	20352	ligand-gated channel activity	VIT_11S0016G04750
19205	0.64883	1	1	35599	599	20352	nucleobase, nucleoside, nucleotide kinase activity	VIT_17S0000G01680
15276	0.64883	1	1	35599	599	20352	ligand-gated ion channel activity	VIT_11S0016G04750
16887	0.65073	1	13	477599	599	20352	ATPase activity	VIT_04S0008G05870|VIT_10S0003G04390|VIT_18S0166G00080|VIT_07S0005G04460|VIT_11S0016G00630|VIT_07S0031G01640|VIT_14S0108G01500|VIT_05S0020G04380|VIT_09S0002G05560|VIT_16S0039G00010|VIT_14S0108G00590|VIT_02S0025G00990|VIT_14S0060G00470
398	0.65214	1	2	75599	599	20352	nuclear mRNA splicing, via spliceosome	VIT_12S0142G00110|VIT_13S0019G00880
9744	0.65214	1	2	75599	599	20352	response to sucrose stimulus	VIT_13S0019G04140|VIT_08S0007G03450
9790	0.6527	1	9	334599	599	20352	embryonic development	VIT_08S0007G06440|VIT_07S0005G05400|VIT_11S0078G00440|VIT_03S0091G00630|VIT_03S0063G00930|VIT_09S0002G05230|VIT_16S0098G00320|VIT_06S0061G00270|VIT_13S0019G04310
4252	0.65283	1	4	151599	599	20352	serine-type endopeptidase activity	VIT_05S0020G01120|VIT_00S1553G00010|VIT_02S0025G02870|VIT_02S0025G02860
902	0.65316	1	6	225599	599	20352	cell morphogenesis	VIT_07S0005G02390|VIT_00S0299G00100|VIT_07S0104G00710|VIT_11S0016G04750|VIT_05S0049G02120|VIT_08S0217G00090
48580	0.65316	1	6	225599	599	20352	regulation of post-embryonic development	VIT_07S0005G02390|VIT_11S0078G00440|VIT_10S0071G01130|VIT_16S0098G00320|VIT_07S0104G00350|VIT_08S0007G03450
9070	0.65627	1	3	114599	599	20352	serine family amino acid biosynthetic process	VIT_15S0046G01780|VIT_15S0024G00040|VIT_18S0001G02740
71554	0.65908	1	12	444599	599	20352	cell wall organization or biogenesis	VIT_06S0009G02560|VIT_06S0009G02570|VIT_07S0005G02390|VIT_05S0094G00280|VIT_11S0016G04750|VIT_09S0002G05230|VIT_05S0049G02120|VIT_16S0098G00810|VIT_14S0006G00450|VIT_14S0128G00770|VIT_08S0007G03990|VIT_04S0008G03380
16860	0.65918	1	1	36599	599	20352	intramolecular oxidoreductase activity	VIT_14S0006G02820
51094	0.65918	1	1	36599	599	20352	positive regulation of developmental process	VIT_10S0071G01130
31301	0.65918	1	1	36599	599	20352	integral to organelle membrane	VIT_17S0000G00480
34285	0.65927	1	2	76599	599	20352	response to disaccharide stimulus	VIT_13S0019G04140|VIT_08S0007G03450
9853	0.65927	1	2	76599	599	20352	photorespiration	VIT_14S0060G00820|VIT_04S0023G02060
7031	0.65927	1	2	76599	599	20352	peroxisome organization	VIT_16S0098G00810|VIT_13S0019G04310
16747	0.66074	1	8	300599	599	20352	transferase activity, transferring acyl groups other than amino-acyl groups	VIT_16S0100G00860|VIT_08S0040G03340|VIT_12S0059G01660|VIT_02S0012G02160|VIT_11S0016G01140|VIT_05S0020G04540|VIT_09S0018G01190|VIT_17S0000G01790
9909	0.66139	1	5	190599	599	20352	regulation of flower development	VIT_07S0005G02390|VIT_11S0078G00440|VIT_10S0071G01130|VIT_16S0098G00320|VIT_08S0007G03450
16705	0.66624	1	18	661599	599	20352	oxidoreductase activity, acting on paired donors, with incorporation or reduction of molecular oxygen	VIT_02S0025G03600|VIT_16S0013G00730|VIT_18S0001G00590|VIT_10S0042G01040|VIT_06S0004G00270|VIT_17S0000G09510|VIT_18S0001G03510|VIT_17S0000G07200|VIT_18S0076G00340|VIT_07S0031G01570|VIT_06S0004G05050|VIT_05S0094G01190|VIT_18S0122G01480|VIT_03S0063G00380|VIT_07S0141G00920|VIT_03S0063G01290|VIT_03S0063G01330|VIT_18S0001G10500
34062	0.66629	1	2	77599	599	20352	RNA polymerase activity	VIT_16S0050G02520|VIT_16S0039G00660
9908	0.66647	1	9	338599	599	20352	flower development	VIT_07S0031G01570|VIT_12S0057G00920|VIT_11S0078G00440|VIT_09S0002G07030|VIT_18S0001G07370|VIT_04S0023G02060|VIT_06S0061G00270|VIT_01S0137G00030|VIT_08S0007G03450
9640	0.66779	1	3	116599	599	20352	photomorphogenesis	VIT_11S0016G00630|VIT_11S0078G00440|VIT_16S0098G00320
10207	0.66779	1	3	116599	599	20352	photosystem II assembly	VIT_16S0050G02520|VIT_14S0060G00820|VIT_18S0001G02740
48467	0.66779	1	3	116599	599	20352	gynoecium development	VIT_07S0031G01570|VIT_12S0057G00920|VIT_06S0061G00270
48509	0.66779	1	3	116599	599	20352	regulation of meristem development	VIT_07S0031G01570|VIT_07S0005G02390|VIT_18S0001G06560
9260	0.66795	1	4	154599	599	20352	ribonucleotide biosynthetic process	VIT_02S0012G00530|VIT_03S0091G00630|VIT_01S0010G00240|VIT_00S0229G00160
33692	0.66882	1	10	375599	599	20352	cellular polysaccharide biosynthetic process	VIT_16S0050G02460|VIT_16S0022G02080|VIT_10S0071G01130|VIT_09S0002G05230|VIT_12S0059G00910|VIT_16S0098G00810|VIT_18S0001G02740|VIT_14S0006G00450|VIT_04S0023G02060|VIT_12S0057G01250
33037	0.66923	1	1	37599	599	20352	polysaccharide localization	VIT_18S0001G09390
9074	0.66923	1	1	37599	599	20352	aromatic amino acid family catabolic process	VIT_16S0039G01120
5746	0.66923	1	1	37599	599	20352	mitochondrial respiratory chain	VIT_04S0023G02060
2237	0.66923	1	1	37599	599	20352	response to molecule of bacterial origin	VIT_09S0002G07030
6997	0.66923	1	1	37599	599	20352	nucleus organization	VIT_16S0098G00320
52545	0.66923	1	1	37599	599	20352	callose localization	VIT_18S0001G09390
48653	0.66923	1	1	37599	599	20352	anther development	VIT_04S0023G02060
3746	0.66923	1	1	37599	599	20352	translation elongation factor activity	VIT_08S0007G08290
48825	0.66923	1	1	37599	599	20352	cotyledon development	VIT_07S0005G05400
16820	0.67036	1	5	192599	599	20352	hydrolase activity, acting on acid anhydrides, catalyzing transmembrane movement of substances	VIT_05S0020G04380|VIT_16S0039G00010|VIT_10S0003G04390|VIT_07S0005G04460|VIT_02S0025G00990
46364	0.67319	1	2	78599	599	20352	monosaccharide biosynthetic process	VIT_19S0014G01430|VIT_14S0006G02820
10200	0.67319	1	2	78599	599	20352	response to chitin	VIT_14S0060G00820|VIT_18S0001G09390
19751	0.67319	1	2	78599	599	20352	polyol metabolic process	VIT_02S0012G01640|VIT_16S0050G02520
9055	0.67472	1	16	593599	599	20352	electron carrier activity	VIT_18S0001G00590|VIT_10S0042G01040|VIT_06S0004G00270|VIT_18S0001G03910|VIT_17S0000G09510|VIT_17S0000G07200|VIT_18S0076G00340|VIT_07S0031G01570|VIT_12S0028G01740|VIT_06S0004G05050|VIT_05S0094G01190|VIT_18S0122G01480|VIT_04S0008G01120|VIT_03S0063G00380|VIT_07S0141G00920|VIT_18S0001G10500
4871	0.67479	1	5	193599	599	20352	signal transducer activity	VIT_13S0067G03450|VIT_07S0005G00180|VIT_13S0067G01940|VIT_09S0002G07030|VIT_07S0104G00710
60089	0.67479	1	5	193599	599	20352	molecular transducer activity	VIT_13S0067G03450|VIT_07S0005G00180|VIT_13S0067G01940|VIT_09S0002G07030|VIT_07S0104G00710
50793	0.67745	1	11	414599	599	20352	regulation of developmental process	VIT_07S0031G01570|VIT_07S0005G02390|VIT_18S0001G06560|VIT_11S0078G00440|VIT_10S0071G01130|VIT_11S0016G04750|VIT_09S0002G04340|VIT_16S0098G00320|VIT_07S0104G00350|VIT_08S0007G03450|VIT_04S0023G01360
42546	0.67777	1	4	156599	599	20352	cell wall biogenesis	VIT_09S0002G05230|VIT_16S0098G00810|VIT_14S0006G00450|VIT_08S0007G03990
4221	0.67898	1	1	38599	599	20352	ubiquitin thiolesterase activity	VIT_18S0001G07370
8375	0.67898	1	1	38599	599	20352	acetylglucosaminyltransferase activity	VIT_13S0019G00240
10114	0.67898	1	1	38599	599	20352	response to red light	VIT_14S0060G00820
7020	0.67898	1	1	38599	599	20352	microtubule nucleation	VIT_10S0071G01130
32318	0.67898	1	1	38599	599	20352	regulation of Ras GTPase activity	VIT_10S0003G04900
6417	0.67997	1	2	79599	599	20352	regulation of translation	VIT_11S0016G05590|VIT_14S0060G00820
48443	0.67997	1	2	79599	599	20352	stamen development	VIT_09S0002G07030|VIT_04S0023G02060
48466	0.67997	1	2	79599	599	20352	androecium development	VIT_09S0002G07030|VIT_04S0023G02060
9560	0.68664	1	2	80599	599	20352	embryo sac egg cell differentiation	VIT_11S0016G00630|VIT_16S0098G00320
30599	0.68664	1	2	80599	599	20352	pectinesterase activity	VIT_06S0009G02560|VIT_06S0009G02570
6606	0.68664	1	2	80599	599	20352	protein import into nucleus	VIT_11S0016G00630|VIT_14S0066G02340
7292	0.68664	1	2	80599	599	20352	female gamete generation	VIT_11S0016G00630|VIT_16S0098G00320
51649	0.68713	1	23	848599	599	20352	establishment of localization in cell	VIT_16S0050G02460|VIT_00S0404G00100|VIT_07S0005G02390|VIT_07S0005G00180|VIT_07S0005G02970|VIT_11S0016G03360|VIT_14S0066G00180|VIT_14S0066G01880|VIT_14S0066G02340|VIT_15S0024G00580|VIT_19S0090G01190|VIT_13S0019G04310|VIT_12S0057G01250|VIT_08S0007G03450|VIT_11S0016G00630|VIT_14S0060G00820|VIT_15S0021G02730|VIT_16S0098G00810|VIT_08S0040G02730|VIT_16S0098G00320|VIT_09S0018G01190|VIT_11S0052G00960|VIT…
51174	0.68739	1	4	158599	599	20352	regulation of phosphorus metabolic process	VIT_02S0025G04180|VIT_14S0060G00820|VIT_02S0025G04170|VIT_17S0000G06970
19220	0.68739	1	4	158599	599	20352	regulation of phosphate metabolic process	VIT_02S0025G04180|VIT_14S0060G00820|VIT_02S0025G04170|VIT_17S0000G06970
8544	0.68783	1	5	196599	599	20352	epidermis development	VIT_16S0050G02570|VIT_07S0005G02390|VIT_09S0002G01700|VIT_11S0016G04750|VIT_09S0002G04340
9913	0.68783	1	5	196599	599	20352	epidermal cell differentiation	VIT_16S0050G02570|VIT_07S0005G02390|VIT_09S0002G01700|VIT_11S0016G04750|VIT_09S0002G04340
7398	0.68783	1	5	196599	599	20352	ectoderm development	VIT_16S0050G02570|VIT_07S0005G02390|VIT_09S0002G01700|VIT_11S0016G04750|VIT_09S0002G04340
9739	0.68845	1	1	39599	599	20352	response to gibberellin stimulus	VIT_07S0005G05400
43900	0.68845	1	1	39599	599	20352	regulation of multi-organism process	VIT_14S0060G00820
7267	0.68845	1	1	39599	599	20352	cell-cell signaling	VIT_09S0002G02210
46907	0.68914	1	20	742599	599	20352	intracellular transport	VIT_16S0050G02460|VIT_00S0404G00100|VIT_07S0005G02390|VIT_07S0005G00180|VIT_07S0005G02970|VIT_11S0016G03360|VIT_14S0066G00180|VIT_14S0066G01880|VIT_14S0066G02340|VIT_19S0090G01190|VIT_13S0019G04310|VIT_08S0007G03450|VIT_11S0016G00630|VIT_14S0060G00820|VIT_15S0021G02730|VIT_16S0098G00810|VIT_16S0098G00320|VIT_09S0018G01190|VIT_11S0052G00960|VIT_18S0001G09390
9108	0.68999	1	3	120599	599	20352	coenzyme biosynthetic process	VIT_00S1356G00020|VIT_00S0960G00040|VIT_09S0002G04490
48585	0.68999	1	3	120599	599	20352	negative regulation of response to stimulus	VIT_08S0058G01040|VIT_14S0060G00820|VIT_13S0019G02200
16021	0.69	1	57	2045599	599	20352	integral to membrane	VIT_16S0039G00720|VIT_05S0020G01120|VIT_12S0059G00860|VIT_09S0002G07030|VIT_18S0001G02740|VIT_07S0005G04460|VIT_17S0000G00480|VIT_13S0019G01380|VIT_14S0060G01900|VIT_19S0027G01870|VIT_14S0128G00510|VIT_11S0016G04750|VIT_03S0063G00380|VIT_16S0039G00010|VIT_14S0108G00590|VIT_05S0020G00480|VIT_06S0004G00790|VIT_17S0000G06970|VIT_12S0059G00910|VIT_07S0005G04050|VIT_10S0003G04390|VIT_01S0011G02530|VIT…
48856	0.69053	1	38	1380599	599	20352	anatomical structure development	VIT_11S0016G05590|VIT_18S0001G06560|VIT_09S0002G07030|VIT_05S0049G02120|VIT_08S0217G00090|VIT_18S0001G02740|VIT_04S0023G02060|VIT_07S0104G00350|VIT_07S0031G01570|VIT_16S0098G01790|VIT_10S0071G01130|VIT_11S0016G04750|VIT_18S0001G07370|VIT_09S0002G04340|VIT_16S0098G00320|VIT_06S0061G00270|VIT_12S0134G00570|VIT_08S0007G06440|VIT_16S0050G02570|VIT_12S0059G01660|VIT_07S0005G05400|VIT_07S0005G02390|VIT…
6084	0.69319	1	2	81599	599	20352	acetyl-CoA metabolic process	VIT_19S0014G01640|VIT_18S0001G06560
15036	0.69319	1	2	81599	599	20352	disulfide oxidoreductase activity	VIT_04S0008G01120|VIT_12S0057G00260
30244	0.69537	1	3	121599	599	20352	cellulose biosynthetic process	VIT_16S0050G02460|VIT_09S0002G05230|VIT_12S0059G00910
48519	0.69541	1	14	529599	599	20352	negative regulation of biological process	VIT_07S0005G02390|VIT_12S0142G00110|VIT_00S0299G00100|VIT_13S0019G02200|VIT_13S0019G04310|VIT_08S0007G03450|VIT_11S0078G00440|VIT_08S0058G01040|VIT_14S0060G00820|VIT_02S0025G04170|VIT_09S0002G04340|VIT_16S0098G00320|VIT_12S0134G00570|VIT_18S0001G09390
166	0.69752	1	111	3924599	599	20352	nucleotide binding	VIT_16S0050G01150|VIT_00S0467G00030|VIT_00S0409G00050|VIT_18S0041G02020|VIT_18S0001G03910|VIT_05S0020G00830|VIT_07S0005G04460|VIT_12S0057G00480|VIT_14S0036G00630|VIT_11S0016G00630|VIT_13S0019G04130|VIT_06S0004G06010|VIT_16S0098G00080|VIT_06S0004G04470|VIT_17S0000G08080|VIT_16S0098G00400|VIT_12S0059G02570|VIT_12S0055G00580|VIT_06S0061G00270|VIT_16S0039G01260|VIT_08S0007G00060|VIT_17S0000G03340|VIT…
9735	0.69763	1	1	40599	599	20352	response to cytokinin stimulus	VIT_08S0007G03990
7186	0.69763	1	1	40599	599	20352	G-protein coupled receptor protein signaling pathway	VIT_17S0000G06970
15662	0.69763	1	1	40599	599	20352	ATPase activity, coupled to transmembrane movement of ions, phosphorylative mechanism	VIT_05S0020G04380
8237	0.69963	1	2	82599	599	20352	metallopeptidase activity	VIT_14S0219G00250|VIT_14S0108G00590
375	0.69963	1	2	82599	599	20352	RNA splicing, via transesterification reactions	VIT_12S0142G00110|VIT_13S0019G00880
377	0.69963	1	2	82599	599	20352	RNA splicing, via transesterification reactions with bulged adenosine as nucleophile	VIT_12S0142G00110|VIT_13S0019G00880
30145	0.69963	1	2	82599	599	20352	manganese ion binding	VIT_14S0006G02380|VIT_13S0019G04310
9902	0.69963	1	2	82599	599	20352	chloroplast relocation	VIT_14S0060G00820|VIT_12S0057G01250
34504	0.69963	1	2	82599	599	20352	protein localization in nucleus	VIT_11S0016G00630|VIT_14S0066G02340
51170	0.69963	1	2	82599	599	20352	nuclear import	VIT_11S0016G00630|VIT_14S0066G02340
51644	0.69963	1	2	82599	599	20352	plastid localization	VIT_14S0060G00820|VIT_12S0057G01250
51667	0.69963	1	2	82599	599	20352	establishment of plastid localization	VIT_14S0060G00820|VIT_12S0057G01250
31225	0.69963	1	2	82599	599	20352	anchored to membrane	VIT_18S0001G06560|VIT_09S0002G07030
15995	0.69963	1	2	82599	599	20352	chlorophyll biosynthetic process	VIT_14S0060G00820|VIT_02S0012G02160
16667	0.70067	1	3	122599	599	20352	oxidoreductase activity, acting on sulfur group of donors	VIT_04S0008G01120|VIT_17S0000G02210|VIT_12S0057G00260
48513	0.70251	1	24	891599	599	20352	organ development	VIT_16S0050G02570|VIT_07S0005G05400|VIT_11S0016G05590|VIT_07S0005G02390|VIT_18S0001G06560|VIT_00S0299G00100|VIT_09S0002G07030|VIT_18S0001G02740|VIT_04S0023G02060|VIT_04S0008G03380|VIT_13S0019G04310|VIT_07S0031G01570|VIT_12S0057G00920|VIT_16S0098G01790|VIT_11S0078G00440|VIT_09S0002G01700|VIT_14S0060G00820|VIT_10S0071G01130|VIT_11S0016G04750|VIT_18S0001G07370|VIT_02S0012G02270|VIT_09S0002G04340|VIT…
48731	0.70251	1	24	891599	599	20352	system development	VIT_16S0050G02570|VIT_07S0005G05400|VIT_11S0016G05590|VIT_07S0005G02390|VIT_18S0001G06560|VIT_00S0299G00100|VIT_09S0002G07030|VIT_18S0001G02740|VIT_04S0023G02060|VIT_04S0008G03380|VIT_13S0019G04310|VIT_07S0031G01570|VIT_12S0057G00920|VIT_16S0098G01790|VIT_11S0078G00440|VIT_09S0002G01700|VIT_14S0060G00820|VIT_10S0071G01130|VIT_11S0016G04750|VIT_18S0001G07370|VIT_02S0012G02270|VIT_09S0002G04340|VIT…
51239	0.70264	1	9	349599	599	20352	regulation of multicellular organismal process	VIT_07S0031G01570|VIT_07S0005G02390|VIT_18S0001G06560|VIT_11S0078G00440|VIT_10S0071G01130|VIT_09S0002G04340|VIT_16S0098G00320|VIT_07S0104G00350|VIT_08S0007G03450
48869	0.70266	1	15	568599	599	20352	cellular developmental process	VIT_16S0050G02570|VIT_11S0016G05590|VIT_07S0005G02390|VIT_00S0299G00100|VIT_05S0049G02120|VIT_08S0217G00090|VIT_08S0007G03450|VIT_11S0016G00630|VIT_09S0002G01700|VIT_14S0060G00820|VIT_07S0104G00710|VIT_11S0016G04750|VIT_09S0002G04340|VIT_16S0098G00320|VIT_01S0137G00030
5635	0.70655	1	1	41599	599	20352	nuclear envelope	VIT_03S0038G02440
6826	0.70655	1	1	41599	599	20352	iron ion transport	VIT_11S0016G04750
3333	0.70655	1	1	41599	599	20352	amino acid transmembrane transport	VIT_06S0004G00790
48528	0.70655	1	1	41599	599	20352	post-embryonic root development	VIT_11S0078G00440
7568	0.70655	1	1	41599	599	20352	aging	VIT_02S0012G02270
6464	0.71025	1	66	2374599	599	20352	protein modification process	VIT_00S0409G00050|VIT_19S0014G00500|VIT_05S0020G00830|VIT_06S0004G01390|VIT_00S0409G00010|VIT_05S0020G03220|VIT_17S0000G00480|VIT_11S0016G00630|VIT_13S0019G04130|VIT_15S0021G02790|VIT_16S0098G00080|VIT_17S0000G08080|VIT_14S0128G00510|VIT_16S0098G00400|VIT_12S0059G02570|VIT_16S0098G00320|VIT_12S0055G00580|VIT_00S0260G00070|VIT_16S0039G01260|VIT_09S0002G07060|VIT_08S0056G01660|VIT_07S0005G02390|VIT…
48469	0.71106	1	3	124599	599	20352	cell maturation	VIT_16S0050G02570|VIT_07S0005G02390|VIT_11S0016G04750
48764	0.71106	1	3	124599	599	20352	trichoblast maturation	VIT_16S0050G02570|VIT_07S0005G02390|VIT_11S0016G04750
48765	0.71106	1	3	124599	599	20352	root hair cell differentiation	VIT_16S0050G02570|VIT_07S0005G02390|VIT_11S0016G04750
31224	0.71499	1	59	2133599	599	20352	intrinsic to membrane	VIT_16S0039G00720|VIT_05S0020G01120|VIT_12S0059G00860|VIT_09S0002G07030|VIT_18S0001G02740|VIT_07S0005G04460|VIT_17S0000G00480|VIT_13S0019G01380|VIT_14S0060G01900|VIT_19S0027G01870|VIT_14S0128G00510|VIT_11S0016G04750|VIT_03S0063G00380|VIT_16S0039G00010|VIT_14S0108G00590|VIT_11S0016G03360|VIT_05S0020G00480|VIT_06S0004G00790|VIT_17S0000G06970|VIT_12S0059G00910|VIT_07S0005G04050|VIT_10S0003G04390|VIT…
32958	0.7152	1	1	42599	599	20352	inositol phosphate biosynthetic process	VIT_16S0050G02520
33517	0.7152	1	1	42599	599	20352	myo-inositol hexakisphosphate metabolic process	VIT_16S0050G02520
10264	0.7152	1	1	42599	599	20352	myo-inositol hexakisphosphate biosynthetic process	VIT_16S0050G02520
6813	0.7152	1	1	42599	599	20352	potassium ion transport	VIT_11S0016G04750
8270	0.71642	1	30	1112599	599	20352	zinc ion binding	VIT_06S0009G03430|VIT_01S0011G02380|VIT_08S0040G03340|VIT_05S0020G01120|VIT_18S0001G03270|VIT_01S0011G01410|VIT_14S0066G02340|VIT_05S0020G01720|VIT_08S0007G03240|VIT_08S0007G04800|VIT_18S0001G07370|VIT_14S0108G00590|VIT_16S0098G00320|VIT_02S0025G00140|VIT_06S0004G02630|VIT_08S0056G01660|VIT_18S0001G06670|VIT_14S0066G01880|VIT_14S0006G02820|VIT_07S0031G00370|VIT_12S0057G00920|VIT_10S0003G04900|VIT…
65007	0.71808	1	99	3528599	599	20352	biological regulation	VIT_08S0040G03260|VIT_16S0050G02520|VIT_18S0001G05890|VIT_09S0002G07030|VIT_08S0007G04830|VIT_05S0020G00830|VIT_14S0083G01060|VIT_07S0104G00350|VIT_06S0004G06010|VIT_10S0071G01130|VIT_18S0001G10450|VIT_00S1287G00010|VIT_07S0005G02390|VIT_17S0000G06970|VIT_04S0008G03380|VIT_08S0007G03450|VIT_04S0008G01110|VIT_14S0068G00300|VIT_11S0016G05590|VIT_18S0001G06560|VIT_14S0066G00180|VIT_18S0001G01030|VIT…
9734	0.71828	1	2	85599	599	20352	auxin mediated signaling pathway	VIT_09S0002G05160|VIT_07S0104G00710
71365	0.71828	1	2	85599	599	20352	cellular response to auxin stimulus	VIT_09S0002G05160|VIT_07S0104G00710
48481	0.71828	1	2	85599	599	20352	ovule development	VIT_12S0057G00920|VIT_06S0061G00270
6605	0.71833	1	11	428599	599	20352	protein targeting	VIT_11S0016G00630|VIT_07S0005G00180|VIT_14S0066G00180|VIT_14S0060G00820|VIT_14S0066G01880|VIT_16S0098G00810|VIT_14S0066G02340|VIT_09S0018G01190|VIT_13S0019G04310|VIT_08S0007G03450|VIT_18S0001G09390
46474	0.72118	1	3	126599	599	20352	glycerophospholipid biosynthetic process	VIT_08S0007G08170|VIT_02S0012G02160|VIT_09S0002G05230
30154	0.72166	1	12	466599	599	20352	cell differentiation	VIT_16S0050G02570|VIT_11S0016G00630|VIT_11S0016G05590|VIT_07S0005G02390|VIT_09S0002G01700|VIT_14S0060G00820|VIT_11S0016G04750|VIT_05S0049G02120|VIT_08S0217G00090|VIT_09S0002G04340|VIT_16S0098G00320|VIT_08S0007G03450
46578	0.7236	1	1	43599	599	20352	regulation of Ras protein signal transduction	VIT_10S0003G04900
51056	0.7236	1	1	43599	599	20352	regulation of small GTPase mediated signal transduction	VIT_10S0003G04900
10155	0.7236	1	1	43599	599	20352	regulation of proton transport	VIT_13S0019G04140
10181	0.7236	1	1	43599	599	20352	FMN binding	VIT_18S0041G02020
10218	0.7236	1	1	43599	599	20352	response to far red light	VIT_14S0060G00820
19901	0.7236	1	1	43599	599	20352	protein kinase binding	VIT_13S0019G02200
8081	0.7236	1	1	43599	599	20352	phosphoric diester hydrolase activity	VIT_18S0001G00770
9220	0.72428	1	2	86599	599	20352	pyrimidine ribonucleotide biosynthetic process	VIT_03S0091G00630|VIT_01S0010G00240
10413	0.72428	1	2	86599	599	20352	glucuronoxylan metabolic process	VIT_16S0098G00810|VIT_14S0006G00450
10054	0.72613	1	3	127599	599	20352	trichoblast differentiation	VIT_16S0050G02570|VIT_07S0005G02390|VIT_11S0016G04750
45491	0.73017	1	2	87599	599	20352	xylan metabolic process	VIT_16S0098G00810|VIT_14S0006G00450
45492	0.73017	1	2	87599	599	20352	xylan biosynthetic process	VIT_16S0098G00810|VIT_14S0006G00450
9218	0.73017	1	2	87599	599	20352	pyrimidine ribonucleotide metabolic process	VIT_03S0091G00630|VIT_01S0010G00240
16109	0.73017	1	2	87599	599	20352	tetraterpenoid biosynthetic process	VIT_14S0060G00820|VIT_02S0012G02160
16117	0.73017	1	2	87599	599	20352	carotenoid biosynthetic process	VIT_14S0060G00820|VIT_02S0012G02160
16298	0.73017	1	2	87599	599	20352	lipase activity	VIT_16S0098G00480|VIT_18S0001G00770
10053	0.73101	1	3	128599	599	20352	root epidermal cell differentiation	VIT_16S0050G02570|VIT_07S0005G02390|VIT_11S0016G04750
8276	0.73176	1	1	44599	599	20352	protein methyltransferase activity	VIT_08S0056G01660
46149	0.73176	1	1	44599	599	20352	pigment catabolic process	VIT_08S0007G08050
9926	0.73176	1	1	44599	599	20352	auxin polar transport	VIT_04S0008G03380
15171	0.73176	1	1	44599	599	20352	amino acid transmembrane transporter activity	VIT_06S0004G00790
15996	0.73176	1	1	44599	599	20352	chlorophyll catabolic process	VIT_08S0007G08050
9507	0.73284	1	36	1335599	599	20352	chloroplast	VIT_04S0023G03430|VIT_02S0025G03600|VIT_07S0005G00180|VIT_13S0019G00940|VIT_16S0050G02520|VIT_11S0037G00510|VIT_14S0066G00180|VIT_08S0007G08050|VIT_04S0008G05870|VIT_15S0024G00040|VIT_18S0001G02740|VIT_04S0023G02060|VIT_08S0007G03240|VIT_12S0057G01250|VIT_12S0028G00320|VIT_14S0108G01500|VIT_07S0031G01530|VIT_08S0007G08290|VIT_02S0012G02160|VIT_15S0046G01780|VIT_02S0025G04840|VIT_06S0061G00270|VIT…
48583	0.73451	1	6	246599	599	20352	regulation of response to stimulus	VIT_08S0058G01040|VIT_14S0060G00820|VIT_14S0066G01880|VIT_13S0019G02200|VIT_09S0018G01190|VIT_18S0001G09390
9699	0.73595	1	2	88599	599	20352	phenylpropanoid biosynthetic process	VIT_16S0039G01120|VIT_09S0018G01190
9991	0.73595	1	2	88599	599	20352	response to extracellular stimulus	VIT_11S0016G04750|VIT_02S0012G02270
9117	0.73666	1	20	764599	599	20352	nucleotide metabolic process	VIT_18S0076G00310|VIT_07S0005G00180|VIT_04S0008G05870|VIT_10S0003G04390|VIT_04S0023G02060|VIT_18S0166G00080|VIT_07S0005G04460|VIT_02S0012G00530|VIT_07S0031G01640|VIT_14S0108G01500|VIT_03S0091G00630|VIT_01S0010G00240|VIT_14S0060G00820|VIT_08S0007G08290|VIT_09S0002G05560|VIT_16S0039G00010|VIT_14S0108G00590|VIT_00S0229G00160|VIT_02S0025G00990|VIT_14S0060G00470
156	0.73967	1	1	45599	599	20352	two-component response regulator activity	VIT_13S0067G03450
4521	0.73967	1	1	45599	599	20352	endoribonuclease activity	VIT_06S0004G03380
5096	0.73967	1	1	45599	599	20352	GTPase activator activity	VIT_10S0003G04900
42044	0.73967	1	1	45599	599	20352	fluid transport	VIT_16S0039G00660
6021	0.73967	1	1	45599	599	20352	inositol biosynthetic process	VIT_16S0050G02520
10167	0.73967	1	1	45599	599	20352	response to nitrate	VIT_11S0016G04750
6833	0.73967	1	1	45599	599	20352	water transport	VIT_16S0039G00660
44445	0.73967	1	1	45599	599	20352	cytosolic part	VIT_15S0046G01780
19900	0.73967	1	1	45599	599	20352	kinase binding	VIT_13S0019G02200
43687	0.73982	1	59	2152599	599	20352	post-translational protein modification	VIT_00S0409G00050|VIT_19S0014G00500|VIT_05S0020G00830|VIT_06S0004G01390|VIT_00S0409G00010|VIT_05S0020G03220|VIT_11S0016G00630|VIT_13S0019G04130|VIT_16S0098G00080|VIT_17S0000G08080|VIT_14S0128G00510|VIT_16S0098G00400|VIT_12S0059G02570|VIT_16S0098G00320|VIT_12S0055G00580|VIT_00S0260G00070|VIT_16S0039G01260|VIT_09S0002G07060|VIT_08S0056G01660|VIT_07S0005G02390|VIT_17S0000G03340|VIT_07S0005G04050|VIT…
21700	0.74057	1	3	130599	599	20352	developmental maturation	VIT_16S0050G02570|VIT_07S0005G02390|VIT_11S0016G04750
9553	0.74057	1	3	130599	599	20352	embryo sac development	VIT_11S0016G00630|VIT_16S0098G00320|VIT_09S0002G02210
6753	0.74074	1	20	766599	599	20352	nucleoside phosphate metabolic process	VIT_18S0076G00310|VIT_07S0005G00180|VIT_04S0008G05870|VIT_10S0003G04390|VIT_04S0023G02060|VIT_18S0166G00080|VIT_07S0005G04460|VIT_02S0012G00530|VIT_07S0031G01640|VIT_14S0108G01500|VIT_03S0091G00630|VIT_01S0010G00240|VIT_14S0060G00820|VIT_08S0007G08290|VIT_09S0002G05560|VIT_16S0039G00010|VIT_14S0108G00590|VIT_00S0229G00160|VIT_02S0025G00990|VIT_14S0060G00470
4519	0.74162	1	2	89599	599	20352	endonuclease activity	VIT_06S0004G03380|VIT_07S0104G00790
70592	0.74162	1	2	89599	599	20352	cell wall polysaccharide biosynthetic process	VIT_16S0098G00810|VIT_14S0006G00450
10090	0.74162	1	2	89599	599	20352	trichome morphogenesis	VIT_07S0005G02390|VIT_11S0016G04750
10410	0.74162	1	2	89599	599	20352	hemicellulose metabolic process	VIT_16S0098G00810|VIT_14S0006G00450
31974	0.74407	1	8	325599	599	20352	membrane-enclosed lumen	VIT_12S0142G00110|VIT_11S0078G00440|VIT_07S0104G00710|VIT_08S0217G00090|VIT_13S0019G00860|VIT_11S0016G04080|VIT_14S0060G02340|VIT_12S0057G00260
19288	0.74494	1	4	171599	599	20352	isopentenyl diphosphate biosynthetic process, mevalonate-independent pathway	VIT_14S0060G00820|VIT_02S0012G02160|VIT_15S0046G01780|VIT_12S0057G01250
19682	0.74494	1	4	171599	599	20352	glyceraldehyde-3-phosphate metabolic process	VIT_14S0060G00820|VIT_02S0012G02160|VIT_15S0046G01780|VIT_12S0057G01250
9867	0.74719	1	2	90599	599	20352	jasmonic acid mediated signaling pathway	VIT_14S0060G00820|VIT_14S0066G01880
71395	0.74719	1	2	90599	599	20352	cellular response to jasmonic acid stimulus	VIT_14S0060G00820|VIT_14S0066G01880
10075	0.74719	1	2	90599	599	20352	regulation of meristem growth	VIT_07S0031G01570|VIT_18S0001G06560
33124	0.74735	1	1	46599	599	20352	regulation of GTP catabolic process	VIT_10S0003G04900
46173	0.74735	1	1	46599	599	20352	polyol biosynthetic process	VIT_16S0050G02520
5275	0.74735	1	1	46599	599	20352	amine transmembrane transporter activity	VIT_06S0004G00790
43087	0.74735	1	1	46599	599	20352	regulation of GTPase activity	VIT_10S0003G04900
6414	0.74735	1	1	46599	599	20352	translational elongation	VIT_08S0007G08290
6664	0.74735	1	1	46599	599	20352	glycolipid metabolic process	VIT_05S0051G00910
15934	0.74735	1	1	46599	599	20352	large ribosomal subunit	VIT_15S0046G01780
16132	0.74735	1	1	46599	599	20352	brassinosteroid biosynthetic process	VIT_18S0001G06560
8170	0.74735	1	1	46599	599	20352	N-methyltransferase activity	VIT_08S0056G01660
271	0.74901	1	10	402599	599	20352	polysaccharide biosynthetic process	VIT_16S0050G02460|VIT_16S0022G02080|VIT_10S0071G01130|VIT_09S0002G05230|VIT_12S0059G00910|VIT_16S0098G00810|VIT_18S0001G02740|VIT_14S0006G00450|VIT_04S0023G02060|VIT_12S0057G01250
16706	0.74901	1	4	172599	599	20352	oxidoreductase activity, acting on paired donors, with incorporation or reduction of molecular oxygen, 2-oxoglutarate as one donor, and incorporation of one atom each of oxygen into both donors	VIT_16S0013G00730|VIT_03S0063G01290|VIT_03S0063G01330|VIT_18S0001G03510
44036	0.74901	1	4	172599	599	20352	cell wall macromolecule metabolic process	VIT_05S0094G00280|VIT_16S0098G00810|VIT_14S0006G00450|VIT_14S0128G00770
51641	0.74926	1	23	879599	599	20352	cellular localization	VIT_16S0050G02460|VIT_00S0404G00100|VIT_07S0005G02390|VIT_07S0005G00180|VIT_07S0005G02970|VIT_11S0016G03360|VIT_14S0066G00180|VIT_14S0066G01880|VIT_14S0066G02340|VIT_15S0024G00580|VIT_19S0090G01190|VIT_13S0019G04310|VIT_12S0057G01250|VIT_08S0007G03450|VIT_11S0016G00630|VIT_14S0060G00820|VIT_15S0021G02730|VIT_16S0098G00810|VIT_08S0040G02730|VIT_16S0098G00320|VIT_09S0018G01190|VIT_11S0052G00960|VIT…
15994	0.74986	1	3	132599	599	20352	chlorophyll metabolic process	VIT_14S0060G00820|VIT_02S0012G02160|VIT_08S0007G08050
70589	0.75266	1	2	91599	599	20352	cellular component macromolecule biosynthetic process	VIT_16S0098G00810|VIT_14S0006G00450
44038	0.75266	1	2	91599	599	20352	cell wall macromolecule biosynthetic process	VIT_16S0098G00810|VIT_14S0006G00450
9240	0.75304	1	4	173599	599	20352	isopentenyl diphosphate biosynthetic process	VIT_14S0060G00820|VIT_02S0012G02160|VIT_15S0046G01780|VIT_12S0057G01250
46490	0.75304	1	4	173599	599	20352	isopentenyl diphosphate metabolic process	VIT_14S0060G00820|VIT_02S0012G02160|VIT_15S0046G01780|VIT_12S0057G01250
44092	0.75304	1	4	173599	599	20352	negative regulation of molecular function	VIT_06S0009G02560|VIT_06S0009G02570|VIT_13S0019G02200|VIT_02S0025G02860
46165	0.75441	1	3	133599	599	20352	alcohol biosynthetic process	VIT_19S0014G01430|VIT_16S0050G02520|VIT_14S0006G02820
5789	0.75441	1	3	133599	599	20352	endoplasmic reticulum membrane	VIT_11S0016G03360|VIT_09S0002G05230|VIT_01S0011G02530
34637	0.75462	1	14	553599	599	20352	cellular carbohydrate biosynthetic process	VIT_16S0050G02460|VIT_19S0014G01430|VIT_16S0050G02520|VIT_12S0059G00910|VIT_14S0006G02820|VIT_18S0001G02740|VIT_14S0006G00450|VIT_04S0023G02060|VIT_12S0057G01250|VIT_16S0022G02080|VIT_10S0071G01130|VIT_09S0002G05230|VIT_15S0046G01000|VIT_16S0098G00810
33015	0.7548	1	1	47599	599	20352	tetrapyrrole catabolic process	VIT_08S0007G08050
42364	0.7548	1	1	47599	599	20352	water-soluble vitamin biosynthetic process	VIT_09S0002G04490
46471	0.7548	1	1	47599	599	20352	phosphatidylglycerol metabolic process	VIT_02S0012G02160
9695	0.7548	1	1	47599	599	20352	jasmonic acid biosynthetic process	VIT_17S0000G01790
9914	0.7548	1	1	47599	599	20352	hormone transport	VIT_04S0008G03380
51258	0.7548	1	1	47599	599	20352	protein polymerization	VIT_07S0197G00050
6655	0.7548	1	1	47599	599	20352	phosphatidylglycerol biosynthetic process	VIT_02S0012G02160
6787	0.7548	1	1	47599	599	20352	porphyrin catabolic process	VIT_08S0007G08050
60918	0.7548	1	1	47599	599	20352	auxin transport	VIT_04S0008G03380
16129	0.7548	1	1	47599	599	20352	phytosteroid biosynthetic process	VIT_18S0001G06560
16131	0.7548	1	1	47599	599	20352	brassinosteroid metabolic process	VIT_18S0001G06560
45036	0.7548	1	1	47599	599	20352	protein targeting to chloroplast	VIT_07S0005G00180
9932	0.75802	1	2	92599	599	20352	cell tip growth	VIT_05S0049G02120|VIT_08S0217G00090
32787	0.75864	1	20	775599	599	20352	monocarboxylic acid metabolic process	VIT_12S0059G01660|VIT_07S0005G05400|VIT_04S0023G02730|VIT_17S0000G04760|VIT_08S0217G00090|VIT_05S0020G04540|VIT_15S0045G01590|VIT_13S0019G04310|VIT_17S0000G01790|VIT_12S0057G01250|VIT_06S0004G05050|VIT_07S0141G00340|VIT_11S0052G01150|VIT_14S0060G00820|VIT_16S0039G01120|VIT_02S0012G02160|VIT_15S0046G01780|VIT_03S0063G00380|VIT_16S0098G00810|VIT_09S0002G02210
910	0.75888	1	3	134599	599	20352	cytokinesis	VIT_07S0005G02390|VIT_13S0064G01020|VIT_07S0104G00710
42175	0.75888	1	3	134599	599	20352	nuclear membrane-endoplasmic reticulum network	VIT_11S0016G03360|VIT_09S0002G05230|VIT_01S0011G02530
16746	0.76173	1	9	369599	599	20352	transferase activity, transferring acyl groups	VIT_16S0100G00860|VIT_08S0040G03340|VIT_12S0059G01660|VIT_02S0012G02160|VIT_11S0016G01140|VIT_05S0020G04540|VIT_09S0018G01190|VIT_10S0042G00870|VIT_17S0000G01790
16128	0.76203	1	1	48599	599	20352	phytosteroid metabolic process	VIT_18S0001G06560
3924	0.76329	1	3	135599	599	20352	GTPase activity	VIT_18S0076G00310|VIT_07S0005G00180|VIT_08S0007G08290
43531	0.76715	1	9	371599	599	20352	ADP binding	VIT_00S0467G00030|VIT_09S0002G03840|VIT_13S0019G01050|VIT_01S0011G00950|VIT_01S0011G00960|VIT_05S0102G01100|VIT_13S0156G00450|VIT_12S0035G01470|VIT_01S0011G01020
6184	0.76764	1	3	136599	599	20352	GTP catabolic process	VIT_18S0076G00310|VIT_07S0005G00180|VIT_08S0007G08290
8283	0.76845	1	2	94599	599	20352	cell proliferation	VIT_00S0299G00100|VIT_18S0001G07370
8757	0.76845	1	2	94599	599	20352	S-adenosylmethionine-dependent methyltransferase activity	VIT_08S0056G01660|VIT_12S0057G01250
6221	0.76845	1	2	94599	599	20352	pyrimidine nucleotide biosynthetic process	VIT_03S0091G00630|VIT_01S0010G00240
10382	0.76845	1	2	94599	599	20352	cellular cell wall macromolecule metabolic process	VIT_16S0098G00810|VIT_14S0006G00450
6635	0.76845	1	2	94599	599	20352	fatty acid beta-oxidation	VIT_16S0098G00810|VIT_13S0019G04310
4806	0.76905	1	1	49599	599	20352	triglyceride lipase activity	VIT_16S0098G00480
10051	0.76905	1	1	49599	599	20352	xylem and phloem pattern formation	VIT_11S0078G00440
43455	0.76905	1	1	49599	599	20352	regulation of secondary metabolic process	VIT_09S0018G01190
46942	0.77192	1	3	137599	599	20352	carboxylic acid transport	VIT_06S0004G00790|VIT_16S0039G00010|VIT_19S0090G01190
31347	0.77241	1	4	178599	599	20352	regulation of defense response	VIT_14S0060G00820|VIT_14S0066G01880|VIT_09S0018G01190|VIT_18S0001G09390
16246	0.77352	1	2	95599	599	20352	RNA interference	VIT_12S0142G00110|VIT_11S0078G00440
48468	0.77447	1	6	258599	599	20352	cell development	VIT_16S0050G02570|VIT_07S0005G02390|VIT_11S0016G04750|VIT_05S0049G02120|VIT_08S0217G00090|VIT_16S0098G00320
9060	0.77587	1	1	50599	599	20352	aerobic respiration	VIT_19S0014G01640
70279	0.77614	1	3	138599	599	20352	vitamin B6 binding	VIT_03S0017G01720|VIT_05S0020G03410|VIT_11S0016G01720
30170	0.77614	1	3	138599	599	20352	pyridoxal phosphate binding	VIT_03S0017G01720|VIT_05S0020G03410|VIT_11S0016G01720
10026	0.77849	1	2	96599	599	20352	trichome differentiation	VIT_07S0005G02390|VIT_11S0016G04750
35315	0.77849	1	2	96599	599	20352	hair cell differentiation	VIT_07S0005G02390|VIT_11S0016G04750
16020	0.77997	1	107	3868599	599	20352	membrane	VIT_16S0039G00720|VIT_02S0025G03600|VIT_05S0020G01120|VIT_14S0066G02020|VIT_09S0002G07030|VIT_07S0005G04460|VIT_17S0000G00480|VIT_13S0019G01380|VIT_14S0060G01900|VIT_12S0028G00320|VIT_19S0027G01870|VIT_06S0061G00270|VIT_11S0052G00960|VIT_08S0007G00060|VIT_07S0005G02390|VIT_11S0016G03360|VIT_08S0040G02280|VIT_06S0004G00790|VIT_17S0000G06970|VIT_18S0001G00770|VIT_07S0005G04050|VIT_10S0003G04390|VIT…
9987	0.78104	1	274	9610599	599	20352	cellular process	VIT_16S0050G01150|VIT_17S0000G00480|VIT_01S0011G02240|VIT_07S0104G00350|VIT_11S0016G00630|VIT_12S0028G00320|VIT_06S0004G06010|VIT_17S0000G08080|VIT_10S0071G01130|VIT_12S0059G02570|VIT_12S0055G00580|VIT_11S0052G00960|VIT_11S0016G01720|VIT_11S0016G03360|VIT_02S0025G00500|VIT_05S0077G00800|VIT_14S0006G02820|VIT_07S0005G04050|VIT_17S0000G01680|VIT_11S0078G00260|VIT_04S0008G01110|VIT_03S0038G03000|VIT…
9543	0.78248	1	1	51599	599	20352	chloroplast thylakoid lumen	VIT_08S0007G08050
6661	0.78248	1	1	51599	599	20352	phosphatidylinositol biosynthetic process	VIT_08S0007G08170
31978	0.78248	1	1	51599	599	20352	plastid thylakoid lumen	VIT_08S0007G08050
6220	0.78336	1	2	97599	599	20352	pyrimidine nucleotide metabolic process	VIT_03S0091G00630|VIT_01S0010G00240
6839	0.78336	1	2	97599	599	20352	mitochondrial transport	VIT_11S0016G00630|VIT_19S0090G01190
7276	0.78336	1	2	97599	599	20352	gamete generation	VIT_11S0016G00630|VIT_16S0098G00320
30243	0.78438	1	3	140599	599	20352	cellulose metabolic process	VIT_16S0050G02460|VIT_09S0002G05230|VIT_12S0059G00910
6397	0.78438	1	3	140599	599	20352	mRNA processing	VIT_05S0077G00650|VIT_12S0142G00110|VIT_13S0019G00880
42398	0.78703	1	4	182599	599	20352	cellular amino acid derivative biosynthetic process	VIT_16S0050G02670|VIT_11S0052G01150|VIT_16S0039G01120|VIT_09S0018G01190
7264	0.78814	1	2	98599	599	20352	small GTPase mediated signal transduction	VIT_14S0066G00180|VIT_13S0019G05190
46039	0.7884	1	3	141599	599	20352	GTP metabolic process	VIT_18S0076G00310|VIT_07S0005G00180|VIT_08S0007G08290
9694	0.7889	1	1	52599	599	20352	jasmonic acid metabolic process	VIT_17S0000G01790
80129	0.7889	1	1	52599	599	20352	proteasome core complex assembly	VIT_04S0023G02060
31982	0.7889	1	1	52599	599	20352	vesicle	VIT_08S0007G03450
15629	0.7889	1	1	52599	599	20352	actin cytoskeleton	VIT_07S0005G02970
3723	0.78956	1	14	569599	599	20352	RNA binding	VIT_12S0142G00110|VIT_08S0007G02860|VIT_19S0014G05300|VIT_13S0019G04310|VIT_11S0016G00630|VIT_05S0077G00650|VIT_04S0008G06810|VIT_06S0004G06010|VIT_14S0060G00820|VIT_15S0046G01780|VIT_09S0002G02690|VIT_07S0151G00870|VIT_18S0001G09480|VIT_14S0068G00300
226	0.79236	1	3	142599	599	20352	microtubule cytoskeleton organization	VIT_07S0005G02390|VIT_13S0064G01020|VIT_10S0071G01130
15849	0.79236	1	3	142599	599	20352	organic acid transport	VIT_06S0004G00790|VIT_16S0039G00010|VIT_19S0090G01190
9561	0.79283	1	2	99599	599	20352	megagametogenesis	VIT_11S0016G00630|VIT_16S0098G00320
10383	0.79283	1	2	99599	599	20352	cell wall polysaccharide metabolic process	VIT_16S0098G00810|VIT_14S0006G00450
31966	0.79405	1	4	184599	599	20352	mitochondrial membrane	VIT_04S0008G06730|VIT_04S0023G02060|VIT_19S0090G01190|VIT_12S0057G00260
3006	0.79442	1	22	868599	599	20352	reproductive developmental process	VIT_08S0007G06440|VIT_07S0005G05400|VIT_08S0040G02280|VIT_09S0002G07030|VIT_05S0049G02120|VIT_08S0217G00090|VIT_04S0023G02060|VIT_13S0019G04310|VIT_07S0104G00350|VIT_08S0007G03450|VIT_07S0031G01570|VIT_11S0016G00630|VIT_12S0057G00920|VIT_06S0004G05050|VIT_11S0078G00440|VIT_03S0091G00630|VIT_03S0063G00930|VIT_04S0008G00540|VIT_18S0001G07370|VIT_16S0098G00320|VIT_06S0061G00270|VIT_01S0137G00030
4888	0.79513	1	1	53599	599	20352	transmembrane receptor activity	VIT_07S0005G00180
9750	0.79513	1	1	53599	599	20352	response to fructose stimulus	VIT_16S0039G00660
5507	0.79538	1	5	225599	599	20352	copper ion binding	VIT_18S0164G00170|VIT_00S1212G00020|VIT_18S0164G00110|VIT_18S0075G00780|VIT_18S0001G10460
44434	0.79546	1	20	795599	599	20352	chloroplast part	VIT_07S0005G00180|VIT_13S0019G00940|VIT_04S0023G01400|VIT_08S0007G08050|VIT_04S0008G05870|VIT_15S0024G00040|VIT_18S0001G02740|VIT_04S0008G03380|VIT_08S0007G03240|VIT_13S0019G04140|VIT_14S0108G01500|VIT_07S0031G01530|VIT_03S0091G00630|VIT_14S0060G00820|VIT_08S0007G08290|VIT_02S0012G02160|VIT_15S0046G01780|VIT_02S0025G04840|VIT_06S0061G00270|VIT_11S0016G01720
43094	0.79742	1	2	100599	599	20352	cellular metabolic compound salvage	VIT_14S0060G00820|VIT_04S0023G02060
35194	0.79742	1	2	100599	599	20352	posttranscriptional gene silencing by RNA	VIT_12S0142G00110|VIT_11S0078G00440
19842	0.80089	1	4	186599	599	20352	vitamin binding	VIT_18S0041G00280|VIT_03S0017G01720|VIT_05S0020G03410|VIT_11S0016G01720
22804	0.80091	1	11	461599	599	20352	active transmembrane transporter activity	VIT_05S0020G03930|VIT_05S0049G00940|VIT_06S0004G00790|VIT_05S0020G04380|VIT_04S0008G06730|VIT_17S0000G03000|VIT_16S0039G00010|VIT_10S0003G04390|VIT_07S0005G04460|VIT_05S0020G03970|VIT_02S0025G00990
8219	0.80117	1	1	54599	599	20352	cell death	VIT_06S0004G03120
413	0.80117	1	1	54599	599	20352	protein peptidyl-prolyl isomerization	VIT_00S0260G00070
16265	0.80117	1	1	54599	599	20352	death	VIT_06S0004G03120
71555	0.80136	1	6	267599	599	20352	cell wall organization	VIT_06S0009G02560|VIT_06S0009G02570|VIT_07S0005G02390|VIT_11S0016G04750|VIT_05S0049G02120|VIT_04S0008G03380
19899	0.80193	1	2	101599	599	20352	enzyme binding	VIT_08S0007G00930|VIT_13S0019G02200
45184	0.80297	1	17	688599	599	20352	establishment of protein localization	VIT_00S0404G00100|VIT_07S0005G00180|VIT_11S0016G03360|VIT_14S0066G00180|VIT_14S0066G01880|VIT_14S0066G02340|VIT_13S0019G04310|VIT_08S0007G03450|VIT_11S0016G00630|VIT_15S0021G02790|VIT_14S0060G00820|VIT_04S0008G06730|VIT_13S0019G05190|VIT_02S0012G02270|VIT_16S0098G00810|VIT_09S0018G01190|VIT_18S0001G09390
15031	0.80297	1	17	688599	599	20352	protein transport	VIT_00S0404G00100|VIT_07S0005G00180|VIT_11S0016G03360|VIT_14S0066G00180|VIT_14S0066G01880|VIT_14S0066G02340|VIT_13S0019G04310|VIT_08S0007G03450|VIT_11S0016G00630|VIT_15S0021G02790|VIT_14S0060G00820|VIT_04S0008G06730|VIT_13S0019G05190|VIT_02S0012G02270|VIT_16S0098G00810|VIT_09S0018G01190|VIT_18S0001G09390
9536	0.80422	1	36	1384599	599	20352	plastid	VIT_04S0023G03430|VIT_02S0025G03600|VIT_07S0005G00180|VIT_13S0019G00940|VIT_16S0050G02520|VIT_11S0037G00510|VIT_14S0066G00180|VIT_08S0007G08050|VIT_04S0008G05870|VIT_15S0024G00040|VIT_18S0001G02740|VIT_04S0023G02060|VIT_08S0007G03240|VIT_12S0057G01250|VIT_12S0028G00320|VIT_14S0108G01500|VIT_07S0031G01530|VIT_08S0007G08290|VIT_02S0012G02160|VIT_15S0046G01780|VIT_02S0025G04840|VIT_06S0061G00270|VIT…
46483	0.80462	1	23	911599	599	20352	heterocycle metabolic process	VIT_18S0076G00310|VIT_07S0005G00180|VIT_09S0002G04490|VIT_08S0007G08050|VIT_04S0008G05870|VIT_10S0003G04390|VIT_18S0166G00080|VIT_07S0005G04460|VIT_07S0031G01640|VIT_14S0108G01500|VIT_03S0091G00630|VIT_01S0010G00240|VIT_11S0052G01150|VIT_14S0060G00820|VIT_08S0007G08290|VIT_09S0002G05560|VIT_02S0012G02160|VIT_16S0039G00010|VIT_14S0108G00590|VIT_09S0018G01190|VIT_00S0229G00160|VIT_02S0025G00990|VIT…
12505	0.80522	1	7	308599	599	20352	endomembrane system	VIT_16S0050G02460|VIT_11S0016G03360|VIT_09S0002G05230|VIT_03S0038G02440|VIT_01S0011G02530|VIT_08S0007G03990|VIT_17S0000G00480
6694	0.80634	1	2	102599	599	20352	steroid biosynthetic process	VIT_18S0001G06560|VIT_07S0031G01770
34061	0.80704	1	1	55599	599	20352	DNA polymerase activity	VIT_14S0068G00300
3755	0.80704	1	1	55599	599	20352	peptidyl-prolyl cis-trans isomerase activity	VIT_00S0260G00070
9057	0.80745	1	11	464599	599	20352	macromolecule catabolic process	VIT_06S0009G02560|VIT_12S0057G00920|VIT_06S0009G02570|VIT_11S0149G00330|VIT_05S0094G00280|VIT_14S0060G00820|VIT_18S0001G07370|VIT_05S0077G00280|VIT_04S0023G02060|VIT_14S0108G00590|VIT_13S0019G04310
16779	0.80755	1	4	188599	599	20352	nucleotidyltransferase activity	VIT_05S0077G00650|VIT_16S0050G02520|VIT_16S0039G00660|VIT_14S0068G00300
42651	0.80765	1	5	229599	599	20352	thylakoid membrane	VIT_13S0019G04140|VIT_07S0031G01530|VIT_03S0091G00630|VIT_15S0024G00040|VIT_18S0001G02740
48438	0.80765	1	5	229599	599	20352	floral whorl development	VIT_07S0031G01570|VIT_12S0057G00920|VIT_09S0002G07030|VIT_04S0023G02060|VIT_06S0061G00270
9506	0.80975	1	6	270599	599	20352	plasmodesma	VIT_08S0007G00060|VIT_14S0060G00820|VIT_03S0038G02440|VIT_11S0206G00120|VIT_08S0217G00090|VIT_08S0007G08310
30054	0.80975	1	6	270599	599	20352	cell junction	VIT_08S0007G00060|VIT_14S0060G00820|VIT_03S0038G02440|VIT_11S0206G00120|VIT_08S0217G00090|VIT_08S0007G08310
55044	0.80975	1	6	270599	599	20352	symplast	VIT_08S0007G00060|VIT_14S0060G00820|VIT_03S0038G02440|VIT_11S0206G00120|VIT_08S0217G00090|VIT_08S0007G08310
5911	0.80975	1	6	270599	599	20352	cell-cell junction	VIT_08S0007G00060|VIT_14S0060G00820|VIT_03S0038G02440|VIT_11S0206G00120|VIT_08S0217G00090|VIT_08S0007G08310
6779	0.81067	1	2	103599	599	20352	porphyrin biosynthetic process	VIT_14S0060G00820|VIT_02S0012G02160
55086	0.81071	1	20	804599	599	20352	nucleobase, nucleoside and nucleotide metabolic process	VIT_18S0076G00310|VIT_07S0005G00180|VIT_04S0008G05870|VIT_10S0003G04390|VIT_04S0023G02060|VIT_18S0166G00080|VIT_07S0005G04460|VIT_02S0012G00530|VIT_07S0031G01640|VIT_14S0108G01500|VIT_03S0091G00630|VIT_01S0010G00240|VIT_14S0060G00820|VIT_08S0007G08290|VIT_09S0002G05560|VIT_16S0039G00010|VIT_14S0108G00590|VIT_00S0229G00160|VIT_02S0025G00990|VIT_14S0060G00470
16859	0.81274	1	1	56599	599	20352	cis-trans isomerase activity	VIT_00S0260G00070
42127	0.81274	1	1	56599	599	20352	regulation of cell proliferation	VIT_09S0002G07030
46943	0.81274	1	1	56599	599	20352	carboxylic acid transmembrane transporter activity	VIT_06S0004G00790
6888	0.81274	1	1	56599	599	20352	ER to Golgi vesicle-mediated transport	VIT_15S0021G02730
80134	0.81402	1	4	190599	599	20352	regulation of response to stress	VIT_14S0060G00820|VIT_14S0066G01880|VIT_09S0018G01190|VIT_18S0001G09390
16788	0.81427	1	19	769599	599	20352	hydrolase activity, acting on ester bonds	VIT_16S0050G02570|VIT_06S0009G02560|VIT_06S0009G02570|VIT_07S0005G02390|VIT_02S0025G01620|VIT_11S0016G03360|VIT_08S0040G02280|VIT_04S0023G01400|VIT_13S0019G02200|VIT_18S0001G00770|VIT_07S0104G00790|VIT_16S0098G00480|VIT_00S0301G00050|VIT_06S0004G05460|VIT_06S0004G03380|VIT_18S0001G07370|VIT_09S0002G02690|VIT_06S0004G06840|VIT_18S0001G09390
16071	0.81519	1	6	272599	599	20352	mRNA metabolic process	VIT_05S0077G00650|VIT_12S0057G00920|VIT_12S0142G00110|VIT_18S0001G07370|VIT_13S0019G00880|VIT_13S0019G04310
44435	0.81561	1	20	807599	599	20352	plastid part	VIT_07S0005G00180|VIT_13S0019G00940|VIT_04S0023G01400|VIT_08S0007G08050|VIT_04S0008G05870|VIT_15S0024G00040|VIT_18S0001G02740|VIT_04S0008G03380|VIT_08S0007G03240|VIT_13S0019G04140|VIT_14S0108G01500|VIT_07S0031G01530|VIT_03S0091G00630|VIT_14S0060G00820|VIT_08S0007G08290|VIT_02S0012G02160|VIT_15S0046G01780|VIT_02S0025G04840|VIT_06S0061G00270|VIT_11S0016G01720
70013	0.81802	1	7	313599	599	20352	intracellular organelle lumen	VIT_12S0142G00110|VIT_11S0078G00440|VIT_07S0104G00710|VIT_08S0217G00090|VIT_13S0019G00860|VIT_11S0016G04080|VIT_14S0060G02340
43233	0.81802	1	7	313599	599	20352	organelle lumen	VIT_12S0142G00110|VIT_11S0078G00440|VIT_07S0104G00710|VIT_08S0217G00090|VIT_13S0019G00860|VIT_11S0016G04080|VIT_14S0060G02340
9064	0.81826	1	1	57599	599	20352	glutamine family amino acid metabolic process	VIT_01S0010G00240
9110	0.81826	1	1	57599	599	20352	vitamin biosynthetic process	VIT_09S0002G04490
43069	0.81826	1	1	57599	599	20352	negative regulation of programmed cell death	VIT_18S0001G09390
31968	0.81826	1	1	57599	599	20352	organelle outer membrane	VIT_07S0005G00180
6886	0.82278	1	13	548599	599	20352	intracellular protein transport	VIT_00S0404G00100|VIT_07S0005G00180|VIT_11S0016G03360|VIT_14S0066G00180|VIT_14S0066G01880|VIT_14S0066G02340|VIT_13S0019G04310|VIT_08S0007G03450|VIT_11S0016G00630|VIT_14S0060G00820|VIT_16S0098G00810|VIT_09S0018G01190|VIT_18S0001G09390
911	0.82314	1	2	106599	599	20352	cytokinesis by cell plate formation	VIT_07S0005G02390|VIT_13S0064G01020
16481	0.82339	1	4	193599	599	20352	negative regulation of transcription	VIT_11S0078G00440|VIT_00S0299G00100|VIT_02S0025G04170|VIT_12S0134G00570
45892	0.82339	1	4	193599	599	20352	negative regulation of transcription, DNA-dependent	VIT_11S0078G00440|VIT_00S0299G00100|VIT_02S0025G04170|VIT_12S0134G00570
5740	0.82339	1	4	193599	599	20352	mitochondrial envelope	VIT_04S0008G06730|VIT_04S0023G02060|VIT_19S0090G01190|VIT_12S0057G00260
51253	0.82339	1	4	193599	599	20352	negative regulation of RNA metabolic process	VIT_11S0078G00440|VIT_00S0299G00100|VIT_02S0025G04170|VIT_12S0134G00570
70469	0.82363	1	1	58599	599	20352	respiratory chain	VIT_04S0023G02060
9119	0.82363	1	1	58599	599	20352	ribonucleoside metabolic process	VIT_01S0010G00240
10087	0.82363	1	1	58599	599	20352	phloem or xylem histogenesis	VIT_11S0078G00440
60548	0.82363	1	1	58599	599	20352	negative regulation of cell death	VIT_18S0001G09390
55085	0.8256	1	17	701599	599	20352	transmembrane transport	VIT_01S0011G02260|VIT_17S0053G00040|VIT_05S0020G03930|VIT_12S0059G00860|VIT_06S0004G00790|VIT_17S0000G03000|VIT_10S0003G04390|VIT_17S0000G05470|VIT_07S0005G04460|VIT_05S0020G03970|VIT_01S0011G02240|VIT_08S0058G01070|VIT_05S0049G00940|VIT_05S0020G04380|VIT_11S0016G04750|VIT_08S0040G01230|VIT_02S0025G00990
10629	0.82571	1	6	276599	599	20352	negative regulation of gene expression	VIT_12S0142G00110|VIT_11S0078G00440|VIT_00S0299G00100|VIT_02S0025G04170|VIT_13S0019G04310|VIT_12S0134G00570
5886	0.82597	1	24	962599	599	20352	plasma membrane	VIT_02S0025G03600|VIT_08S0007G00060|VIT_05S0020G01120|VIT_07S0005G02390|VIT_11S0037G00510|VIT_14S0066G00180|VIT_04S0008G07400|VIT_08S0217G00090|VIT_08S0007G00100|VIT_18S0001G02750|VIT_08S0007G03450|VIT_08S0007G08310|VIT_10S0003G03510|VIT_13S0019G01380|VIT_14S0060G01900|VIT_13S0019G02040|VIT_14S0060G00820|VIT_11S0016G04750|VIT_06S0004G03120|VIT_03S0038G02440|VIT_16S0039G00010|VIT_11S0206G00120|VIT…
9639	0.82643	1	4	194599	599	20352	response to red or far red light	VIT_11S0016G00630|VIT_11S0078G00440|VIT_14S0060G00820|VIT_16S0098G00320
8202	0.82712	1	2	107599	599	20352	steroid metabolic process	VIT_18S0001G06560|VIT_07S0031G01770
50660	0.82868	1	3	152599	599	20352	FAD binding	VIT_18S0001G03910|VIT_09S0002G02210|VIT_12S0057G00260
9201	0.82883	1	1	59599	599	20352	ribonucleoside triphosphate biosynthetic process	VIT_01S0010G00240
42793	0.82883	1	1	59599	599	20352	transcription from plastid promoter	VIT_14S0060G00820
30968	0.82883	1	1	59599	599	20352	endoplasmic reticulum unfolded protein response	VIT_18S0001G09390
31977	0.82883	1	1	59599	599	20352	thylakoid lumen	VIT_08S0007G08050
15706	0.82883	1	1	59599	599	20352	nitrate transport	VIT_11S0016G04750
19898	0.82883	1	1	59599	599	20352	extrinsic to membrane	VIT_12S0057G00260
3779	0.82883	1	1	59599	599	20352	actin binding	VIT_07S0005G02970
33014	0.83103	1	2	108599	599	20352	tetrapyrrole biosynthetic process	VIT_14S0060G00820|VIT_02S0012G02160
9863	0.83103	1	2	108599	599	20352	salicylic acid mediated signaling pathway	VIT_14S0060G00820|VIT_14S0066G01880
71446	0.83103	1	2	108599	599	20352	cellular response to salicylic acid stimulus	VIT_14S0060G00820|VIT_14S0066G01880
9668	0.832	1	3	153599	599	20352	plastid membrane organization	VIT_14S0060G00820|VIT_18S0001G02740|VIT_12S0057G01250
10027	0.832	1	3	153599	599	20352	thylakoid membrane organization	VIT_14S0060G00820|VIT_18S0001G02740|VIT_12S0057G01250
6732	0.83287	1	8	359599	599	20352	coenzyme metabolic process	VIT_00S1356G00020|VIT_08S0007G00060|VIT_19S0014G01640|VIT_18S0001G06560|VIT_14S0060G00820|VIT_00S0960G00040|VIT_09S0002G04490|VIT_04S0023G02060
9886	0.83311	1	5	238599	599	20352	post-embryonic morphogenesis	VIT_07S0031G01570|VIT_16S0098G01790|VIT_09S0002G01700|VIT_09S0002G07030|VIT_18S0001G02740
786	0.83388	1	1	60599	599	20352	nucleosome	VIT_07S0104G00960
9142	0.83388	1	1	60599	599	20352	nucleoside triphosphate biosynthetic process	VIT_01S0010G00240
34284	0.83388	1	1	60599	599	20352	response to monosaccharide stimulus	VIT_16S0039G00660
9746	0.83388	1	1	60599	599	20352	response to hexose stimulus	VIT_16S0039G00660
71445	0.83388	1	1	60599	599	20352	cellular response to protein stimulus	VIT_18S0001G09390
34620	0.83388	1	1	60599	599	20352	cellular response to unfolded protein	VIT_18S0001G09390
80008	0.83388	1	1	60599	599	20352	CUL4 RING ubiquitin ligase complex	VIT_04S0044G00130
6986	0.83388	1	1	60599	599	20352	response to unfolded protein	VIT_18S0001G09390
33205	0.83486	1	2	109599	599	20352	cell cycle cytokinesis	VIT_07S0005G02390|VIT_13S0064G01020
5488	0.83558	1	336	11794599	599	20352	binding	VIT_06S0009G03430|VIT_16S0050G01150|VIT_00S0467G00030|VIT_00S0397G00010|VIT_17S0000G04840|VIT_10S0042G01180|VIT_08S0007G04830|VIT_00S0421G00040|VIT_11S0016G00630|VIT_12S0028G00320|VIT_06S0004G06010|VIT_14S0006G02380|VIT_17S0000G08080|VIT_07S0151G00240|VIT_12S0059G02570|VIT_12S0055G00580|VIT_11S0016G01720|VIT_01S0010G02020|VIT_06S0004G00270|VIT_19S0085G01040|VIT_14S0006G02820|VIT_07S0005G04050|VIT…
48608	0.83587	1	18	745599	599	20352	reproductive structure development	VIT_08S0007G06440|VIT_07S0005G05400|VIT_09S0002G07030|VIT_04S0023G02060|VIT_13S0019G04310|VIT_07S0104G00350|VIT_08S0007G03450|VIT_07S0031G01570|VIT_12S0057G00920|VIT_06S0004G05050|VIT_11S0078G00440|VIT_03S0091G00630|VIT_03S0063G00930|VIT_04S0008G00540|VIT_18S0001G07370|VIT_16S0098G00320|VIT_06S0061G00270|VIT_01S0137G00030
9791	0.83599	1	23	932599	599	20352	post-embryonic development	VIT_08S0007G06440|VIT_07S0005G05400|VIT_09S0002G07030|VIT_18S0001G02740|VIT_04S0023G02060|VIT_13S0019G04310|VIT_13S0158G00130|VIT_07S0104G00350|VIT_08S0007G03450|VIT_07S0031G01570|VIT_11S0016G00630|VIT_12S0057G00920|VIT_06S0004G05050|VIT_16S0098G01790|VIT_11S0078G00440|VIT_03S0091G00630|VIT_09S0002G01700|VIT_03S0063G00930|VIT_04S0008G00540|VIT_18S0001G07370|VIT_16S0098G00320|VIT_06S0061G00270|VIT…
8104	0.83697	1	17	708599	599	20352	protein localization	VIT_00S0404G00100|VIT_07S0005G00180|VIT_11S0016G03360|VIT_14S0066G00180|VIT_14S0066G01880|VIT_14S0066G02340|VIT_13S0019G04310|VIT_08S0007G03450|VIT_11S0016G00630|VIT_15S0021G02790|VIT_14S0060G00820|VIT_04S0008G06730|VIT_13S0019G05190|VIT_02S0012G02270|VIT_16S0098G00810|VIT_09S0018G01190|VIT_18S0001G09390
9888	0.83768	1	10	440599	599	20352	tissue development	VIT_07S0031G01570|VIT_16S0050G02570|VIT_07S0005G02390|VIT_18S0001G06560|VIT_11S0078G00440|VIT_09S0002G01700|VIT_11S0016G04750|VIT_09S0002G04340|VIT_16S0098G00320|VIT_13S0019G04310
5802	0.83861	1	2	110599	599	20352	trans-Golgi network	VIT_16S0050G02460|VIT_17S0000G00480
5342	0.83879	1	1	61599	599	20352	organic acid transmembrane transporter activity	VIT_06S0004G00790
71216	0.83879	1	1	61599	599	20352	cellular response to biotic stimulus	VIT_18S0001G09390
19867	0.83879	1	1	61599	599	20352	outer membrane	VIT_07S0005G00180
4518	0.84161	1	3	156599	599	20352	nuclease activity	VIT_06S0004G03380|VIT_09S0002G02690|VIT_07S0104G00790
45454	0.84228	1	2	111599	599	20352	cell redox homeostasis	VIT_04S0008G01120|VIT_17S0000G02210
9751	0.84228	1	2	111599	599	20352	response to salicylic acid stimulus	VIT_14S0060G00820|VIT_14S0066G01880
35251	0.84228	1	2	111599	599	20352	UDP-glucosyltransferase activity	VIT_17S0000G04760|VIT_12S0059G00910
51188	0.84295	1	6	283599	599	20352	cofactor biosynthetic process	VIT_00S1356G00020|VIT_14S0060G00820|VIT_00S0960G00040|VIT_09S0002G04490|VIT_02S0012G02160|VIT_06S0061G00270
70585	0.84355	1	1	62599	599	20352	protein localization in mitochondrion	VIT_11S0016G00630
5083	0.84355	1	1	62599	599	20352	small GTPase regulator activity	VIT_10S0003G04900
46488	0.84355	1	1	62599	599	20352	phosphatidylinositol metabolic process	VIT_08S0007G08170
9696	0.84355	1	1	62599	599	20352	salicylic acid metabolic process	VIT_14S0060G00820
9697	0.84355	1	1	62599	599	20352	salicylic acid biosynthetic process	VIT_14S0060G00820
9855	0.84355	1	1	62599	599	20352	determination of bilateral symmetry	VIT_11S0078G00440
6626	0.84355	1	1	62599	599	20352	protein targeting to mitochondrion	VIT_11S0016G00630
45934	0.84375	1	4	200599	599	20352	negative regulation of nucleobase, nucleoside, nucleotide and nucleic acid metabolic process	VIT_11S0078G00440|VIT_00S0299G00100|VIT_02S0025G04170|VIT_12S0134G00570
16052	0.84423	1	9	404599	599	20352	carbohydrate catabolic process	VIT_06S0009G02560|VIT_06S0009G02570|VIT_11S0149G00330|VIT_05S0094G00280|VIT_14S0060G00820|VIT_16S0022G02080|VIT_05S0077G00280|VIT_04S0023G02060|VIT_08S0007G08310
6778	0.84471	1	3	157599	599	20352	porphyrin metabolic process	VIT_14S0060G00820|VIT_02S0012G02160|VIT_08S0007G08050
16051	0.8453	1	14	599599	599	20352	carbohydrate biosynthetic process	VIT_16S0050G02460|VIT_19S0014G01430|VIT_16S0050G02520|VIT_12S0059G00910|VIT_14S0006G02820|VIT_18S0001G02740|VIT_14S0006G00450|VIT_04S0023G02060|VIT_12S0057G01250|VIT_16S0022G02080|VIT_10S0071G01130|VIT_09S0002G05230|VIT_15S0046G01000|VIT_16S0098G00810
44436	0.84762	1	6	285599	599	20352	thylakoid part	VIT_13S0019G04140|VIT_07S0031G01530|VIT_03S0091G00630|VIT_08S0007G08050|VIT_15S0024G00040|VIT_18S0001G02740
9069	0.84775	1	3	158599	599	20352	serine family amino acid metabolic process	VIT_15S0046G01780|VIT_15S0024G00040|VIT_18S0001G02740
9617	0.84775	1	3	158599	599	20352	response to bacterium	VIT_16S0050G02670|VIT_09S0002G07030|VIT_08S0007G03990
32993	0.84817	1	1	63599	599	20352	protein-DNA complex	VIT_07S0104G00960
4540	0.84817	1	1	63599	599	20352	ribonuclease activity	VIT_06S0004G03380
34728	0.84817	1	1	63599	599	20352	nucleosome organization	VIT_07S0104G00960
6334	0.84817	1	1	63599	599	20352	nucleosome assembly	VIT_07S0104G00960
51172	0.84919	1	4	202599	599	20352	negative regulation of nitrogen compound metabolic process	VIT_11S0078G00440|VIT_00S0299G00100|VIT_02S0025G04170|VIT_12S0134G00570
10558	0.84919	1	4	202599	599	20352	negative regulation of macromolecule biosynthetic process	VIT_11S0078G00440|VIT_00S0299G00100|VIT_02S0025G04170|VIT_12S0134G00570
19953	0.8494	1	2	113599	599	20352	sexual reproduction	VIT_11S0016G00630|VIT_16S0098G00320
10015	0.85074	1	3	159599	599	20352	root morphogenesis	VIT_16S0050G02570|VIT_07S0005G02390|VIT_11S0016G04750
5515	0.85085	1	119	4376599	599	20352	protein binding	VIT_06S0009G03430|VIT_16S0050G01150|VIT_00S0467G00030|VIT_00S0397G00010|VIT_17S0000G04840|VIT_08S0040G03260|VIT_10S0042G01180|VIT_09S0002G07030|VIT_00S0421G00040|VIT_00S0958G00020|VIT_08S0007G00740|VIT_17S0000G08080|VIT_07S0151G00240|VIT_12S0055G00580|VIT_00S1287G00010|VIT_10S0003G04270|VIT_18S0001G00770|VIT_07S0005G04050|VIT_08S0007G03450|VIT_05S0077G00650|VIT_04S0008G01110|VIT_16S0050G00850|VIT…
34613	0.85108	1	13	564599	599	20352	cellular protein localization	VIT_00S0404G00100|VIT_07S0005G00180|VIT_11S0016G03360|VIT_14S0066G00180|VIT_14S0066G01880|VIT_14S0066G02340|VIT_13S0019G04310|VIT_08S0007G03450|VIT_11S0016G00630|VIT_14S0060G00820|VIT_16S0098G00810|VIT_09S0018G01190|VIT_18S0001G09390
44262	0.85113	1	29	1166599	599	20352	cellular carbohydrate metabolic process	VIT_16S0050G02460|VIT_19S0014G01430|VIT_06S0009G02560|VIT_13S0019G00940|VIT_16S0050G02520|VIT_18S0001G02740|VIT_14S0006G00450|VIT_04S0023G02060|VIT_17S0000G00480|VIT_12S0057G01250|VIT_11S0052G01190|VIT_16S0022G02080|VIT_10S0071G01130|VIT_02S0012G02160|VIT_09S0002G05230|VIT_15S0046G01780|VIT_18S0001G07370|VIT_15S0046G01000|VIT_11S0052G01330|VIT_19S0014G01640|VIT_06S0009G02570|VIT_12S0059G00910|VIT…
9941	0.85184	1	8	368599	599	20352	chloroplast envelope	VIT_13S0019G04140|VIT_07S0005G00180|VIT_13S0019G00940|VIT_03S0091G00630|VIT_14S0060G00820|VIT_15S0046G01780|VIT_04S0008G05870|VIT_06S0061G00270
19866	0.85185	1	4	203599	599	20352	organelle inner membrane	VIT_04S0008G06730|VIT_04S0023G02060|VIT_19S0090G01190|VIT_12S0057G00260
9887	0.8525	1	7	328599	599	20352	organ morphogenesis	VIT_07S0031G01570|VIT_11S0016G05590|VIT_07S0005G02390|VIT_14S0060G00820|VIT_10S0071G01130|VIT_11S0016G04750|VIT_04S0008G03380
9799	0.85265	1	1	64599	599	20352	specification of symmetry	VIT_11S0078G00440
6984	0.85265	1	1	64599	599	20352	ER-nucleus signaling pathway	VIT_18S0001G09390
7275	0.85268	1	41	1607599	599	20352	multicellular organismal development	VIT_11S0016G05590|VIT_18S0001G06560|VIT_09S0002G07030|VIT_05S0049G02120|VIT_08S0217G00090|VIT_18S0001G02740|VIT_04S0023G02060|VIT_07S0104G00350|VIT_07S0031G01570|VIT_11S0016G00630|VIT_16S0098G01790|VIT_10S0071G01130|VIT_11S0016G04750|VIT_09S0002G05230|VIT_18S0001G07370|VIT_09S0002G04340|VIT_16S0098G00320|VIT_06S0061G00270|VIT_12S0134G00570|VIT_08S0007G06440|VIT_16S0050G02570|VIT_12S0059G01660|VIT…
48878	0.85285	1	2	114599	599	20352	chemical homeostasis	VIT_02S0025G00140|VIT_09S0018G01190
8654	0.8544	1	6	288599	599	20352	phospholipid biosynthetic process	VIT_14S0060G00820|VIT_08S0007G08170|VIT_02S0012G02160|VIT_09S0002G05230|VIT_15S0046G01780|VIT_12S0057G01250
16491	0.85559	1	49	1900599	599	20352	oxidoreductase activity	VIT_02S0025G03600|VIT_16S0013G00730|VIT_00S1212G00020|VIT_18S0041G02020|VIT_18S0001G03910|VIT_18S0001G03510|VIT_17S0000G07670|VIT_18S0076G00340|VIT_16S0100G00240|VIT_03S0063G00380|VIT_07S0141G00920|VIT_19S0014G01640|VIT_18S0164G00110|VIT_15S0024G00070|VIT_18S0075G00780|VIT_01S0010G02020|VIT_06S0004G00270|VIT_19S0085G01040|VIT_04S0008G03380|VIT_17S0000G02210|VIT_15S0045G01590|VIT_01S0010G01920|VIT…
33013	0.85658	1	3	161599	599	20352	tetrapyrrole metabolic process	VIT_14S0060G00820|VIT_02S0012G02160|VIT_08S0007G08050
22836	0.857	1	1	65599	599	20352	gated channel activity	VIT_11S0016G04750
6767	0.857	1	1	65599	599	20352	water-soluble vitamin metabolic process	VIT_09S0002G04490
10605	0.85879	1	6	290599	599	20352	negative regulation of macromolecule metabolic process	VIT_12S0142G00110|VIT_11S0078G00440|VIT_00S0299G00100|VIT_02S0025G04170|VIT_13S0019G04310|VIT_12S0134G00570
9753	0.85954	1	2	116599	599	20352	response to jasmonic acid stimulus	VIT_14S0060G00820|VIT_14S0066G01880
5730	0.85954	1	2	116599	599	20352	nucleolus	VIT_11S0078G00440|VIT_11S0016G04080
61024	0.85959	1	4	206599	599	20352	membrane organization	VIT_14S0060G00820|VIT_15S0021G02730|VIT_18S0001G02740|VIT_12S0057G01250
16044	0.85959	1	4	206599	599	20352	cellular membrane organization	VIT_14S0060G00820|VIT_15S0021G02730|VIT_18S0001G02740|VIT_12S0057G01250
35196	0.86122	1	1	66599	599	20352	production of miRNAs involved in gene silencing by miRNA	VIT_12S0142G00110
31327	0.86456	1	4	208599	599	20352	negative regulation of cellular biosynthetic process	VIT_11S0078G00440|VIT_00S0299G00100|VIT_02S0025G04170|VIT_12S0134G00570
35195	0.86532	1	1	67599	599	20352	gene silencing by miRNA	VIT_12S0142G00110
65004	0.86532	1	1	67599	599	20352	protein-DNA complex assembly	VIT_07S0104G00960
42623	0.86669	1	7	335599	599	20352	ATPase activity, coupled	VIT_11S0016G00630|VIT_05S0020G04380|VIT_16S0039G00010|VIT_10S0003G04390|VIT_14S0108G00590|VIT_07S0005G04460|VIT_02S0025G00990
3676	0.86678	1	75	2846599	599	20352	nucleic acid binding	VIT_04S0023G03430|VIT_18S0001G05850|VIT_05S0020G01360|VIT_08S0040G03260|VIT_10S0042G01180|VIT_16S0050G02520|VIT_18S0001G05890|VIT_07S0104G01640|VIT_08S0007G04830|VIT_01S0026G02460|VIT_14S0083G01060|VIT_11S0016G04080|VIT_12S0057G00480|VIT_14S0036G00630|VIT_11S0016G00630|VIT_06S0004G06010|VIT_06S0004G03380|VIT_11S0016G00670|VIT_13S0067G01960|VIT_18S0001G10450|VIT_18S0001G11980|VIT_18S0089G01030|VIT…
9890	0.86699	1	4	209599	599	20352	negative regulation of biosynthetic process	VIT_11S0078G00440|VIT_00S0299G00100|VIT_02S0025G04170|VIT_12S0134G00570
3824	0.86825	1	271	9648599	599	20352	catalytic activity	VIT_18S0001G03510|VIT_17S0000G07670|VIT_17S0000G00480|VIT_16S0098G00480|VIT_11S0016G00630|VIT_17S0000G08080|VIT_10S0071G01130|VIT_14S0060G00770|VIT_00S0218G00150|VIT_12S0059G02570|VIT_12S0055G00580|VIT_11S0016G01720|VIT_00S0391G00010|VIT_03S0110G00090|VIT_11S0016G03360|VIT_01S0010G02020|VIT_06S0004G00270|VIT_19S0085G01040|VIT_14S0006G02820|VIT_07S0005G04050|VIT_17S0000G01680|VIT_03S0038G03000|VIT…
70727	0.86843	1	13	575599	599	20352	cellular macromolecule localization	VIT_00S0404G00100|VIT_07S0005G00180|VIT_11S0016G03360|VIT_14S0066G00180|VIT_14S0066G01880|VIT_14S0066G02340|VIT_13S0019G04310|VIT_08S0007G03450|VIT_11S0016G00630|VIT_14S0060G00820|VIT_16S0098G00810|VIT_09S0018G01190|VIT_18S0001G09390
8234	0.86904	1	2	119599	599	20352	cysteine-type peptidase activity	VIT_18S0001G07370|VIT_03S0180G00010
31497	0.8693	1	1	68599	599	20352	chromatin assembly	VIT_07S0104G00960
17038	0.86938	1	4	210599	599	20352	protein import	VIT_11S0016G00630|VIT_16S0098G00810|VIT_14S0066G02340|VIT_13S0019G04310
9526	0.87264	1	8	379599	599	20352	plastid envelope	VIT_13S0019G04140|VIT_07S0005G00180|VIT_13S0019G00940|VIT_03S0091G00630|VIT_14S0060G00820|VIT_15S0046G01780|VIT_04S0008G05870|VIT_06S0061G00270
43086	0.87289	1	3	167599	599	20352	negative regulation of catalytic activity	VIT_06S0009G02560|VIT_06S0009G02570|VIT_02S0025G02860
55114	0.87312	1	47	1847599	599	20352	oxidation reduction	VIT_02S0025G03600|VIT_16S0013G00730|VIT_00S1212G00020|VIT_18S0041G02020|VIT_10S0042G01040|VIT_18S0001G03910|VIT_08S0217G00090|VIT_17S0000G09510|VIT_18S0001G03510|VIT_17S0000G07670|VIT_18S0076G00340|VIT_12S0057G00260|VIT_07S0031G01570|VIT_07S0141G00340|VIT_05S0094G01190|VIT_16S0100G00240|VIT_04S0008G04750|VIT_03S0063G00380|VIT_07S0141G00920|VIT_03S0063G01290|VIT_03S0063G01330|VIT_18S0164G00170|VIT…
43248	0.87316	1	1	69599	599	20352	proteasome assembly	VIT_04S0023G02060
35304	0.87316	1	1	69599	599	20352	regulation of protein amino acid dephosphorylation	VIT_14S0060G00820
51788	0.87316	1	1	69599	599	20352	response to misfolded protein	VIT_04S0023G02060
5773	0.87329	1	6	297599	599	20352	vacuole	VIT_07S0197G00050|VIT_07S0005G02970|VIT_14S0060G00820|VIT_11S0206G00120|VIT_01S0010G03600|VIT_08S0007G03450
4091	0.87545	1	3	168599	599	20352	carboxylesterase activity	VIT_16S0098G00480|VIT_06S0009G02560|VIT_06S0009G02570
9832	0.8769	1	1	70599	599	20352	plant-type cell wall biogenesis	VIT_09S0002G05230
6346	0.8769	1	1	70599	599	20352	methylation-dependent chromatin silencing	VIT_11S0078G00440
15238	0.8769	1	1	70599	599	20352	drug transmembrane transporter activity	VIT_17S0000G03000
34357	0.87786	1	5	257599	599	20352	photosynthetic membrane	VIT_13S0019G04140|VIT_07S0031G01530|VIT_03S0091G00630|VIT_15S0024G00040|VIT_18S0001G02740
48193	0.87796	1	3	169599	599	20352	Golgi vesicle transport	VIT_16S0050G02460|VIT_15S0021G02730|VIT_11S0052G00960
9165	0.87857	1	4	214599	599	20352	nucleotide biosynthetic process	VIT_02S0012G00530|VIT_03S0091G00630|VIT_01S0010G00240|VIT_00S0229G00160
71669	0.88042	1	3	170599	599	20352	plant-type cell wall organization or biogenesis	VIT_09S0002G05230|VIT_05S0049G02120|VIT_04S0008G03380
394	0.88054	1	1	71599	599	20352	RNA splicing, via endonucleolytic cleavage and ligation	VIT_06S0004G03380
9267	0.88054	1	1	71599	599	20352	cellular response to starvation	VIT_11S0016G04750
30003	0.88054	1	1	71599	599	20352	cellular cation homeostasis	VIT_02S0025G00140
9862	0.88054	1	1	71599	599	20352	systemic acquired resistance, salicylic acid mediated signaling pathway	VIT_14S0060G00820
30695	0.88054	1	1	71599	599	20352	GTPase regulator activity	VIT_10S0003G04900
6855	0.88054	1	1	71599	599	20352	drug transmembrane transport	VIT_17S0000G03000
31669	0.88054	1	1	71599	599	20352	cellular response to nutrient levels	VIT_11S0016G04750
9627	0.88079	1	2	123599	599	20352	systemic acquired resistance	VIT_14S0060G00820|VIT_11S0016G02520
97	0.88284	1	3	171599	599	20352	sulfur amino acid biosynthetic process	VIT_15S0046G01780|VIT_15S0024G00040|VIT_18S0001G02740
46527	0.88358	1	2	124599	599	20352	glucosyltransferase activity	VIT_17S0000G04760|VIT_12S0059G00910
32502	0.88385	1	42	1677599	599	20352	developmental process	VIT_11S0016G05590|VIT_18S0001G06560|VIT_09S0002G07030|VIT_05S0049G02120|VIT_08S0217G00090|VIT_18S0001G02740|VIT_04S0023G02060|VIT_07S0104G00350|VIT_07S0031G01570|VIT_11S0016G00630|VIT_16S0098G01790|VIT_10S0071G01130|VIT_11S0016G04750|VIT_09S0002G05230|VIT_18S0001G07370|VIT_09S0002G04340|VIT_16S0098G00320|VIT_06S0061G00270|VIT_12S0134G00570|VIT_08S0007G06440|VIT_16S0050G02570|VIT_12S0059G01660|VIT…
30422	0.88407	1	1	72599	599	20352	production of siRNA involved in RNA interference	VIT_12S0142G00110
15893	0.88407	1	1	72599	599	20352	drug transport	VIT_17S0000G03000
48569	0.88471	1	6	303599	599	20352	post-embryonic organ development	VIT_07S0031G01570|VIT_12S0057G00920|VIT_11S0078G00440|VIT_09S0002G07030|VIT_04S0023G02060|VIT_06S0061G00270
9535	0.88509	1	4	217599	599	20352	chloroplast thylakoid membrane	VIT_13S0019G04140|VIT_07S0031G01530|VIT_15S0024G00040|VIT_18S0001G02740
15291	0.88509	1	4	217599	599	20352	secondary active transmembrane transporter activity	VIT_05S0020G03930|VIT_05S0049G00940|VIT_17S0000G03000|VIT_05S0020G03970
48638	0.8863	1	2	125599	599	20352	regulation of developmental growth	VIT_07S0031G01570|VIT_18S0001G06560
6091	0.88651	1	9	428599	599	20352	generation of precursor metabolites and energy	VIT_12S0028G00320|VIT_19S0014G01640|VIT_13S0019G04140|VIT_07S0031G01530|VIT_16S0050G02520|VIT_14S0060G00820|VIT_15S0024G00040|VIT_18S0001G02740|VIT_10S0003G02890
55035	0.8872	1	4	218599	599	20352	plastid thylakoid membrane	VIT_13S0019G04140|VIT_07S0031G01530|VIT_15S0024G00040|VIT_18S0001G02740
16760	0.88749	1	1	73599	599	20352	cellulose synthase (UDP-forming) activity	VIT_12S0059G00910
9116	0.88749	1	1	73599	599	20352	nucleoside metabolic process	VIT_01S0010G00240
9152	0.88749	1	1	73599	599	20352	purine ribonucleotide biosynthetic process	VIT_00S0229G00160
42493	0.88749	1	1	73599	599	20352	response to drug	VIT_17S0000G03000
16192	0.8884	1	7	347599	599	20352	vesicle-mediated transport	VIT_16S0050G02460|VIT_00S0404G00100|VIT_14S0066G00180|VIT_15S0021G02730|VIT_15S0024G00580|VIT_08S0040G02730|VIT_11S0052G00960
44431	0.88927	1	4	219599	599	20352	Golgi apparatus part	VIT_16S0050G02460|VIT_01S0011G02530|VIT_08S0007G03990|VIT_17S0000G00480
70271	0.89006	1	7	348599	599	20352	protein complex biogenesis	VIT_07S0197G00050|VIT_16S0050G02520|VIT_14S0060G00820|VIT_18S0001G02740|VIT_16S0039G00660|VIT_04S0023G02060|VIT_17S0000G02210
6461	0.89006	1	7	348599	599	20352	protein complex assembly	VIT_07S0197G00050|VIT_16S0050G02520|VIT_14S0060G00820|VIT_18S0001G02740|VIT_16S0039G00660|VIT_04S0023G02060|VIT_17S0000G02210
165	0.89081	1	1	74599	599	20352	MAPKKK cascade	VIT_14S0060G00820
51606	0.89081	1	1	74599	599	20352	detection of stimulus	VIT_14S0060G00820
19319	0.89081	1	1	74599	599	20352	hexose biosynthetic process	VIT_14S0006G02820
7243	0.89081	1	1	74599	599	20352	intracellular protein kinase cascade	VIT_14S0060G00820
46394	0.8928	1	14	632599	599	20352	carboxylic acid biosynthetic process	VIT_12S0059G01660|VIT_07S0005G05400|VIT_08S0217G00090|VIT_15S0024G00040|VIT_18S0001G02740|VIT_01S0011G00480|VIT_05S0020G04540|VIT_15S0045G01590|VIT_17S0000G01790|VIT_07S0141G00340|VIT_14S0060G00820|VIT_02S0012G02160|VIT_15S0046G01780|VIT_11S0016G01720
16053	0.8928	1	14	632599	599	20352	organic acid biosynthetic process	VIT_12S0059G01660|VIT_07S0005G05400|VIT_08S0217G00090|VIT_15S0024G00040|VIT_18S0001G02740|VIT_01S0011G00480|VIT_05S0020G04540|VIT_15S0045G01590|VIT_17S0000G01790|VIT_07S0141G00340|VIT_14S0060G00820|VIT_02S0012G02160|VIT_15S0046G01780|VIT_11S0016G01720
33554	0.89291	1	12	553599	599	20352	cellular response to stress	VIT_10S0003G03510|VIT_04S0043G00310|VIT_04S0008G01110|VIT_11S0037G00510|VIT_09S0002G04490|VIT_11S0016G04750|VIT_08S0217G00090|VIT_08S0007G06710|VIT_11S0016G02520|VIT_11S0016G04080|VIT_14S0060G02340|VIT_18S0001G09390
9892	0.89355	1	6	308599	599	20352	negative regulation of metabolic process	VIT_12S0142G00110|VIT_11S0078G00440|VIT_00S0299G00100|VIT_02S0025G04170|VIT_13S0019G04310|VIT_12S0134G00570
5739	0.89403	1	14	633599	599	20352	mitochondrion	VIT_02S0025G03600|VIT_12S0059G01660|VIT_16S0050G02520|VIT_05S0020G02040|VIT_04S0008G05870|VIT_04S0023G02060|VIT_19S0090G01190|VIT_01S0011G04990|VIT_12S0057G00260|VIT_03S0063G00930|VIT_04S0008G06730|VIT_11S0206G00120|VIT_06S0004G01920|VIT_06S0061G00270
45333	0.89404	1	1	75599	599	20352	cellular respiration	VIT_19S0014G01640
8565	0.89404	1	1	75599	599	20352	protein transporter activity	VIT_04S0008G06730
70918	0.89404	1	1	75599	599	20352	production of small RNA involved in gene silencing by RNA	VIT_12S0142G00110
71359	0.89404	1	1	75599	599	20352	cellular response to dsRNA	VIT_12S0142G00110
55082	0.89404	1	1	75599	599	20352	cellular chemical homeostasis	VIT_02S0025G00140
43331	0.89404	1	1	75599	599	20352	response to dsRNA	VIT_12S0142G00110
31050	0.89404	1	1	75599	599	20352	dsRNA fragmentation	VIT_12S0142G00110
6873	0.89404	1	1	75599	599	20352	cellular ion homeostasis	VIT_02S0025G00140
9066	0.89412	1	2	128599	599	20352	aspartate family amino acid metabolic process	VIT_15S0024G00070|VIT_11S0016G01720
34404	0.89528	1	4	222599	599	20352	nucleobase, nucleoside and nucleotide biosynthetic process	VIT_02S0012G00530|VIT_03S0091G00630|VIT_01S0010G00240|VIT_00S0229G00160
34654	0.89528	1	4	222599	599	20352	nucleobase, nucleoside, nucleotide and nucleic acid biosynthetic process	VIT_02S0012G00530|VIT_03S0091G00630|VIT_01S0010G00240|VIT_00S0229G00160
51789	0.89661	1	2	129599	599	20352	response to protein stimulus	VIT_04S0023G02060|VIT_18S0001G09390
16759	0.89717	1	1	76599	599	20352	cellulose synthase activity	VIT_12S0059G00910
31461	0.89717	1	1	76599	599	20352	cullin-RING ubiquitin ligase complex	VIT_04S0044G00130
48437	0.89878	1	5	268599	599	20352	floral organ development	VIT_07S0031G01570|VIT_12S0057G00920|VIT_09S0002G07030|VIT_04S0023G02060|VIT_06S0061G00270
9664	0.89905	1	2	130599	599	20352	plant-type cell wall organization	VIT_05S0049G02120|VIT_04S0008G03380
31324	0.89913	1	4	224599	599	20352	negative regulation of cellular metabolic process	VIT_11S0078G00440|VIT_00S0299G00100|VIT_02S0025G04170|VIT_12S0134G00570
8643	0.90021	1	1	77599	599	20352	carbohydrate transport	VIT_14S0060G01900
6643	0.90021	1	1	77599	599	20352	membrane lipid metabolic process	VIT_05S0051G00910
15035	0.90021	1	1	77599	599	20352	protein disulfide oxidoreductase activity	VIT_04S0008G01120
4713	0.90143	1	2	131599	599	20352	protein tyrosine kinase activity	VIT_07S0005G04050|VIT_03S0038G03040
9505	0.90315	1	1	78599	599	20352	plant-type cell wall	VIT_10S0071G01130
48573	0.90315	1	1	78599	599	20352	photoperiodism, flowering	VIT_08S0007G03450
33279	0.90602	1	1	79599	599	20352	ribosomal subunit	VIT_15S0046G01780
9067	0.90602	1	1	79599	599	20352	aspartate family amino acid biosynthetic process	VIT_11S0016G01720
7005	0.90602	1	1	79599	599	20352	mitochondrion organization	VIT_11S0016G00630
44425	0.90635	1	67	2618599	599	20352	membrane part	VIT_16S0039G00720|VIT_05S0020G01120|VIT_12S0059G00860|VIT_09S0002G07030|VIT_18S0001G02740|VIT_04S0023G02060|VIT_07S0005G04460|VIT_17S0000G00480|VIT_08S0007G08310|VIT_13S0019G01380|VIT_14S0060G01900|VIT_19S0027G01870|VIT_14S0128G00510|VIT_11S0016G04750|VIT_03S0063G00380|VIT_16S0039G00010|VIT_14S0108G00590|VIT_08S0007G00060|VIT_11S0016G03360|VIT_05S0020G00480|VIT_06S0004G00790|VIT_17S0000G06970|VIT…
31967	0.90657	1	13	604599	599	20352	organelle envelope	VIT_07S0005G00180|VIT_13S0019G00940|VIT_04S0008G05870|VIT_04S0023G02060|VIT_19S0090G01190|VIT_12S0057G00260|VIT_13S0019G04140|VIT_03S0091G00630|VIT_14S0060G00820|VIT_04S0008G06730|VIT_15S0046G01780|VIT_03S0038G02440|VIT_06S0061G00270
8194	0.9067	1	3	182599	599	20352	UDP-glycosyltransferase activity	VIT_17S0000G04760|VIT_12S0059G00910|VIT_13S0019G00240
16070	0.90715	1	41	1670599	599	20352	RNA metabolic process	VIT_04S0023G03430|VIT_18S0001G05850|VIT_16S0050G02520|VIT_18S0001G05890|VIT_07S0104G01640|VIT_00S0732G00010|VIT_07S0005G03190|VIT_13S0019G00880|VIT_18S0001G02740|VIT_11S0016G04080|VIT_12S0057G01250|VIT_04S0008G06810|VIT_06S0004G06010|VIT_06S0004G03380|VIT_11S0016G00670|VIT_08S0007G08290|VIT_13S0067G01960|VIT_18S0001G07370|VIT_18S0089G01030|VIT_07S0151G01010|VIT_09S0002G04340|VIT_02S0025G04460|VIT…
16830	0.90879	1	1	80599	599	20352	carbon-carbon lyase activity	VIT_09S0002G02210
31399	0.90879	1	1	80599	599	20352	regulation of protein modification process	VIT_14S0060G00820
8033	0.90879	1	1	80599	599	20352	tRNA processing	VIT_06S0004G03380
5525	0.91041	1	5	275599	599	20352	GTP binding	VIT_18S0076G00310|VIT_07S0005G00180|VIT_14S0066G00180|VIT_08S0007G08290|VIT_13S0019G05190
42157	0.91149	1	1	81599	599	20352	lipoprotein metabolic process	VIT_09S0002G05230
42158	0.91149	1	1	81599	599	20352	lipoprotein biosynthetic process	VIT_09S0002G05230
6497	0.91149	1	1	81599	599	20352	protein amino acid lipidation	VIT_09S0002G05230
31163	0.91149	1	1	81599	599	20352	metallo-sulfur cluster assembly	VIT_06S0061G00270
16226	0.91149	1	1	81599	599	20352	iron-sulfur cluster assembly	VIT_06S0061G00270
96	0.91164	1	4	231599	599	20352	sulfur amino acid metabolic process	VIT_15S0024G00070|VIT_15S0046G01780|VIT_15S0024G00040|VIT_18S0001G02740
6081	0.91164	1	4	231599	599	20352	cellular aldehyde metabolic process	VIT_14S0060G00820|VIT_02S0012G02160|VIT_15S0046G01780|VIT_12S0057G01250
43412	0.91228	1	66	2592599	599	20352	macromolecule modification	VIT_00S0409G00050|VIT_19S0014G00500|VIT_05S0020G00830|VIT_06S0004G01390|VIT_00S0409G00010|VIT_05S0020G03220|VIT_17S0000G00480|VIT_11S0016G00630|VIT_13S0019G04130|VIT_15S0021G02790|VIT_16S0098G00080|VIT_17S0000G08080|VIT_14S0128G00510|VIT_16S0098G00400|VIT_12S0059G02570|VIT_16S0098G00320|VIT_12S0055G00580|VIT_00S0260G00070|VIT_16S0039G01260|VIT_09S0002G07060|VIT_08S0056G01660|VIT_07S0005G02390|VIT…
18130	0.9124	1	3	185599	599	20352	heterocycle biosynthetic process	VIT_11S0052G01150|VIT_14S0060G00820|VIT_02S0012G02160
44283	0.91258	1	26	1115599	599	20352	small molecule biosynthetic process	VIT_19S0014G01430|VIT_16S0050G02520|VIT_08S0217G00090|VIT_15S0024G00040|VIT_18S0001G02740|VIT_01S0011G00480|VIT_17S0000G01790|VIT_07S0141G00340|VIT_11S0052G01150|VIT_16S0039G01120|VIT_02S0012G02160|VIT_15S0046G01780|VIT_00S0229G00160|VIT_11S0016G01720|VIT_16S0050G02670|VIT_12S0059G01660|VIT_07S0005G05400|VIT_09S0002G04490|VIT_14S0006G02820|VIT_05S0020G04540|VIT_15S0045G01590|VIT_02S0012G00530|VIT…
31975	0.9132	1	13	610599	599	20352	envelope	VIT_07S0005G00180|VIT_13S0019G00940|VIT_04S0008G05870|VIT_04S0023G02060|VIT_19S0090G01190|VIT_12S0057G00260|VIT_13S0019G04140|VIT_03S0091G00630|VIT_14S0060G00820|VIT_04S0008G06730|VIT_15S0046G01780|VIT_03S0038G02440|VIT_06S0061G00270
9309	0.91401	1	7	364599	599	20352	amine biosynthetic process	VIT_16S0050G02670|VIT_11S0052G01150|VIT_15S0046G01780|VIT_15S0024G00040|VIT_18S0001G02740|VIT_01S0011G00480|VIT_11S0016G01720
6364	0.91423	1	3	186599	599	20352	rRNA processing	VIT_13S0019G04140|VIT_14S0060G00820|VIT_18S0001G02740
45859	0.91664	1	1	83599	599	20352	regulation of protein kinase activity	VIT_17S0000G06970
9648	0.91664	1	1	83599	599	20352	photoperiodism	VIT_08S0007G03450
43549	0.91664	1	1	83599	599	20352	regulation of kinase activity	VIT_17S0000G06970
4175	0.91669	1	6	323599	599	20352	endopeptidase activity	VIT_05S0020G01120|VIT_14S0219G00250|VIT_00S1553G00010|VIT_14S0108G00590|VIT_02S0025G02870|VIT_02S0025G02860
16787	0.91774	1	81	3143599	599	20352	hydrolase activity	VIT_08S0007G06010|VIT_05S0020G01120|VIT_07S0005G00180|VIT_02S0025G01620|VIT_04S0008G05870|VIT_04S0008G05350|VIT_05S0020G00510|VIT_18S0166G00080|VIT_07S0005G04460|VIT_07S0104G00790|VIT_08S0007G08310|VIT_16S0098G00480|VIT_11S0016G00630|VIT_06S0004G03380|VIT_11S0149G00330|VIT_05S0094G00280|VIT_11S0052G01170|VIT_10S0071G01130|VIT_11S0052G01330|VIT_16S0039G00010|VIT_05S0077G00280|VIT_14S0108G00590|VIT…
10228	0.91816	1	4	235599	599	20352	vegetative to reproductive phase transition of meristem	VIT_11S0078G00440|VIT_16S0098G00320|VIT_07S0104G00350|VIT_08S0007G03450
44429	0.91816	1	4	235599	599	20352	mitochondrial part	VIT_04S0008G06730|VIT_04S0023G02060|VIT_19S0090G01190|VIT_12S0057G00260
785	0.91911	1	1	84599	599	20352	chromatin	VIT_07S0104G00960
71496	0.91911	1	1	84599	599	20352	cellular response to external stimulus	VIT_11S0016G04750
10564	0.91911	1	1	84599	599	20352	regulation of cell cycle process	VIT_07S0104G00710
31668	0.91911	1	1	84599	599	20352	cellular response to extracellular stimulus	VIT_11S0016G04750
19725	0.91951	1	3	189599	599	20352	cellular homeostasis	VIT_04S0008G01120|VIT_17S0000G02210|VIT_02S0025G00140
48229	0.91972	1	4	236599	599	20352	gametophyte development	VIT_11S0016G00630|VIT_16S0098G00320|VIT_09S0002G02210|VIT_01S0137G00030
19001	0.92086	1	5	282599	599	20352	guanyl nucleotide binding	VIT_18S0076G00310|VIT_07S0005G00180|VIT_14S0066G00180|VIT_08S0007G08290|VIT_13S0019G05190
32561	0.92086	1	5	282599	599	20352	guanyl ribonucleotide binding	VIT_18S0076G00310|VIT_07S0005G00180|VIT_14S0066G00180|VIT_08S0007G08290|VIT_13S0019G05190
5634	0.92109	1	47	1913599	599	20352	nucleus	VIT_04S0023G03430|VIT_07S0005G06420|VIT_11S0016G05590|VIT_18S0001G05850|VIT_08S0040G03260|VIT_18S0001G05890|VIT_07S0104G01640|VIT_00S0732G00010|VIT_07S0005G03190|VIT_13S0019G00880|VIT_13S0019G02200|VIT_14S0006G00450|VIT_11S0016G04080|VIT_07S0104G00350|VIT_11S0016G00670|VIT_13S0067G01960|VIT_03S0038G02440|VIT_18S0089G01030|VIT_07S0151G01010|VIT_09S0002G04340|VIT_02S0025G04460|VIT_16S0098G00320|VIT…
16651	0.9215	1	1	85599	599	20352	oxidoreductase activity, acting on NADH or NADPH	VIT_12S0057G00260
51338	0.9215	1	1	85599	599	20352	regulation of transferase activity	VIT_17S0000G06970
6323	0.9215	1	1	85599	599	20352	DNA packaging	VIT_07S0104G00960
15082	0.9215	1	1	85599	599	20352	di-, tri-valent inorganic cation transmembrane transporter activity	VIT_05S0020G04380
15980	0.9215	1	1	85599	599	20352	energy derivation by oxidation of organic compounds	VIT_19S0014G01640
51186	0.92163	1	11	537599	599	20352	cofactor metabolic process	VIT_00S1356G00020|VIT_08S0007G00060|VIT_19S0014G01640|VIT_18S0001G06560|VIT_14S0060G00820|VIT_00S0960G00040|VIT_09S0002G04490|VIT_02S0012G02160|VIT_08S0007G08050|VIT_04S0023G02060|VIT_06S0061G00270
44459	0.92176	1	7	370599	599	20352	plasma membrane part	VIT_08S0007G00060|VIT_14S0060G00820|VIT_03S0038G02440|VIT_16S0039G00010|VIT_11S0206G00120|VIT_08S0217G00090|VIT_08S0007G08310
7010	0.92226	1	5	283599	599	20352	cytoskeleton organization	VIT_07S0005G02390|VIT_13S0064G01020|VIT_10S0071G01130|VIT_11S0016G04750|VIT_03S0038G03040
40008	0.92441	1	2	142599	599	20352	regulation of growth	VIT_07S0031G01570|VIT_18S0001G06560
16072	0.92449	1	3	192599	599	20352	rRNA metabolic process	VIT_13S0019G04140|VIT_14S0060G00820|VIT_18S0001G02740
9579	0.9254	1	7	373599	599	20352	thylakoid	VIT_13S0019G04140|VIT_07S0031G01530|VIT_03S0091G00630|VIT_08S0007G08050|VIT_15S0024G00040|VIT_18S0001G02740|VIT_06S0061G00270
5216	0.92607	1	1	87599	599	20352	ion channel activity	VIT_11S0016G04750
42325	0.92607	1	1	87599	599	20352	regulation of phosphorylation	VIT_17S0000G06970
5768	0.928	1	2	144599	599	20352	endosome	VIT_16S0050G02460|VIT_17S0000G00480
6098	0.928	1	2	144599	599	20352	pentose-phosphate shunt	VIT_14S0060G00820|VIT_04S0023G02060
6740	0.92974	1	2	145599	599	20352	NADPH regeneration	VIT_14S0060G00820|VIT_04S0023G02060
43623	0.93021	1	5	289599	599	20352	cellular protein complex assembly	VIT_07S0197G00050|VIT_16S0050G02520|VIT_14S0060G00820|VIT_18S0001G02740|VIT_04S0023G02060
6164	0.93037	1	1	89599	599	20352	purine nucleotide biosynthetic process	VIT_00S0229G00160
6396	0.93167	1	13	629599	599	20352	RNA processing	VIT_12S0142G00110|VIT_13S0019G00880|VIT_18S0001G02740|VIT_19S0014G05300|VIT_05S0077G00650|VIT_12S0057G00920|VIT_13S0019G04140|VIT_04S0008G06810|VIT_06S0004G06010|VIT_06S0004G03380|VIT_14S0060G00820|VIT_08S0007G08290|VIT_07S0151G01010
31348	0.93243	1	1	90599	599	20352	negative regulation of defense response	VIT_14S0060G00820
6066	0.93295	1	14	671599	599	20352	alcohol metabolic process	VIT_19S0014G01430|VIT_18S0001G06560|VIT_16S0050G02520|VIT_14S0006G02820|VIT_18S0001G00770|VIT_04S0023G02060|VIT_12S0057G01250|VIT_02S0012G01640|VIT_14S0060G00820|VIT_07S0031G01770|VIT_16S0022G02080|VIT_02S0012G02160|VIT_15S0046G01780|VIT_09S0002G02210
9856	0.93361	1	3	198599	599	20352	pollination	VIT_08S0040G02280|VIT_05S0049G02120|VIT_08S0217G00090
6090	0.93391	1	4	246599	599	20352	pyruvate metabolic process	VIT_14S0060G00820|VIT_02S0012G02160|VIT_15S0046G01780|VIT_12S0057G01250
5215	0.93426	1	25	1106599	599	20352	transporter activity	VIT_16S0039G00720|VIT_06S0061G00730|VIT_14S0066G02020|VIT_07S0005G04460|VIT_13S0019G04130|VIT_05S0029G01570|VIT_04S0008G06730|VIT_11S0052G00220|VIT_11S0016G04750|VIT_16S0039G00010|VIT_05S0020G03930|VIT_18S0041G00550|VIT_06S0004G00790|VIT_18S0001G02130|VIT_17S0000G03000|VIT_10S0003G04390|VIT_05S0020G03970|VIT_08S0058G01070|VIT_05S0049G00940|VIT_05S0020G04380|VIT_02S0012G02270|VIT_11S0052G00230|VIT…
6739	0.93471	1	2	148599	599	20352	NADP metabolic process	VIT_14S0060G00820|VIT_04S0023G02060
278	0.93503	1	3	199599	599	20352	mitotic cell cycle	VIT_11S0016G00630|VIT_12S0057G00920|VIT_16S0098G00320
9534	0.93511	1	5	293599	599	20352	chloroplast thylakoid	VIT_13S0019G04140|VIT_07S0031G01530|VIT_08S0007G08050|VIT_15S0024G00040|VIT_18S0001G02740
31976	0.93511	1	5	293599	599	20352	plastid thylakoid	VIT_13S0019G04140|VIT_07S0031G01530|VIT_08S0007G08050|VIT_15S0024G00040|VIT_18S0001G02740
6790	0.93532	1	6	338599	599	20352	sulfur metabolic process	VIT_08S0007G00060|VIT_00S0301G00050|VIT_15S0024G00070|VIT_15S0046G01780|VIT_15S0024G00040|VIT_18S0001G02740
45735	0.93637	1	1	92599	599	20352	nutrient reservoir activity	VIT_14S0006G02380
51536	0.93825	1	1	93599	599	20352	iron-sulfur cluster binding	VIT_12S0028G01740
51540	0.93825	1	1	93599	599	20352	metal cluster binding	VIT_12S0028G01740
6766	0.93825	1	1	93599	599	20352	vitamin metabolic process	VIT_09S0002G04490
16138	0.93825	1	1	93599	599	20352	glycoside biosynthetic process	VIT_15S0046G01000
42446	0.94008	1	1	94599	599	20352	hormone biosynthetic process	VIT_18S0001G06560
16614	0.94043	1	3	203599	599	20352	oxidoreductase activity, acting on CH-OH group of donors	VIT_19S0014G01640|VIT_16S0100G00240|VIT_09S0002G02210
9814	0.94083	1	2	152599	599	20352	defense response, incompatible interaction	VIT_14S0060G00820|VIT_11S0016G02520
42625	0.94185	1	1	95599	599	20352	ATPase activity, coupled to transmembrane movement of ions	VIT_05S0020G04380
50832	0.94185	1	1	95599	599	20352	defense response to fungus	VIT_14S0060G00820
6275	0.94185	1	1	95599	599	20352	regulation of DNA replication	VIT_07S0104G00710
22838	0.94185	1	1	95599	599	20352	substrate-specific channel activity	VIT_11S0016G04750
19829	0.94185	1	1	95599	599	20352	cation-transporting ATPase activity	VIT_05S0020G04380
3774	0.94185	1	1	95599	599	20352	motor activity	VIT_07S0005G02970
70011	0.94199	1	11	559599	599	20352	peptidase activity, acting on L-amino acid peptides	VIT_05S0020G01120|VIT_01S0010G00670|VIT_06S0061G00960|VIT_08S0007G08050|VIT_18S0001G07370|VIT_14S0219G00250|VIT_00S1553G00010|VIT_14S0108G00590|VIT_02S0025G02870|VIT_03S0180G00010|VIT_02S0025G02860
46496	0.94227	1	2	153599	599	20352	nicotinamide nucleotide metabolic process	VIT_14S0060G00820|VIT_04S0023G02060
19362	0.94227	1	2	153599	599	20352	pyridine nucleotide metabolic process	VIT_14S0060G00820|VIT_04S0023G02060
6519	0.94234	1	17	804599	599	20352	cellular amino acid and derivative metabolic process	VIT_18S0164G00170|VIT_16S0050G02670|VIT_08S0007G00060|VIT_18S0164G00110|VIT_15S0024G00070|VIT_18S0075G00780|VIT_15S0024G00040|VIT_18S0001G02740|VIT_18S0001G00770|VIT_01S0011G00480|VIT_05S0020G03410|VIT_01S0010G00240|VIT_11S0052G01150|VIT_16S0039G01120|VIT_15S0046G01780|VIT_09S0018G01190|VIT_11S0016G01720
9063	0.94357	1	1	96599	599	20352	cellular amino acid catabolic process	VIT_16S0039G01120
55080	0.94357	1	1	96599	599	20352	cation homeostasis	VIT_02S0025G00140
23014	0.94357	1	1	96599	599	20352	signal transmission via phosphorylation event	VIT_14S0060G00820
32268	0.94368	1	2	154599	599	20352	regulation of cellular protein metabolic process	VIT_11S0016G05590|VIT_14S0060G00820
31984	0.94398	1	5	301599	599	20352	organelle subcompartment	VIT_13S0019G04140|VIT_07S0031G01530|VIT_08S0007G08050|VIT_15S0024G00040|VIT_18S0001G02740
151	0.94505	1	2	155599	599	20352	ubiquitin ligase complex	VIT_17S0000G08080|VIT_04S0044G00130
6082	0.94699	1	29	1282599	599	20352	organic acid metabolic process	VIT_17S0000G04760|VIT_08S0217G00090|VIT_15S0024G00040|VIT_18S0001G02740|VIT_01S0011G00480|VIT_17S0000G01790|VIT_12S0057G01250|VIT_05S0049G01520|VIT_07S0141G00340|VIT_11S0052G01150|VIT_16S0039G01120|VIT_02S0012G02160|VIT_15S0046G01780|VIT_03S0063G00380|VIT_11S0016G01720|VIT_12S0059G01660|VIT_19S0014G01640|VIT_07S0005G05400|VIT_04S0023G02730|VIT_15S0024G00070|VIT_05S0020G04540|VIT_15S0045G01590|VIT…
9308	0.9475	1	15	731599	599	20352	amine metabolic process	VIT_16S0050G02670|VIT_15S0024G00070|VIT_15S0024G00040|VIT_18S0001G02740|VIT_18S0001G00770|VIT_01S0011G00480|VIT_05S0020G03410|VIT_01S0010G00240|VIT_11S0052G01150|VIT_11S0149G00330|VIT_05S0094G00280|VIT_18S0001G10460|VIT_16S0039G01120|VIT_15S0046G01780|VIT_11S0016G01720
22414	0.94832	1	22	1012599	599	20352	reproductive process	VIT_08S0007G06440|VIT_07S0005G05400|VIT_08S0040G02280|VIT_09S0002G07030|VIT_05S0049G02120|VIT_08S0217G00090|VIT_04S0023G02060|VIT_13S0019G04310|VIT_07S0104G00350|VIT_08S0007G03450|VIT_07S0031G01570|VIT_11S0016G00630|VIT_12S0057G00920|VIT_06S0004G05050|VIT_11S0078G00440|VIT_03S0091G00630|VIT_03S0063G00930|VIT_04S0008G00540|VIT_18S0001G07370|VIT_16S0098G00320|VIT_06S0061G00270|VIT_01S0137G00030
22803	0.94995	1	1	100599	599	20352	passive transmembrane transporter activity	VIT_11S0016G04750
15267	0.94995	1	1	100599	599	20352	channel activity	VIT_11S0016G04750
6811	0.95066	1	14	695599	599	20352	ion transport	VIT_05S0020G03930|VIT_14S0060G02090|VIT_08S0007G03990|VIT_19S0090G01190|VIT_05S0020G03970|VIT_00S0753G00010|VIT_05S0049G00940|VIT_05S0020G04380|VIT_00S2269G00010|VIT_11S0016G04750|VIT_04S0023G03910|VIT_03S0038G02440|VIT_02S0025G00350|VIT_02S0025G00140
65003	0.95127	1	8	443599	599	20352	macromolecular complex assembly	VIT_07S0197G00050|VIT_16S0050G02520|VIT_14S0060G00820|VIT_07S0104G00960|VIT_18S0001G02740|VIT_16S0039G00660|VIT_04S0023G02060|VIT_17S0000G02210
41	0.95143	1	1	101599	599	20352	transition metal ion transport	VIT_11S0016G04750
50801	0.95143	1	1	101599	599	20352	ion homeostasis	VIT_02S0025G00140
33365	0.95146	1	2	160599	599	20352	protein localization in organelle	VIT_11S0016G00630|VIT_14S0066G02340
51246	0.95146	1	2	160599	599	20352	regulation of protein metabolic process	VIT_11S0016G05590|VIT_14S0060G00820
48646	0.95265	1	2	161599	599	20352	anatomical structure formation involved in morphogenesis	VIT_04S0008G03380|VIT_01S0137G00030
50662	0.95285	1	7	401599	599	20352	coenzyme binding	VIT_15S0048G00320|VIT_14S0060G00820|VIT_18S0041G02020|VIT_04S0008G07400|VIT_18S0001G03910|VIT_09S0002G02210|VIT_12S0057G00260
6555	0.95287	1	1	102599	599	20352	methionine metabolic process	VIT_15S0024G00070
48037	0.95309	1	11	574599	599	20352	cofactor binding	VIT_15S0048G00320|VIT_14S0060G00820|VIT_18S0001G10460|VIT_18S0041G02020|VIT_04S0008G07400|VIT_18S0001G03910|VIT_03S0017G01720|VIT_09S0002G02210|VIT_05S0020G03410|VIT_11S0016G01720|VIT_12S0057G00260
34470	0.95385	1	4	264599	599	20352	ncRNA processing	VIT_13S0019G04140|VIT_06S0004G03380|VIT_14S0060G00820|VIT_18S0001G02740
48610	0.95385	1	4	264599	599	20352	reproductive cellular process	VIT_11S0016G00630|VIT_05S0049G02120|VIT_08S0217G00090|VIT_16S0098G00320
48444	0.95562	1	1	104599	599	20352	floral organ morphogenesis	VIT_07S0031G01570
48563	0.95562	1	1	104599	599	20352	post-embryonic organ morphogenesis	VIT_07S0031G01570
8135	0.95562	1	1	104599	599	20352	translation factor activity, nucleic acid binding	VIT_08S0007G08290
30529	0.95606	1	9	493599	599	20352	ribonucleoprotein complex	VIT_04S0008G02620|VIT_06S0004G06010|VIT_14S0060G00820|VIT_15S0046G01780|VIT_13S0019G00880|VIT_07S0151G01010|VIT_07S0151G00870|VIT_06S0061G00270|VIT_13S0019G04310
6865	0.95693	1	1	105599	599	20352	amino acid transport	VIT_06S0004G00790
42440	0.95812	1	3	219599	599	20352	pigment metabolic process	VIT_14S0060G00820|VIT_02S0012G02160|VIT_08S0007G08050
9310	0.9582	1	1	106599	599	20352	amine catabolic process	VIT_16S0039G01120
16458	0.95905	1	3	220599	599	20352	gene silencing	VIT_12S0142G00110|VIT_11S0078G00440|VIT_13S0019G04310
42592	0.95916	1	4	270599	599	20352	homeostatic process	VIT_04S0008G01120|VIT_17S0000G02210|VIT_02S0025G00140|VIT_09S0018G01190
6812	0.95924	1	10	541599	599	20352	cation transport	VIT_00S0753G00010|VIT_05S0020G04380|VIT_14S0060G02090|VIT_00S2269G00010|VIT_11S0016G04750|VIT_04S0023G03910|VIT_03S0038G02440|VIT_08S0007G03990|VIT_02S0025G00350|VIT_02S0025G00140
6310	0.95925	1	2	167599	599	20352	DNA recombination	VIT_11S0016G00630|VIT_16S0098G00320
15837	0.95944	1	1	107599	599	20352	amine transport	VIT_06S0004G00790
32501	0.96084	1	41	1773599	599	20352	multicellular organismal process	VIT_11S0016G05590|VIT_18S0001G06560|VIT_09S0002G07030|VIT_05S0049G02120|VIT_08S0217G00090|VIT_18S0001G02740|VIT_04S0023G02060|VIT_07S0104G00350|VIT_07S0031G01570|VIT_11S0016G00630|VIT_16S0098G01790|VIT_10S0071G01130|VIT_11S0016G04750|VIT_09S0002G05230|VIT_18S0001G07370|VIT_09S0002G04340|VIT_16S0098G00320|VIT_06S0061G00270|VIT_12S0134G00570|VIT_08S0007G06440|VIT_16S0050G02570|VIT_12S0059G01660|VIT…
46148	0.96124	1	2	169599	599	20352	pigment biosynthetic process	VIT_14S0060G00820|VIT_02S0012G02160
10817	0.96124	1	2	169599	599	20352	regulation of hormone levels	VIT_18S0001G06560|VIT_04S0008G03380
3	0.96136	1	22	1038599	599	20352	reproduction	VIT_08S0007G06440|VIT_07S0005G05400|VIT_08S0040G02280|VIT_09S0002G07030|VIT_05S0049G02120|VIT_08S0217G00090|VIT_04S0023G02060|VIT_13S0019G04310|VIT_07S0104G00350|VIT_08S0007G03450|VIT_07S0031G01570|VIT_11S0016G00630|VIT_12S0057G00920|VIT_06S0004G05050|VIT_11S0078G00440|VIT_03S0091G00630|VIT_03S0063G00930|VIT_04S0008G00540|VIT_18S0001G07370|VIT_16S0098G00320|VIT_06S0061G00270|VIT_01S0137G00030
5794	0.96187	1	6	368599	599	20352	Golgi apparatus	VIT_16S0050G02460|VIT_16S0022G02080|VIT_11S0206G00120|VIT_01S0011G02530|VIT_08S0007G03990|VIT_17S0000G00480
48285	0.96294	1	1	110599	599	20352	organelle fission	VIT_03S0091G00630
43436	0.96354	1	28	1280599	599	20352	oxoacid metabolic process	VIT_17S0000G04760|VIT_08S0217G00090|VIT_15S0024G00040|VIT_18S0001G02740|VIT_01S0011G00480|VIT_17S0000G01790|VIT_12S0057G01250|VIT_07S0141G00340|VIT_11S0052G01150|VIT_16S0039G01120|VIT_02S0012G02160|VIT_15S0046G01780|VIT_03S0063G00380|VIT_11S0016G01720|VIT_12S0059G01660|VIT_19S0014G01640|VIT_07S0005G05400|VIT_04S0023G02730|VIT_15S0024G00070|VIT_05S0020G04540|VIT_15S0045G01590|VIT_13S0019G04310|VIT…
19752	0.96354	1	28	1280599	599	20352	carboxylic acid metabolic process	VIT_17S0000G04760|VIT_08S0217G00090|VIT_15S0024G00040|VIT_18S0001G02740|VIT_01S0011G00480|VIT_17S0000G01790|VIT_12S0057G01250|VIT_07S0141G00340|VIT_11S0052G01150|VIT_16S0039G01120|VIT_02S0012G02160|VIT_15S0046G01780|VIT_03S0063G00380|VIT_11S0016G01720|VIT_12S0059G01660|VIT_19S0014G01640|VIT_07S0005G05400|VIT_04S0023G02730|VIT_15S0024G00070|VIT_05S0020G04540|VIT_15S0045G01590|VIT_13S0019G04310|VIT…
16853	0.9642	1	3	226599	599	20352	isomerase activity	VIT_15S0048G00320|VIT_14S0006G02820|VIT_00S0260G00070
42742	0.9651	1	1	112599	599	20352	defense response to bacterium	VIT_16S0050G02670
42254	0.96578	1	3	228599	599	20352	ribosome biogenesis	VIT_13S0019G04140|VIT_14S0060G00820|VIT_18S0001G02740
71103	0.96613	1	1	113599	599	20352	DNA conformation change	VIT_07S0104G00960
8233	0.967	1	11	598599	599	20352	peptidase activity	VIT_05S0020G01120|VIT_01S0010G00670|VIT_06S0061G00960|VIT_08S0007G08050|VIT_18S0001G07370|VIT_14S0219G00250|VIT_00S1553G00010|VIT_14S0108G00590|VIT_02S0025G02870|VIT_03S0180G00010|VIT_02S0025G02860
43933	0.96707	1	8	467599	599	20352	macromolecular complex subunit organization	VIT_07S0197G00050|VIT_16S0050G02520|VIT_14S0060G00820|VIT_07S0104G00960|VIT_18S0001G02740|VIT_16S0039G00660|VIT_04S0023G02060|VIT_17S0000G02210
16571	0.96833	1	2	177599	599	20352	histone methylation	VIT_08S0056G01660|VIT_16S0098G00320
43648	0.96905	1	1	116599	599	20352	dicarboxylic acid metabolic process	VIT_19S0014G01640
3002	0.96905	1	1	116599	599	20352	regionalization	VIT_11S0078G00440
5774	0.96989	1	2	179599	599	20352	vacuolar membrane	VIT_07S0197G00050|VIT_11S0206G00120
44437	0.96989	1	2	179599	599	20352	vacuolar part	VIT_07S0197G00050|VIT_11S0206G00120
42180	0.9699	1	28	1298599	599	20352	cellular ketone metabolic process	VIT_17S0000G04760|VIT_08S0217G00090|VIT_15S0024G00040|VIT_18S0001G02740|VIT_01S0011G00480|VIT_17S0000G01790|VIT_12S0057G01250|VIT_07S0141G00340|VIT_11S0052G01150|VIT_16S0039G01120|VIT_02S0012G02160|VIT_15S0046G01780|VIT_03S0063G00380|VIT_11S0016G01720|VIT_12S0059G01660|VIT_19S0014G01640|VIT_07S0005G05400|VIT_04S0023G02730|VIT_15S0024G00070|VIT_05S0020G04540|VIT_15S0045G01590|VIT_13S0019G04310|VIT…
42445	0.96996	1	1	117599	599	20352	hormone metabolic process	VIT_18S0001G06560
44106	0.97032	1	12	648599	599	20352	cellular amine metabolic process	VIT_16S0050G02670|VIT_01S0010G00240|VIT_11S0052G01150|VIT_15S0024G00070|VIT_16S0039G01120|VIT_15S0046G01780|VIT_15S0024G00040|VIT_18S0001G02740|VIT_18S0001G00770|VIT_01S0011G00480|VIT_05S0020G03410|VIT_11S0016G01720
70035	0.97085	1	1	118599	599	20352	purine NTP-dependent helicase activity	VIT_11S0016G00630
8026	0.97085	1	1	118599	599	20352	ATP-dependent helicase activity	VIT_11S0016G00630
70647	0.97102	1	6	383599	599	20352	protein modification by small protein conjugation or removal	VIT_11S0016G00630|VIT_11S0078G00440|VIT_17S0000G08080|VIT_18S0001G07370|VIT_14S0128G00770|VIT_16S0098G00320
34622	0.97155	1	6	384599	599	20352	cellular macromolecular complex assembly	VIT_07S0197G00050|VIT_16S0050G02520|VIT_14S0060G00820|VIT_07S0104G00960|VIT_18S0001G02740|VIT_04S0023G02060
6325	0.97155	1	6	384599	599	20352	chromatin organization	VIT_02S0025G03600|VIT_11S0016G05590|VIT_08S0056G01660|VIT_11S0078G00440|VIT_07S0104G00960|VIT_16S0098G00320
16137	0.97172	1	1	119599	599	20352	glycoside metabolic process	VIT_15S0046G01000
16462	0.97269	1	19	946599	599	20352	pyrophosphatase activity	VIT_18S0076G00310|VIT_07S0005G00180|VIT_07S0005G02970|VIT_04S0008G05870|VIT_10S0003G04390|VIT_18S0166G00080|VIT_13S0019G04310|VIT_07S0005G04460|VIT_11S0016G00630|VIT_07S0031G01640|VIT_14S0108G01500|VIT_08S0007G08290|VIT_05S0020G04380|VIT_09S0002G05560|VIT_16S0039G00010|VIT_14S0108G00590|VIT_02S0025G04840|VIT_02S0025G00990|VIT_14S0060G00470
44428	0.97309	1	6	387599	599	20352	nuclear part	VIT_12S0142G00110|VIT_11S0078G00440|VIT_13S0019G00880|VIT_03S0038G02440|VIT_07S0151G01010|VIT_11S0016G04080
8652	0.97396	1	5	341599	599	20352	cellular amino acid biosynthetic process	VIT_15S0046G01780|VIT_15S0024G00040|VIT_18S0001G02740|VIT_01S0011G00480|VIT_11S0016G01720
6733	0.97544	1	2	187599	599	20352	oxidoreduction coenzyme metabolic process	VIT_14S0060G00820|VIT_04S0023G02060
90305	0.97566	1	1	124599	599	20352	nucleic acid phosphodiester bond hydrolysis	VIT_06S0004G03380
65008	0.97625	1	13	706599	599	20352	regulation of biological quality	VIT_16S0050G02570|VIT_18S0001G06560|VIT_00S0299G00100|VIT_05S0049G02120|VIT_08S0217G00090|VIT_04S0008G03380|VIT_17S0000G02210|VIT_04S0008G01120|VIT_07S0104G00710|VIT_11S0016G04750|VIT_02S0025G00140|VIT_09S0018G01190|VIT_12S0134G00570
16818	0.97713	1	19	960599	599	20352	hydrolase activity, acting on acid anhydrides, in phosphorus-containing anhydrides	VIT_18S0076G00310|VIT_07S0005G00180|VIT_07S0005G02970|VIT_04S0008G05870|VIT_10S0003G04390|VIT_18S0166G00080|VIT_13S0019G04310|VIT_07S0005G04460|VIT_11S0016G00630|VIT_07S0031G01640|VIT_14S0108G01500|VIT_08S0007G08290|VIT_05S0020G04380|VIT_09S0002G05560|VIT_16S0039G00010|VIT_14S0108G00590|VIT_02S0025G04840|VIT_02S0025G00990|VIT_14S0060G00470
31047	0.97726	1	2	190599	599	20352	gene silencing by RNA	VIT_12S0142G00110|VIT_11S0078G00440
15297	0.97776	1	1	127599	599	20352	antiporter activity	VIT_17S0000G03000
8213	0.97783	1	2	191599	599	20352	protein amino acid alkylation	VIT_08S0056G01660|VIT_16S0098G00320
6479	0.97783	1	2	191599	599	20352	protein amino acid methylation	VIT_08S0056G01660|VIT_16S0098G00320
44271	0.97793	1	13	711599	599	20352	cellular nitrogen compound biosynthetic process	VIT_16S0050G02670|VIT_15S0024G00040|VIT_18S0001G02740|VIT_01S0011G00480|VIT_02S0012G00530|VIT_03S0091G00630|VIT_01S0010G00240|VIT_11S0052G01150|VIT_14S0060G00820|VIT_02S0012G02160|VIT_15S0046G01780|VIT_00S0229G00160|VIT_11S0016G01720
16567	0.97819	1	4	300599	599	20352	protein ubiquitination	VIT_11S0078G00440|VIT_17S0000G08080|VIT_14S0128G00770|VIT_16S0098G00320
6952	0.9794	1	15	801599	599	20352	defense response	VIT_00S0467G00030|VIT_16S0050G02670|VIT_18S0001G07760|VIT_17S0000G06970|VIT_01S0011G01020|VIT_09S0002G03840|VIT_13S0019G01050|VIT_01S0011G00950|VIT_01S0011G00960|VIT_14S0060G00820|VIT_06S0004G03120|VIT_05S0102G01100|VIT_13S0156G00450|VIT_11S0016G02520|VIT_18S0001G09390
44275	0.97949	1	5	353599	599	20352	cellular carbohydrate catabolic process	VIT_06S0009G02560|VIT_06S0009G02570|VIT_14S0060G00820|VIT_16S0022G02080|VIT_04S0023G02060
10467	0.97956	1	43	1919599	599	20352	gene expression	VIT_04S0023G03430|VIT_18S0001G05850|VIT_16S0050G02520|VIT_18S0001G05890|VIT_07S0104G01640|VIT_00S0732G00010|VIT_07S0005G03190|VIT_13S0019G00880|VIT_04S0008G05870|VIT_18S0001G02740|VIT_11S0016G04080|VIT_11S0016G00630|VIT_04S0008G06810|VIT_14S0108G01500|VIT_06S0004G06010|VIT_06S0004G03380|VIT_11S0016G00670|VIT_08S0007G08290|VIT_13S0067G01960|VIT_15S0046G01780|VIT_18S0089G01030|VIT_07S0151G01010|VIT…
9555	0.97968	1	1	130599	599	20352	pollen development	VIT_01S0137G00030
34220	0.97968	1	1	130599	599	20352	ion transmembrane transport	VIT_05S0020G04380
7166	0.97968	1	1	130599	599	20352	cell surface receptor linked signaling pathway	VIT_17S0000G06970
31969	0.98028	1	1	131599	599	20352	chloroplast membrane	VIT_07S0005G00180
22607	0.98042	1	9	543599	599	20352	cellular component assembly	VIT_07S0197G00050|VIT_16S0050G02520|VIT_14S0060G00820|VIT_07S0104G00960|VIT_18S0001G02740|VIT_16S0039G00660|VIT_04S0023G02060|VIT_17S0000G02210|VIT_01S0137G00030
22613	0.9807	1	3	253599	599	20352	ribonucleoprotein complex biogenesis	VIT_13S0019G04140|VIT_14S0060G00820|VIT_18S0001G02740
6139	0.98074	1	67	2833599	599	20352	nucleobase, nucleoside, nucleotide and nucleic acid metabolic process	VIT_04S0023G03430|VIT_19S0014G01430|VIT_18S0001G05850|VIT_07S0005G00180|VIT_16S0050G02520|VIT_18S0001G05890|VIT_07S0104G01640|VIT_13S0019G00880|VIT_04S0008G05870|VIT_18S0001G02740|VIT_04S0023G02060|VIT_18S0166G00080|VIT_07S0005G04460|VIT_11S0016G04080|VIT_12S0057G01250|VIT_11S0016G00630|VIT_06S0004G06010|VIT_06S0004G03380|VIT_11S0016G00670|VIT_13S0067G01960|VIT_16S0039G00010|VIT_18S0089G01030|VIT…
5996	0.98093	1	8	499599	599	20352	monosaccharide metabolic process	VIT_19S0014G01430|VIT_14S0060G00820|VIT_16S0022G02080|VIT_02S0012G02160|VIT_15S0046G01780|VIT_14S0006G02820|VIT_04S0023G02060|VIT_12S0057G01250
32446	0.98123	1	4	307599	599	20352	protein modification by small protein conjugation	VIT_11S0078G00440|VIT_17S0000G08080|VIT_14S0128G00770|VIT_16S0098G00320
44451	0.98143	1	1	133599	599	20352	nucleoplasm part	VIT_12S0142G00110
6511	0.98148	1	2	198599	599	20352	ubiquitin-dependent protein catabolic process	VIT_18S0001G07370|VIT_04S0023G02060
34621	0.98156	1	6	407599	599	20352	cellular macromolecular complex subunit organization	VIT_07S0197G00050|VIT_16S0050G02520|VIT_14S0060G00820|VIT_07S0104G00960|VIT_18S0001G02740|VIT_04S0023G02060
6807	0.98178	1	84	3469599	599	20352	nitrogen compound metabolic process	VIT_04S0023G03430|VIT_19S0014G01430|VIT_18S0001G05850|VIT_07S0005G00180|VIT_16S0050G02520|VIT_18S0001G05890|VIT_07S0104G01640|VIT_18S0001G03910|VIT_13S0019G00880|VIT_04S0008G05870|VIT_15S0024G00040|VIT_18S0001G02740|VIT_04S0023G02060|VIT_18S0166G00080|VIT_07S0005G04460|VIT_11S0016G04080|VIT_12S0057G01250|VIT_11S0016G00630|VIT_06S0004G06010|VIT_06S0004G03380|VIT_11S0016G00670|VIT_11S0149G00330|VIT…
16817	0.98189	1	19	978599	599	20352	hydrolase activity, acting on acid anhydrides	VIT_18S0076G00310|VIT_07S0005G00180|VIT_07S0005G02970|VIT_04S0008G05870|VIT_10S0003G04390|VIT_18S0166G00080|VIT_13S0019G04310|VIT_07S0005G04460|VIT_11S0016G00630|VIT_07S0031G01640|VIT_14S0108G01500|VIT_08S0007G08290|VIT_05S0020G04380|VIT_09S0002G05560|VIT_16S0039G00010|VIT_14S0108G00590|VIT_02S0025G04840|VIT_02S0025G00990|VIT_14S0060G00470
42170	0.98198	1	1	134599	599	20352	plastid membrane	VIT_07S0005G00180
40029	0.982	1	3	256599	599	20352	regulation of gene expression, epigenetic	VIT_12S0142G00110|VIT_11S0078G00440|VIT_13S0019G04310
5694	0.98242	1	2	200599	599	20352	chromosome	VIT_08S0056G01660|VIT_07S0104G00960
43632	0.98242	1	2	200599	599	20352	modification-dependent macromolecule catabolic process	VIT_18S0001G07370|VIT_04S0023G02060
19941	0.98242	1	2	200599	599	20352	modification-dependent protein catabolic process	VIT_18S0001G07370|VIT_04S0023G02060
31981	0.98242	1	3	257599	599	20352	nuclear lumen	VIT_12S0142G00110|VIT_11S0078G00440|VIT_11S0016G04080
31090	0.98256	1	14	770599	599	20352	organelle membrane	VIT_16S0050G02460|VIT_07S0197G00050|VIT_07S0005G00180|VIT_11S0016G03360|VIT_01S0011G02530|VIT_04S0023G02060|VIT_08S0007G03990|VIT_19S0090G01190|VIT_17S0000G00480|VIT_12S0057G00260|VIT_04S0008G06730|VIT_09S0002G05230|VIT_03S0038G02440|VIT_11S0206G00120
3674	0.98311	1	536	18686599	599	20352	molecular_function	VIT_00S0467G00030|VIT_00S0397G00010|VIT_10S0042G01180|VIT_08S0007G04830|VIT_17S0000G07670|VIT_16S0098G00480|VIT_06S0004G06010|VIT_14S0006G02380|VIT_10S0071G01130|VIT_07S0151G00240|VIT_00S0218G00150|VIT_12S0059G02570|VIT_03S0110G00090|VIT_11S0016G03360|VIT_07S0005G04050|VIT_06S0004G04180|VIT_04S0008G01110|VIT_16S0050G00850|VIT_02S0012G00290|VIT_08S0040G02440|VIT_00S1569G00010|VIT_01S0146G00520|VIT…
7017	0.98322	1	3	259599	599	20352	microtubule-based process	VIT_07S0005G02390|VIT_13S0064G01020|VIT_10S0071G01130
46873	0.98354	1	1	137599	599	20352	metal ion transmembrane transporter activity	VIT_05S0020G04380
51052	0.98354	1	1	137599	599	20352	regulation of DNA metabolic process	VIT_07S0104G00710
51707	0.98357	1	6	413599	599	20352	response to other organism	VIT_16S0050G02670|VIT_18S0001G07760|VIT_14S0060G00820|VIT_09S0002G07030|VIT_08S0007G03990|VIT_11S0016G02520
34660	0.98358	1	5	364599	599	20352	ncRNA metabolic process	VIT_13S0019G04140|VIT_06S0004G03380|VIT_14S0060G00820|VIT_18S0001G02740|VIT_12S0057G01250
5737	0.98365	1	99	4032599	599	20352	cytoplasm	VIT_02S0025G03600|VIT_16S0050G02520|VIT_17S0000G00480|VIT_12S0028G00320|VIT_08S0040G02730|VIT_06S0061G00270|VIT_09S0002G00640|VIT_11S0016G01720|VIT_08S0007G00060|VIT_11S0016G03360|VIT_08S0040G02280|VIT_01S0010G03750|VIT_01S0011G02530|VIT_04S0008G03380|VIT_10S0003G02890|VIT_08S0007G03450|VIT_05S0077G00650|VIT_04S0008G01110|VIT_04S0008G00540|VIT_16S0050G02460|VIT_07S0005G06420|VIT_13S0019G00940|VIT…
16569	0.98436	1	3	262599	599	20352	covalent chromatin modification	VIT_08S0056G01660|VIT_11S0078G00440|VIT_16S0098G00320
44272	0.98436	1	3	262599	599	20352	sulfur compound biosynthetic process	VIT_15S0046G01780|VIT_15S0024G00040|VIT_18S0001G02740
19438	0.98472	1	3	263599	599	20352	aromatic compound biosynthetic process	VIT_14S0060G00820|VIT_16S0039G01120|VIT_09S0018G01190
6342	0.98496	1	1	140599	599	20352	chromatin silencing	VIT_11S0078G00440
45814	0.9854	1	1	141599	599	20352	negative regulation of gene expression, epigenetic	VIT_11S0078G00440
17111	0.98576	1	17	912599	599	20352	nucleoside-triphosphatase activity	VIT_18S0076G00310|VIT_07S0005G00180|VIT_07S0005G02970|VIT_04S0008G05870|VIT_10S0003G04390|VIT_18S0166G00080|VIT_07S0005G04460|VIT_11S0016G00630|VIT_07S0031G01640|VIT_14S0108G01500|VIT_08S0007G08290|VIT_05S0020G04380|VIT_09S0002G05560|VIT_16S0039G00010|VIT_14S0108G00590|VIT_02S0025G00990|VIT_14S0060G00470
9620	0.98584	1	1	142599	599	20352	response to fungus	VIT_14S0060G00820
9607	0.98654	1	9	565599	599	20352	response to biotic stimulus	VIT_16S0050G02670|VIT_18S0001G07760|VIT_14S0060G00820|VIT_09S0002G07030|VIT_06S0004G03120|VIT_04S0023G02060|VIT_08S0007G03990|VIT_11S0016G02520|VIT_18S0001G09390
34641	0.98703	1	80	3364599	599	20352	cellular nitrogen compound metabolic process	VIT_04S0023G03430|VIT_19S0014G01430|VIT_18S0001G05850|VIT_07S0005G00180|VIT_16S0050G02520|VIT_18S0001G05890|VIT_07S0104G01640|VIT_13S0019G00880|VIT_04S0008G05870|VIT_15S0024G00040|VIT_18S0001G02740|VIT_04S0023G02060|VIT_18S0166G00080|VIT_07S0005G04460|VIT_11S0016G04080|VIT_12S0057G01250|VIT_11S0016G00630|VIT_06S0004G06010|VIT_06S0004G03380|VIT_11S0016G00670|VIT_13S0067G01960|VIT_02S0012G02160|VIT…
9072	0.98706	1	1	145599	599	20352	aromatic amino acid family metabolic process	VIT_16S0039G01120
44281	0.98716	1	68	2918599	599	20352	small molecule metabolic process	VIT_19S0014G01430|VIT_07S0005G00180|VIT_16S0050G02520|VIT_17S0000G04760|VIT_04S0008G05870|VIT_15S0024G00040|VIT_18S0001G02740|VIT_04S0023G02060|VIT_18S0166G00080|VIT_07S0005G04460|VIT_12S0057G01250|VIT_02S0012G02160|VIT_03S0063G00380|VIT_16S0039G00010|VIT_14S0108G00590|VIT_16S0098G00320|VIT_00S0229G00160|VIT_11S0016G01720|VIT_16S0050G02670|VIT_08S0007G00060|VIT_19S0014G01640|VIT_08S0056G01660|VIT…
6996	0.98737	1	25	1253599	599	20352	organelle organization	VIT_02S0025G03600|VIT_11S0016G05590|VIT_13S0064G01020|VIT_16S0050G02520|VIT_18S0001G02740|VIT_12S0057G01250|VIT_11S0016G00630|VIT_14S0108G01500|VIT_00S2269G00010|VIT_10S0071G01130|VIT_11S0016G04750|VIT_15S0021G02730|VIT_16S0098G00320|VIT_06S0061G00270|VIT_07S0005G05400|VIT_08S0056G01660|VIT_07S0005G02390|VIT_07S0104G00960|VIT_08S0007G03990|VIT_13S0019G04310|VIT_11S0078G00440|VIT_03S0091G00630|VIT…
5654	0.98781	1	1	147599	599	20352	nucleoplasm	VIT_12S0142G00110
34968	0.98781	1	1	147599	599	20352	histone lysine methylation	VIT_08S0056G01660
30163	0.98793	1	3	273599	599	20352	protein catabolic process	VIT_18S0001G07370|VIT_04S0023G02060|VIT_14S0108G00590
43231	0.98807	1	110	4474599	599	20352	intracellular membrane-bounded organelle	VIT_02S0025G03600|VIT_08S0040G03260|VIT_16S0050G02520|VIT_18S0001G05890|VIT_17S0000G00480|VIT_07S0104G00350|VIT_12S0028G00320|VIT_06S0061G00270|VIT_00S1287G00010|VIT_11S0016G01720|VIT_07S0005G02390|VIT_11S0016G03360|VIT_08S0040G02280|VIT_05S0077G00800|VIT_01S0010G03750|VIT_01S0011G02530|VIT_04S0008G03380|VIT_10S0003G02890|VIT_08S0007G03450|VIT_05S0077G00650|VIT_04S0008G01110|VIT_04S0008G00540|VIT…
43227	0.98824	1	110	4476599	599	20352	membrane-bounded organelle	VIT_02S0025G03600|VIT_08S0040G03260|VIT_16S0050G02520|VIT_18S0001G05890|VIT_17S0000G00480|VIT_07S0104G00350|VIT_12S0028G00320|VIT_06S0061G00270|VIT_00S1287G00010|VIT_11S0016G01720|VIT_07S0005G02390|VIT_11S0016G03360|VIT_08S0040G02280|VIT_05S0077G00800|VIT_01S0010G03750|VIT_01S0011G02530|VIT_04S0008G03380|VIT_10S0003G02890|VIT_08S0007G03450|VIT_05S0077G00650|VIT_04S0008G01110|VIT_04S0008G00540|VIT…
16043	0.9883	1	35	1661599	599	20352	cellular component organization	VIT_02S0025G03600|VIT_11S0016G05590|VIT_07S0197G00050|VIT_13S0064G01020|VIT_16S0050G02520|VIT_05S0049G02120|VIT_08S0217G00090|VIT_18S0001G02740|VIT_04S0023G02060|VIT_12S0057G01250|VIT_11S0016G00630|VIT_14S0108G01500|VIT_00S2269G00010|VIT_10S0071G01130|VIT_11S0016G04750|VIT_15S0021G02730|VIT_16S0098G00320|VIT_06S0061G00270|VIT_07S0005G05400|VIT_08S0056G01660|VIT_07S0005G02390|VIT_00S0299G00100|VIT…
44427	0.9892	1	1	151599	599	20352	chromosomal part	VIT_07S0104G00960
44265	0.99005	1	4	336599	599	20352	cellular macromolecule catabolic process	VIT_12S0057G00920|VIT_18S0001G07370|VIT_04S0023G02060|VIT_13S0019G04310
16879	0.99026	1	3	282599	599	20352	ligase activity, forming carbon-nitrogen bonds	VIT_01S0010G00240|VIT_17S0000G08080|VIT_05S0049G02120
45087	0.99059	1	2	224599	599	20352	innate immune response	VIT_14S0060G00820|VIT_11S0016G02520
46365	0.99157	1	3	288599	599	20352	monosaccharide catabolic process	VIT_14S0060G00820|VIT_16S0022G02080|VIT_04S0023G02060
6007	0.99157	1	3	288599	599	20352	glucose catabolic process	VIT_14S0060G00820|VIT_16S0022G02080|VIT_04S0023G02060
19320	0.99157	1	3	288599	599	20352	hexose catabolic process	VIT_14S0060G00820|VIT_16S0022G02080|VIT_04S0023G02060
16570	0.99258	1	2	233599	599	20352	histone modification	VIT_08S0056G01660|VIT_16S0098G00320
22402	0.99272	1	4	350599	599	20352	cell cycle process	VIT_11S0016G00630|VIT_07S0005G02390|VIT_13S0064G01020|VIT_16S0098G00320
44085	0.99289	1	14	829599	599	20352	cellular component biogenesis	VIT_07S0197G00050|VIT_16S0050G02520|VIT_07S0104G00960|VIT_18S0001G02740|VIT_14S0006G00450|VIT_04S0023G02060|VIT_08S0007G03990|VIT_17S0000G02210|VIT_13S0019G04140|VIT_14S0060G00820|VIT_09S0002G05230|VIT_16S0098G00810|VIT_16S0039G00660|VIT_01S0137G00030
8092	0.99291	1	1	165599	599	20352	cytoskeletal protein binding	VIT_07S0005G02970
46164	0.99305	1	3	296599	599	20352	alcohol catabolic process	VIT_14S0060G00820|VIT_16S0022G02080|VIT_04S0023G02060
16568	0.99321	1	3	297599	599	20352	chromatin modification	VIT_08S0056G01660|VIT_11S0078G00440|VIT_16S0098G00320
4842	0.99333	1	1	167599	599	20352	ubiquitin-protein ligase activity	VIT_17S0000G08080
6520	0.99372	1	9	608599	599	20352	cellular amino acid metabolic process	VIT_01S0010G00240|VIT_15S0024G00070|VIT_16S0039G01120|VIT_15S0046G01780|VIT_15S0024G00040|VIT_18S0001G02740|VIT_01S0011G00480|VIT_05S0020G03410|VIT_11S0016G01720
7389	0.9939	1	1	170599	599	20352	pattern specification process	VIT_11S0078G00440
15672	0.9939	1	1	170599	599	20352	monovalent inorganic cation transport	VIT_11S0016G04750
22403	0.99399	1	2	241599	599	20352	cell cycle phase	VIT_11S0016G00630|VIT_16S0098G00320
19787	0.99408	1	1	171599	599	20352	small conjugating protein ligase activity	VIT_17S0000G08080
6260	0.99415	1	2	242599	599	20352	DNA replication	VIT_05S0077G00800|VIT_14S0068G00300
19318	0.99458	1	4	363599	599	20352	hexose metabolic process	VIT_14S0060G00820|VIT_16S0022G02080|VIT_14S0006G02820|VIT_04S0023G02060
51603	0.9946	1	2	245599	599	20352	proteolysis involved in cellular protein catabolic process	VIT_18S0001G07370|VIT_04S0023G02060
6725	0.99504	1	6	473599	599	20352	cellular aromatic compound metabolic process	VIT_18S0164G00170|VIT_18S0164G00110|VIT_14S0060G00820|VIT_18S0075G00780|VIT_16S0039G01120|VIT_09S0018G01190
16616	0.99535	1	1	179599	599	20352	oxidoreductase activity, acting on the CH-OH group of donors, NAD or NADP as acceptor	VIT_19S0014G01640
7154	0.9954	1	2	251599	599	20352	cell communication	VIT_11S0016G04750|VIT_09S0002G02210
16874	0.99546	1	5	425599	599	20352	ligase activity	VIT_01S0010G00240|VIT_17S0000G08080|VIT_07S0031G01770|VIT_05S0049G02120|VIT_17S0000G01790
90304	0.99547	1	45	2142599	599	20352	nucleic acid metabolic process	VIT_04S0023G03430|VIT_18S0001G05850|VIT_16S0050G02520|VIT_18S0001G05890|VIT_07S0104G01640|VIT_00S0732G00010|VIT_07S0005G03190|VIT_13S0019G00880|VIT_18S0001G02740|VIT_11S0016G04080|VIT_12S0057G01250|VIT_11S0016G00630|VIT_04S0008G06810|VIT_06S0004G06010|VIT_06S0004G03380|VIT_11S0016G00670|VIT_08S0007G08290|VIT_13S0067G01960|VIT_18S0001G07370|VIT_18S0089G01030|VIT_07S0151G01010|VIT_09S0002G04340|VIT…
4386	0.99549	1	1	180599	599	20352	helicase activity	VIT_11S0016G00630
8168	0.99559	1	4	372599	599	20352	methyltransferase activity	VIT_08S0056G01660|VIT_04S0023G02200|VIT_00S0229G00160|VIT_12S0057G01250
6399	0.99562	1	1	181599	599	20352	tRNA metabolic process	VIT_06S0004G03380
5575	0.99573	1	234	8999599	599	20352	cellular_component	VIT_14S0066G02020|VIT_17S0000G00480|VIT_07S0104G00350|VIT_13S0019G01380|VIT_12S0028G00320|VIT_06S0004G06010|VIT_14S0006G02380|VIT_17S0000G08080|VIT_10S0071G01130|VIT_11S0052G00960|VIT_11S0016G01720|VIT_08S0007G06440|VIT_11S0016G03360|VIT_02S0025G00500|VIT_05S0077G00800|VIT_07S0005G04050|VIT_08S0007G00100|VIT_07S0104G00360|VIT_04S0008G01110|VIT_08S0040G01230|VIT_02S0025G00990|VIT_16S0050G02460|VIT…
16741	0.99579	1	4	374599	599	20352	transferase activity, transferring one-carbon groups	VIT_08S0056G01660|VIT_04S0023G02200|VIT_00S0229G00160|VIT_12S0057G01250
51704	0.99589	1	9	631599	599	20352	multi-organism process	VIT_16S0050G02670|VIT_18S0001G07760|VIT_08S0040G02280|VIT_14S0060G00820|VIT_09S0002G07030|VIT_05S0049G02120|VIT_08S0217G00090|VIT_08S0007G03990|VIT_11S0016G02520
6955	0.99597	1	2	256599	599	20352	immune response	VIT_14S0060G00820|VIT_11S0016G02520
5623	0.99599	1	218	8454599	599	20352	cell	VIT_14S0066G02020|VIT_17S0000G00480|VIT_07S0104G00350|VIT_13S0019G01380|VIT_12S0028G00320|VIT_06S0004G06010|VIT_17S0000G08080|VIT_10S0071G01130|VIT_11S0052G00960|VIT_11S0016G01720|VIT_11S0016G03360|VIT_05S0077G00800|VIT_07S0005G04050|VIT_08S0007G00100|VIT_07S0104G00360|VIT_04S0008G01110|VIT_08S0040G01230|VIT_02S0025G00990|VIT_16S0050G02460|VIT_13S0019G00940|VIT_18S0001G06560|VIT_11S0037G00510|VIT…
44464	0.99599	1	218	8454599	599	20352	cell part	VIT_14S0066G02020|VIT_17S0000G00480|VIT_07S0104G00350|VIT_13S0019G01380|VIT_12S0028G00320|VIT_06S0004G06010|VIT_17S0000G08080|VIT_10S0071G01130|VIT_11S0052G00960|VIT_11S0016G01720|VIT_11S0016G03360|VIT_05S0077G00800|VIT_07S0005G04050|VIT_08S0007G00100|VIT_07S0104G00360|VIT_04S0008G01110|VIT_08S0040G01230|VIT_02S0025G00990|VIT_16S0050G02460|VIT_13S0019G00940|VIT_18S0001G06560|VIT_11S0037G00510|VIT…
51726	0.996	1	1	184599	599	20352	regulation of cell cycle	VIT_07S0104G00710
44257	0.99618	1	2	258599	599	20352	cellular protein catabolic process	VIT_18S0001G07370|VIT_04S0023G02060
34645	0.99621	1	45	2158599	599	20352	cellular macromolecule biosynthetic process	VIT_16S0050G02460|VIT_04S0023G03430|VIT_18S0001G05850|VIT_13S0019G00940|VIT_16S0050G02520|VIT_18S0001G05890|VIT_07S0104G01640|VIT_00S0732G00010|VIT_07S0005G03190|VIT_18S0001G02740|VIT_14S0006G00450|VIT_04S0023G02060|VIT_11S0016G04080|VIT_17S0000G00480|VIT_12S0057G01250|VIT_11S0016G00670|VIT_08S0007G08290|VIT_16S0022G02080|VIT_10S0071G01130|VIT_13S0067G01960|VIT_09S0002G05230|VIT_15S0046G01780|VIT…
5840	0.99625	1	4	379599	599	20352	ribosome	VIT_14S0060G00820|VIT_15S0046G01780|VIT_07S0151G00870|VIT_06S0061G00270
51276	0.99629	1	6	487599	599	20352	chromosome organization	VIT_02S0025G03600|VIT_11S0016G05590|VIT_08S0056G01660|VIT_11S0078G00440|VIT_07S0104G00960|VIT_16S0098G00320
9605	0.99638	1	2	260599	599	20352	response to external stimulus	VIT_11S0016G04750|VIT_02S0012G02270
2376	0.99648	1	2	261599	599	20352	immune system process	VIT_14S0060G00820|VIT_11S0016G02520
7049	0.99658	1	5	438599	599	20352	cell cycle	VIT_11S0016G00630|VIT_12S0057G00920|VIT_07S0005G02390|VIT_13S0064G01020|VIT_16S0098G00320
5856	0.99675	1	2	264599	599	20352	cytoskeleton	VIT_11S0016G00770|VIT_07S0005G02970
6006	0.99705	1	3	331599	599	20352	glucose metabolic process	VIT_14S0060G00820|VIT_16S0022G02080|VIT_04S0023G02060
9059	0.99724	1	45	2186599	599	20352	macromolecule biosynthetic process	VIT_16S0050G02460|VIT_04S0023G03430|VIT_18S0001G05850|VIT_13S0019G00940|VIT_16S0050G02520|VIT_18S0001G05890|VIT_07S0104G01640|VIT_00S0732G00010|VIT_07S0005G03190|VIT_18S0001G02740|VIT_14S0006G00450|VIT_04S0023G02060|VIT_11S0016G04080|VIT_17S0000G00480|VIT_12S0057G01250|VIT_11S0016G00670|VIT_08S0007G08290|VIT_16S0022G02080|VIT_10S0071G01130|VIT_13S0067G01960|VIT_09S0002G05230|VIT_15S0046G01780|VIT…
22892	0.99815	1	10	722599	599	20352	substrate-specific transporter activity	VIT_05S0020G03930|VIT_05S0049G00940|VIT_06S0004G00790|VIT_05S0020G04380|VIT_04S0008G06730|VIT_11S0052G00220|VIT_11S0016G04750|VIT_11S0052G00230|VIT_16S0039G00010|VIT_05S0020G03970
44430	0.99848	1	1	216599	599	20352	cytoskeletal part	VIT_07S0005G02970
44444	0.9985	1	80	3600599	599	20352	cytoplasmic part	VIT_04S0023G03430|VIT_02S0025G03600|VIT_07S0005G00180|VIT_16S0050G02520|VIT_04S0008G05870|VIT_15S0024G00040|VIT_18S0001G02740|VIT_04S0023G02060|VIT_19S0090G01190|VIT_17S0000G00480|VIT_12S0057G01250|VIT_01S0010G03600|VIT_12S0028G00320|VIT_02S0012G02160|VIT_08S0040G02730|VIT_18S0089G01270|VIT_16S0098G00320|VIT_06S0061G00270|VIT_11S0016G01720|VIT_08S0007G00060|VIT_18S0001G07760|VIT_11S0016G03360|VIT…
16881	0.99873	1	1	222599	599	20352	acid-amino acid ligase activity	VIT_17S0000G08080
22857	0.99874	1	12	839599	599	20352	transmembrane transporter activity	VIT_05S0020G03930|VIT_05S0049G00940|VIT_06S0004G00790|VIT_05S0020G04380|VIT_04S0008G06730|VIT_11S0016G04750|VIT_17S0000G03000|VIT_16S0039G00010|VIT_10S0003G04390|VIT_07S0005G04460|VIT_05S0020G03970|VIT_02S0025G00990
22890	0.99903	1	1	231599	599	20352	inorganic cation transmembrane transporter activity	VIT_05S0020G04380
43414	0.99904	1	2	309599	599	20352	macromolecule methylation	VIT_08S0056G01660|VIT_16S0098G00320
15075	0.99924	1	5	505599	599	20352	ion transmembrane transporter activity	VIT_05S0020G03930|VIT_05S0049G00940|VIT_05S0020G04380|VIT_11S0016G04750|VIT_05S0020G03970
6730	0.9993	1	6	564599	599	20352	one-carbon metabolic process	VIT_08S0056G01660|VIT_04S0023G02200|VIT_08S0007G04800|VIT_16S0098G00320|VIT_08S0007G03240|VIT_12S0057G01250
6508	0.99932	1	10	774599	599	20352	proteolysis	VIT_01S0010G00670|VIT_06S0061G00960|VIT_08S0007G08050|VIT_18S0001G07370|VIT_00S1553G00010|VIT_04S0023G02060|VIT_14S0108G00590|VIT_02S0025G02870|VIT_03S0180G00010|VIT_02S0025G02860
9058	0.99936	1	84	3835599	599	20352	biosynthetic process	VIT_04S0023G03430|VIT_02S0087G00280|VIT_19S0014G01430|VIT_18S0001G05850|VIT_16S0050G02520|VIT_18S0001G05890|VIT_07S0104G01640|VIT_15S0024G00040|VIT_18S0001G02740|VIT_04S0023G02060|VIT_11S0016G04080|VIT_17S0000G00480|VIT_12S0057G01250|VIT_11S0016G00670|VIT_10S0071G01130|VIT_13S0067G01960|VIT_02S0012G02160|VIT_15S0046G01000|VIT_18S0089G01030|VIT_02S0025G04460|VIT_06S0061G00270|VIT_00S0229G00160|VIT…
44446	0.99945	1	44	2278599	599	20352	intracellular organelle part	VIT_16S0050G02460|VIT_07S0197G00050|VIT_07S0005G00180|VIT_13S0019G00940|VIT_08S0007G08050|VIT_13S0019G00880|VIT_04S0008G05870|VIT_08S0217G00090|VIT_15S0024G00040|VIT_18S0001G02740|VIT_13S0019G00860|VIT_04S0023G02060|VIT_19S0090G01190|VIT_11S0016G04080|VIT_08S0007G03240|VIT_17S0000G00480|VIT_12S0057G00260|VIT_14S0108G01500|VIT_07S0031G01530|VIT_08S0007G08290|VIT_04S0008G06730|VIT_02S0012G02160|VIT…
44422	0.99946	1	44	2280599	599	20352	organelle part	VIT_16S0050G02460|VIT_07S0197G00050|VIT_07S0005G00180|VIT_13S0019G00940|VIT_08S0007G08050|VIT_13S0019G00880|VIT_04S0008G05870|VIT_08S0217G00090|VIT_15S0024G00040|VIT_18S0001G02740|VIT_13S0019G00860|VIT_04S0023G02060|VIT_19S0090G01190|VIT_11S0016G04080|VIT_08S0007G03240|VIT_17S0000G00480|VIT_12S0057G00260|VIT_14S0108G01500|VIT_07S0031G01530|VIT_08S0007G08290|VIT_04S0008G06730|VIT_02S0012G02160|VIT…
44249	0.99957	1	77	3604599	599	20352	cellular biosynthetic process	VIT_04S0023G03430|VIT_19S0014G01430|VIT_18S0001G05850|VIT_16S0050G02520|VIT_18S0001G05890|VIT_07S0104G01640|VIT_15S0024G00040|VIT_18S0001G02740|VIT_04S0023G02060|VIT_11S0016G04080|VIT_17S0000G00480|VIT_12S0057G01250|VIT_11S0016G00670|VIT_10S0071G01130|VIT_13S0067G01960|VIT_02S0012G02160|VIT_15S0046G01000|VIT_18S0089G01030|VIT_02S0025G04460|VIT_06S0061G00270|VIT_00S0229G00160|VIT_11S0016G01720|VIT…
22891	0.99959	1	7	643599	599	20352	substrate-specific transmembrane transporter activity	VIT_05S0020G03930|VIT_05S0049G00940|VIT_06S0004G00790|VIT_05S0020G04380|VIT_04S0008G06730|VIT_11S0016G04750|VIT_05S0020G03970
3735	0.99959	1	2	340599	599	20352	structural constituent of ribosome	VIT_15S0046G01780|VIT_07S0151G00870
5622	0.99972	1	142	6077599	599	20352	intracellular	VIT_02S0025G03600|VIT_05S0020G01120|VIT_08S0040G03260|VIT_16S0050G02520|VIT_18S0001G05890|VIT_17S0000G00480|VIT_07S0104G00350|VIT_12S0028G00320|VIT_06S0004G06010|VIT_17S0000G08080|VIT_08S0040G02730|VIT_06S0061G00270|VIT_09S0002G00640|VIT_00S1287G00010|VIT_11S0016G01720|VIT_08S0007G00060|VIT_07S0005G02390|VIT_11S0016G03360|VIT_08S0040G02280|VIT_05S0077G00800|VIT_01S0010G03750|VIT_01S0011G02530|VIT…
5198	0.99983	1	3	442599	599	20352	structural molecule activity	VIT_05S0020G03910|VIT_15S0046G01780|VIT_07S0151G00870
43229	0.99985	1	112	5029599	599	20352	intracellular organelle	VIT_02S0025G03600|VIT_08S0040G03260|VIT_16S0050G02520|VIT_18S0001G05890|VIT_17S0000G00480|VIT_07S0104G00350|VIT_12S0028G00320|VIT_06S0061G00270|VIT_00S1287G00010|VIT_11S0016G01720|VIT_07S0005G02390|VIT_11S0016G03360|VIT_08S0040G02280|VIT_05S0077G00800|VIT_01S0010G03750|VIT_01S0011G02530|VIT_04S0008G03380|VIT_10S0003G02890|VIT_08S0007G03450|VIT_05S0077G00650|VIT_04S0008G01110|VIT_04S0008G00540|VIT…
43226	0.99985	1	112	5031599	599	20352	organelle	VIT_02S0025G03600|VIT_08S0040G03260|VIT_16S0050G02520|VIT_18S0001G05890|VIT_17S0000G00480|VIT_07S0104G00350|VIT_12S0028G00320|VIT_06S0061G00270|VIT_00S1287G00010|VIT_11S0016G01720|VIT_07S0005G02390|VIT_11S0016G03360|VIT_08S0040G02280|VIT_05S0077G00800|VIT_01S0010G03750|VIT_01S0011G02530|VIT_04S0008G03380|VIT_10S0003G02890|VIT_08S0007G03450|VIT_05S0077G00650|VIT_04S0008G01110|VIT_04S0008G00540|VIT…
44424	0.99985	1	135	5884599	599	20352	intracellular part	VIT_02S0025G03600|VIT_08S0040G03260|VIT_16S0050G02520|VIT_18S0001G05890|VIT_17S0000G00480|VIT_07S0104G00350|VIT_12S0028G00320|VIT_06S0004G06010|VIT_17S0000G08080|VIT_08S0040G02730|VIT_06S0061G00270|VIT_09S0002G00640|VIT_00S1287G00010|VIT_11S0016G01720|VIT_08S0007G00060|VIT_07S0005G02390|VIT_11S0016G03360|VIT_08S0040G02280|VIT_05S0077G00800|VIT_01S0010G03750|VIT_01S0011G02530|VIT_04S0008G03380|VIT…
6412	0.99992	1	4	535599	599	20352	translation	VIT_14S0060G00820|VIT_08S0007G08290|VIT_15S0046G01780|VIT_07S0151G00870
32259	0.99992	1	4	535599	599	20352	methylation	VIT_08S0056G01660|VIT_04S0023G02200|VIT_16S0098G00320|VIT_12S0057G01250
8324	0.99993	1	2	401599	599	20352	cation transmembrane transporter activity	VIT_05S0020G04380|VIT_11S0016G04750
6259	0.99996	1	4	568599	599	20352	DNA metabolic process	VIT_11S0016G00630|VIT_05S0077G00800|VIT_16S0098G00320|VIT_14S0068G00300
43228	0.99998	1	10	940599	599	20352	non-membrane-bounded organelle	VIT_08S0056G01660|VIT_11S0016G00770|VIT_11S0078G00440|VIT_07S0005G02970|VIT_14S0060G00820|VIT_15S0046G01780|VIT_07S0104G00960|VIT_07S0151G00870|VIT_06S0061G00270|VIT_11S0016G04080
43232	0.99998	1	10	940599	599	20352	intracellular non-membrane-bounded organelle	VIT_08S0056G01660|VIT_11S0016G00770|VIT_11S0078G00440|VIT_07S0005G02970|VIT_14S0060G00820|VIT_15S0046G01780|VIT_07S0104G00960|VIT_07S0151G00870|VIT_06S0061G00270|VIT_11S0016G04080
43234	1	1	12	1138599	599	20352	protein complex	VIT_16S0050G02570|VIT_13S0019G04140|VIT_07S0197G00050|VIT_07S0031G01530|VIT_07S0005G02970|VIT_17S0000G08080|VIT_04S0008G06730|VIT_04S0044G00130|VIT_15S0024G00040|VIT_18S0001G02740|VIT_08S0040G02730|VIT_04S0023G02060
32991	1	1	22	1667599	599	20352	macromolecular complex	VIT_16S0050G02570|VIT_07S0197G00050|VIT_07S0005G02970|VIT_13S0019G00880|VIT_07S0104G00960|VIT_15S0024G00040|VIT_18S0001G02740|VIT_04S0023G02060|VIT_13S0019G04310|VIT_04S0008G02620|VIT_13S0019G04140|VIT_06S0004G06010|VIT_07S0031G01530|VIT_17S0000G08080|VIT_14S0060G00820|VIT_04S0008G06730|VIT_04S0044G00130|VIT_15S0046G01780|VIT_07S0151G01010|VIT_08S0040G02730|VIT_07S0151G00870|VIT_06S0061G00270
[truncated: 205 more columns]

## Sheet: Shoot_down
File created with bingo (c) on Nov 1, 2015 at 6:26:18 PM
ontology: namespace
Additional file 4 - BinGO result for overrespresented GO biological process functional categories of significant down-regulated genes in shoot tips from the Turkey Post-Hoc test (p<0.05).
Selected ontology file : bundle://108.0:1/data/GO_Full
Selected annotation file : /Users/supakanrattanakon/Desktop/Transcriptomic Manuscript/BinGoEnsembl101314.SR.txt
Discarded evidence codes :
Overrepresentation
Selected statistical test : Hypergeometric test
Selected correction : Benjamini & Hochberg False Discovery Rate (FDR) correction
Selected significance level : 0.05
Testing option : Use whole annotation as reference set
The selected cluster :
VIT_00S0361G00060	VIT_17S0053G00040	VIT_08S0040G02040	VIT_16S0013G00110	VIT_16S0022G01710	VIT_00S0218G00190	VIT_00S2849G00010	VIT_12S0057G00350	VIT_16S0098G00480	VIT_05S0062G00400	VIT_00S0218G00200	VIT_00S0392G00070	VIT_04S0008G00350	VIT_16S0098G00080	VIT_01S0010G00570	VIT_00S0392G00030	VIT_12S0034G02590	VIT_16S0039G01120	VIT_00S0218G00150	VIT_16S0148G00280	VIT_14S0060G01670	VIT_08S0040G01990	VIT_16S0039G01260
No annotations were retrieved for the following entities:
VIT_00S0218G00200	VIT_08S0040G02040	VIT_00S0392G00070	VIT_01S0010G00570	VIT_16S0013G00110	VIT_12S0034G02590	VIT_12S0057G00350	VIT_08S0040G01990
GO-ID	p-value	corr p-value	x	n	X	N	Description	Genes in test set
16841	0.00010562	0.007133	2	2115	20352		ammonia-lyase activity	VIT_00S2849G00010|VIT_16S0039G01120
16829	0.0001518	0.007133	4	38915	20352		lyase activity	VIT_00S0361G00060|VIT_00S2849G00010|VIT_00S0392G00030|VIT_16S0039G01120
3824	0.00024105	0.007133	14	964815	20352		catalytic activity	VIT_00S0361G00060|VIT_16S0022G01710|VIT_00S0218G00190|VIT_00S2849G00010|VIT_16S0098G00480|VIT_05S0062G00400|VIT_04S0008G00350|VIT_16S0098G00080|VIT_00S0392G00030|VIT_16S0039G01120|VIT_00S0218G00150|VIT_16S0148G00280|VIT_14S0060G01670|VIT_16S0039G01260
16740	0.0002481	0.007133	9	351515	20352		transferase activity	VIT_05S0062G00400|VIT_04S0008G00350|VIT_16S0098G00080|VIT_16S0022G01710|VIT_00S0218G00190|VIT_00S0218G00150|VIT_16S0148G00280|VIT_14S0060G01670|VIT_16S0039G01260
16758	0.00055256	0.012132	4	54615	20352		transferase activity, transferring hexosyl groups	VIT_05S0062G00400|VIT_00S0218G00190|VIT_00S0218G00150|VIT_14S0060G01670
16840	0.00068367	0.012132	2	5315	20352		carbon-nitrogen lyase activity	VIT_00S2849G00010|VIT_16S0039G01120
4674	0.00073846	0.012132	5	106115	20352		protein serine/threonine kinase activity	VIT_04S0008G00350|VIT_16S0098G00080|VIT_16S0022G01710|VIT_16S0148G00280|VIT_16S0039G01260
16757	0.0011371	0.016346	4	66215	20352		transferase activity, transferring glycosyl groups	VIT_05S0062G00400|VIT_00S0218G00190|VIT_00S0218G00150|VIT_14S0060G01670
4672	0.0025555	0.029423	5	139915	20352		protein kinase activity	VIT_04S0008G00350|VIT_16S0098G00080|VIT_16S0022G01710|VIT_16S0148G00280|VIT_16S0039G01260
10333	0.0028003	0.029423	2	10815	20352		terpene synthase activity	VIT_00S0361G00060|VIT_00S0392G00030
6468	0.0028143	0.029423	5	143015	20352		protein amino acid phosphorylation	VIT_04S0008G00350|VIT_16S0098G00080|VIT_16S0022G01710|VIT_16S0148G00280|VIT_16S0039G01260
16838	0.0031675	0.030355	2	11515	20352		carbon-oxygen lyase activity, acting on phosphates	VIT_00S0361G00060|VIT_00S0392G00030
16773	0.0040811	0.036102	5	155715	20352		phosphotransferase activity, alcohol group as acceptor	VIT_04S0008G00350|VIT_16S0098G00080|VIT_16S0022G01710|VIT_16S0148G00280|VIT_16S0039G01260
16301	0.0049749	0.040866	5	163015	20352		kinase activity	VIT_04S0008G00350|VIT_16S0098G00080|VIT_16S0022G01710|VIT_16S0148G00280|VIT_16S0039G01260
16310	0.0056066	0.042984	5	167615	20352		phosphorylation	VIT_04S0008G00350|VIT_16S0098G00080|VIT_16S0022G01710|VIT_16S0148G00280|VIT_16S0039G01260
6793	0.0074555	0.050434	5	179215	20352		phosphorus metabolic process	VIT_04S0008G00350|VIT_16S0098G00080|VIT_16S0022G01710|VIT_16S0148G00280|VIT_16S0039G01260
6796	0.0074555	0.050434	5	179215	20352		phosphate metabolic process	VIT_04S0008G00350|VIT_16S0098G00080|VIT_16S0022G01710|VIT_16S0148G00280|VIT_16S0039G01260
287	0.009275	0.05272	2	20015	20352		magnesium ion binding	VIT_00S0361G00060|VIT_00S0392G00030
16772	0.0094325	0.05272	5	189515	20352		transferase activity, transferring phosphorus-containing groups	VIT_04S0008G00350|VIT_16S0098G00080|VIT_16S0022G01710|VIT_16S0148G00280|VIT_16S0039G01260
16835	0.0098162	0.05272	2	20615	20352		carbon-oxygen lyase activity	VIT_00S0361G00060|VIT_00S0392G00030
8152	0.010266	0.05272	13	1115815	20352		metabolic process	VIT_00S0361G00060|VIT_16S0022G01710|VIT_00S0218G00190|VIT_00S2849G00010|VIT_16S0098G00480|VIT_05S0062G00400|VIT_04S0008G00350|VIT_16S0098G00080|VIT_16S0039G01120|VIT_00S0218G00150|VIT_16S0148G00280|VIT_14S0060G01670|VIT_16S0039G01260
9800	0.011002	0.05272	1	1515	20352		cinnamic acid biosynthetic process	VIT_16S0039G01120
9803	0.011002	0.05272	1	1515	20352		cinnamic acid metabolic process	VIT_16S0039G01120
45548	0.011002	0.05272	1	1515	20352		phenylalanine ammonia-lyase activity	VIT_16S0039G01120
6559	0.011732	0.053966	1	1615	20352		L-phenylalanine catabolic process	VIT_16S0039G01120
43687	0.015943	0.068566	5	215215	20352		post-translational protein modification	VIT_04S0008G00350|VIT_16S0098G00080|VIT_16S0022G01710|VIT_16S0148G00280|VIT_16S0039G01260
6558	0.016098	0.068566	1	2215	20352		L-phenylalanine metabolic process	VIT_16S0039G01120
6464	0.023648	0.097124	5	237415	20352		protein modification process	VIT_04S0008G00350|VIT_16S0098G00080|VIT_16S0022G01710|VIT_16S0148G00280|VIT_16S0039G01260
16762	0.026216	0.10325	1	3615	20352		xyloglucan:xyloglucosyl transferase activity	VIT_14S0060G01670
9074	0.026935	0.10325	1	3715	20352		aromatic amino acid family catabolic process	VIT_16S0039G01120
43412	0.033348	0.12092	5	259215	20352		macromolecule modification	VIT_04S0008G00350|VIT_16S0098G00080|VIT_16S0022G01710|VIT_16S0148G00280|VIT_16S0039G01260
5524	0.033647	0.12092	5	259815	20352		ATP binding	VIT_04S0008G00350|VIT_16S0098G00080|VIT_16S0022G01710|VIT_16S0148G00280|VIT_16S0039G01260
4806	0.035524	0.1238	1	4915	20352		triglyceride lipase activity	VIT_16S0098G00480
32559	0.051817	0.17526	5	291215	20352		adenyl ribonucleotide binding	VIT_04S0008G00350|VIT_16S0098G00080|VIT_16S0022G01710|VIT_16S0148G00280|VIT_16S0039G01260
16298	0.062259	0.18335	1	8715	20352		lipase activity	VIT_16S0098G00480
9699	0.062953	0.18335	1	8815	20352		phenylpropanoid biosynthetic process	VIT_16S0039G01120
30554	0.064558	0.18335	5	309215	20352		adenyl nucleotide binding	VIT_04S0008G00350|VIT_16S0098G00080|VIT_16S0022G01710|VIT_16S0148G00280|VIT_16S0039G01260
1883	0.064634	0.18335	5	309315	20352		purine nucleoside binding	VIT_04S0008G00350|VIT_16S0098G00080|VIT_16S0022G01710|VIT_16S0148G00280|VIT_16S0039G01260
1882	0.065317	0.18335	5	310215	20352		nucleoside binding	VIT_04S0008G00350|VIT_16S0098G00080|VIT_16S0022G01710|VIT_16S0148G00280|VIT_16S0039G01260
19439	0.067107	0.18335	1	9415	20352		aromatic compound catabolic process	VIT_16S0039G01120
9063	0.068488	0.18335	1	9615	20352		cellular amino acid catabolic process	VIT_16S0039G01120
30247	0.069867	0.18335	1	9815	20352		polysaccharide binding	VIT_16S0022G01710
1871	0.069867	0.18335	1	9815	20352		pattern binding	VIT_16S0022G01710
32553	0.071745	0.18335	5	318415	20352		ribonucleotide binding	VIT_04S0008G00350|VIT_16S0098G00080|VIT_16S0022G01710|VIT_16S0148G00280|VIT_16S0039G01260
32555	0.071745	0.18335	5	318415	20352		purine ribonucleotide binding	VIT_04S0008G00350|VIT_16S0098G00080|VIT_16S0022G01710|VIT_16S0148G00280|VIT_16S0039G01260
9310	0.075365	0.18841	1	10615	20352		amine catabolic process	VIT_16S0039G01120
44267	0.07922	0.19384	5	327415	20352		cellular protein metabolic process	VIT_04S0008G00350|VIT_16S0098G00080|VIT_16S0022G01710|VIT_16S0148G00280|VIT_16S0039G01260
17076	0.087227	0.20898	5	336515	20352		purine nucleotide binding	VIT_04S0008G00350|VIT_16S0098G00080|VIT_16S0022G01710|VIT_16S0148G00280|VIT_16S0039G01260
9072	0.10173	0.23876	1	14515	20352		aromatic amino acid family metabolic process	VIT_16S0039G01120
9698	0.11037	0.25384	1	15815	20352		phenylpropanoid metabolic process	VIT_16S0039G01120
4091	0.11695	0.26372	1	16815	20352		carboxylesterase activity	VIT_16S0098G00480
42398	0.1261	0.27887	1	18215	20352		cellular amino acid derivative biosynthetic process	VIT_16S0039G01120
48046	0.13064	0.28157	1	18915	20352		apoplast	VIT_14S0060G01670
19538	0.13221	0.28157	5	380515	20352		protein metabolic process	VIT_04S0008G00350|VIT_16S0098G00080|VIT_16S0022G01710|VIT_16S0148G00280|VIT_16S0039G01260
166	0.14611	0.2972	5	392415	20352		nucleotide binding	VIT_04S0008G00350|VIT_16S0098G00080|VIT_16S0022G01710|VIT_16S0148G00280|VIT_16S0039G01260
46395	0.14731	0.2972	1	21515	20352		carboxylic acid catabolic process	VIT_16S0039G01120
16054	0.14731	0.2972	1	21515	20352		organic acid catabolic process	VIT_16S0039G01120
30246	0.1549	0.30713	1	22715	20352		carbohydrate binding	VIT_16S0022G01710
5618	0.16056	0.31295	1	23615	20352		cell wall	VIT_14S0060G01670
30312	0.16617	0.3156	1	24515	20352		external encapsulating structure	VIT_14S0060G01670
44260	0.1674	0.3156	6	525915	20352		cellular macromolecule metabolic process	VIT_04S0008G00350|VIT_16S0098G00080|VIT_16S0022G01710|VIT_16S0148G00280|VIT_14S0060G01670|VIT_16S0039G01260
19438	0.1773	0.32887	1	26315	20352		aromatic compound biosynthetic process	VIT_16S0039G01120
8150	0.1837	0.33533	14	1642315	20352		biological_process	VIT_00S0361G00060|VIT_17S0053G00040|VIT_16S0022G01710|VIT_00S0218G00190|VIT_00S2849G00010|VIT_16S0098G00480|VIT_05S0062G00400|VIT_04S0008G00350|VIT_16S0098G00080|VIT_16S0039G01120|VIT_00S0218G00150|VIT_16S0148G00280|VIT_14S0060G01670|VIT_16S0039G01260
6575	0.20095	0.36108	1	30215	20352		cellular amino acid derivative metabolic process	VIT_16S0039G01120
6073	0.20987	0.37131	1	31715	20352		cellular glucan metabolic process	VIT_14S0060G01670
44042	0.22104	0.38514	1	33615	20352		glucan metabolic process	VIT_14S0060G01670
44238	0.22529	0.38669	8	824515	20352		primary metabolic process	VIT_16S0098G00480|VIT_04S0008G00350|VIT_16S0098G00080|VIT_16S0022G01710|VIT_16S0039G01120|VIT_16S0148G00280|VIT_14S0060G01670|VIT_16S0039G01260
43170	0.24337	0.41158	6	585815	20352		macromolecule metabolic process	VIT_04S0008G00350|VIT_16S0098G00080|VIT_16S0022G01710|VIT_16S0148G00280|VIT_14S0060G01670|VIT_16S0039G01260
19748	0.28502	0.47443	1	45015	20352		secondary metabolic process	VIT_16S0039G01120
4553	0.28878	0.47443	1	45715	20352		hydrolase activity, hydrolyzing O-glycosyl compounds	VIT_14S0060G01670
44264	0.29679	0.47488	1	47215	20352		cellular polysaccharide metabolic process	VIT_14S0060G01670
6725	0.29732	0.47488	1	47315	20352		cellular aromatic compound metabolic process	VIT_16S0039G01120
16798	0.30208	0.47588	1	48215	20352		hydrolase activity, acting on glycosyl bonds	VIT_14S0060G01670
5576	0.31617	0.49135	1	50915	20352		extracellular region	VIT_14S0060G01670
5976	0.33958	0.52069	1	55515	20352		polysaccharide metabolic process	VIT_14S0060G01670
44237	0.35255	0.53346	7	789115	20352		cellular metabolic process	VIT_04S0008G00350|VIT_16S0098G00080|VIT_16S0022G01710|VIT_16S0039G01120|VIT_16S0148G00280|VIT_14S0060G01670|VIT_16S0039G01260
6520	0.36562	0.54605	1	60815	20352		cellular amino acid metabolic process	VIT_16S0039G01120
44106	0.38463	0.56708	1	64815	20352		cellular amine metabolic process	VIT_16S0039G01120
55085	0.40901	0.594	1	70115	20352		transmembrane transport	VIT_17S0053G00040
9987	0.41321	0.594	8	961015	20352		cellular process	VIT_17S0053G00040|VIT_04S0008G00350|VIT_16S0098G00080|VIT_16S0022G01710|VIT_16S0039G01120|VIT_16S0148G00280|VIT_14S0060G01670|VIT_16S0039G01260
9308	0.4224	0.5997	1	73115	20352		amine metabolic process	VIT_16S0039G01120
16788	0.43896	0.61176	1	76915	20352		hydrolase activity, acting on ester bonds	VIT_16S0098G00480
32787	0.44153	0.61176	1	77515	20352		monocarboxylic acid metabolic process	VIT_16S0039G01120
6519	0.45382	0.6213	1	80415	20352		cellular amino acid and derivative metabolic process	VIT_16S0039G01120
44282	0.50624	0.68491	1	93515	20352		small molecule catabolic process	VIT_16S0039G01120
44283	0.57064	0.76306	1	111515	20352		small molecule biosynthetic process	VIT_16S0039G01120
44262	0.58741	0.77225	1	116615	20352		cellular carbohydrate metabolic process	VIT_14S0060G01670
6629	0.59094	0.77225	1	117715	20352		lipid metabolic process	VIT_16S0098G00480
44248	0.59856	0.77342	1	120115	20352		cellular catabolic process	VIT_16S0039G01120
19752	0.6227	0.77657	1	128015	20352		carboxylic acid metabolic process	VIT_16S0039G01120
43436	0.6227	0.77657	1	128015	20352		oxoacid metabolic process	VIT_16S0039G01120
6082	0.62329	0.77657	1	128215	20352		organic acid metabolic process	VIT_16S0039G01120
42180	0.62801	0.77657	1	129815	20352		cellular ketone metabolic process	VIT_16S0039G01120
3674	0.64916	0.79418	14	1868615	20352		molecular_function	VIT_00S0361G00060|VIT_16S0022G01710|VIT_00S0218G00190|VIT_00S2849G00010|VIT_16S0098G00480|VIT_05S0062G00400|VIT_04S0008G00350|VIT_16S0098G00080|VIT_00S0392G00030|VIT_16S0039G01120|VIT_00S0218G00150|VIT_16S0148G00280|VIT_14S0060G01670|VIT_16S0039G01260
16787	0.69808	0.83514	2	314315	20352		hydrolase activity	VIT_16S0098G00480|VIT_14S0060G01670
9056	0.71699	0.83514	1	164215	20352		catabolic process	VIT_16S0039G01120
46872	0.71723	0.83514	2	325215	20352		metal ion binding	VIT_00S0361G00060|VIT_00S0392G00030
5975	0.7188	0.83514	1	165015	20352		carbohydrate metabolic process	VIT_14S0060G01670
43167	0.72621	0.83514	2	330515	20352		ion binding	VIT_00S0361G00060|VIT_00S0392G00030
43169	0.72621	0.83514	2	330515	20352		cation binding	VIT_00S0361G00060|VIT_00S0392G00030
9058	0.80449	0.916	2	383515	20352		biosynthetic process	VIT_00S2849G00010|VIT_16S0039G01120
6810	0.8481	0.95516	1	240215	20352		transport	VIT_17S0053G00040
51234	0.85627	0.95516	1	246815	20352		establishment of localization	VIT_17S0053G00040
51179	0.8638	0.95516	1	253215	20352		localization	VIT_17S0053G00040
5488	0.87385	0.95708	7	1179415	20352		binding	VIT_00S0361G00060|VIT_04S0008G00350|VIT_16S0098G00080|VIT_16S0022G01710|VIT_00S0392G00030|VIT_16S0148G00280|VIT_16S0039G01260
44281	0.90194	0.97852	1	291815	20352		small molecule metabolic process	VIT_16S0039G01120
34641	0.93354	0.99797	1	336415	20352		cellular nitrogen compound metabolic process	VIT_16S0039G01120
6807	0.93944	0.99797	1	346915	20352		nitrogen compound metabolic process	VIT_16S0039G01120
44249	0.94631	0.99797	1	360415	20352		cellular biosynthetic process	VIT_16S0039G01120
5737	0.9636	0.99797	1	403215	20352		cytoplasm	VIT_16S0039G01120
44424	0.99403	0.99797	1	588415	20352		intracellular part	VIT_16S0039G01120
5622	0.99512	0.99797	1	607715	20352		intracellular	VIT_16S0039G01120
44464	0.9963	0.99797	2	845415	20352		cell part	VIT_16S0039G01120|VIT_14S0060G01670
5623	0.9963	0.99797	2	845415	20352		cell	VIT_16S0039G01120|VIT_14S0060G01670
5575	0.99797	0.99797	2	899915	20352		cellular_component	VIT_16S0039G01120|VIT_14S0060G01670

## Sheet: Root_down
Additional file 4 - BinGO result for overrespresented GO biological process functional categories of significant down-regulated genes in roots from the Turkey Post-Hoc test (p<0.05).
ontology: namespace
curator: bingo
Selected ontology file : bundle://108.0:1/data/GO_Full
Selected annotation file : /Users/supakanrattanakon/Desktop/Transcriptomic Manuscript/BinGoEnsembl101314.SR.txt
Discarded evidence codes :
Overrepresentation
Selected statistical test : Hypergeometric test
Selected correction : Benjamini & Hochberg False Discovery Rate (FDR) correction
Selected significance level : 0.05
Testing option : Use whole annotation as reference set
The selected cluster :
VIT_00S0409G00050	VIT_00S0467G00030	VIT_00S0397G00010	VIT_05S0020G01360	VIT_18S0041G02020	VIT_18S0001G03910	VIT_00S0421G00040	VIT_12S0057G00480	VIT_13S0019G01380	VIT_11S0016G00630	VIT_13S0067G01080	VIT_16S0098G00080	VIT_07S0141G00920	VIT_00S0218G00150	VIT_05S0062G00340	VIT_06S0080G01030	VIT_12S0055G00580	VIT_16S0039G01260	VIT_00S0467G00040	VIT_08S0007G00060	VIT_07S0005G02390	VIT_03S0110G00090	VIT_13S0156G00400	VIT_17S0000G03340	VIT_12S0057G00350	VIT_07S0005G04050	VIT_10S0003G04390	VIT_13S0074G00540	VIT_12S0055G00290	VIT_03S0038G03240	VIT_12S0035G00450	VIT_13S0156G00370	VIT_08S0040G01230	VIT_13S0019G00940	VIT_13S0156G00410	VIT_08S0007G01220	VIT_05S0165G00050	VIT_05S0051G00150	VIT_07S0255G00130	VIT_01S0011G00950	VIT_03S0017G01800	VIT_08S0058G00470	VIT_09S0002G05230	VIT_16S0148G00280	VIT_06S0004G02630	VIT_04S0044G00960	VIT_18S0001G09390	VIT_18S0164G00170	VIT_13S0156G00420	VIT_04S0023G02730
No annotations were retrieved for the following entities:
VIT_13S0019G00900	VIT_13S0156G00410	VIT_08S0007G01220	VIT_13S0064G01840	VIT_05S0165G00050	VIT_10S0042G00450	VIT_10S0003G04220	VIT_00S0400G00030	VIT_07S0255G00130	VIT_14S0006G02340	VIT_13S0067G01080	VIT_08S0058G00470	VIT_05S0062G00340	VIT_06S0080G01030	VIT_16S0050G01990	VIT_04S0044G00960	VIT_00S0467G00040	VIT_12S0034G01640	VIT_05S0020G03810	VIT_13S0156G00420	VIT_13S0156G00400	VIT_12S0057G00350	VIT_08S0032G00420	VIT_19S0085G00410	VIT_00S0218G00200	VIT_02S0025G00170	VIT_12S0035G00450	VIT_13S0156G00430	VIT_11S0052G00250
GO-ID	p-value	corr p-value	x	n	X	N	Description	Genes in test set
32553	8.8402e-07	0.00015847	35	318498	20352		ribonucleotide binding	VIT_00S0409G00050|VIT_00S0467G00030|VIT_07S0005G00180|VIT_19S0014G00520|VIT_16S0022G01710|VIT_05S0020G04570|VIT_06S0004G01390|VIT_00S0409G00010|VIT_05S0020G03220|VIT_17S0000G01790|VIT_11S0016G00630|VIT_01S0011G00950|VIT_16S0098G00080|VIT_07S0031G00120|VIT_14S0128G00510|VIT_16S0148G00120|VIT_16S0148G00280|VIT_12S0055G00580|VIT_06S0004G02630|VIT_16S0039G01260|VIT_08S0007G00060|VIT_18S0076G00310|VIT…
32555	8.8402e-07	0.00015847	35	318498	20352		purine ribonucleotide binding	VIT_00S0409G00050|VIT_00S0467G00030|VIT_07S0005G00180|VIT_19S0014G00520|VIT_16S0022G01710|VIT_05S0020G04570|VIT_06S0004G01390|VIT_00S0409G00010|VIT_05S0020G03220|VIT_17S0000G01790|VIT_11S0016G00630|VIT_01S0011G00950|VIT_16S0098G00080|VIT_07S0031G00120|VIT_14S0128G00510|VIT_16S0148G00120|VIT_16S0148G00280|VIT_12S0055G00580|VIT_06S0004G02630|VIT_16S0039G01260|VIT_08S0007G00060|VIT_18S0076G00310|VIT…
32559	1.0642e-06	0.00015847	33	291298	20352		adenyl ribonucleotide binding	VIT_00S0409G00050|VIT_00S0467G00030|VIT_19S0014G00520|VIT_16S0022G01710|VIT_05S0020G04570|VIT_06S0004G01390|VIT_00S0409G00010|VIT_05S0020G03220|VIT_17S0000G01790|VIT_11S0016G00630|VIT_01S0011G00950|VIT_16S0098G00080|VIT_07S0031G00120|VIT_14S0128G00510|VIT_16S0148G00120|VIT_16S0148G00280|VIT_12S0055G00580|VIT_06S0004G02630|VIT_16S0039G01260|VIT_08S0007G00060|VIT_11S0016G05440|VIT_17S0000G03340|VIT…
17076	1.1022e-06	0.00015847	36	336598	20352		purine nucleotide binding	VIT_00S0409G00050|VIT_00S0467G00030|VIT_07S0005G00180|VIT_19S0014G00520|VIT_16S0022G01710|VIT_18S0001G03910|VIT_05S0020G04570|VIT_06S0004G01390|VIT_00S0409G00010|VIT_05S0020G03220|VIT_17S0000G01790|VIT_11S0016G00630|VIT_01S0011G00950|VIT_16S0098G00080|VIT_07S0031G00120|VIT_14S0128G00510|VIT_16S0148G00120|VIT_16S0148G00280|VIT_12S0055G00580|VIT_06S0004G02630|VIT_16S0039G01260|VIT_08S0007G00060|VIT…
30554	1.3631e-06	0.00015847	34	309298	20352		adenyl nucleotide binding	VIT_00S0409G00050|VIT_00S0467G00030|VIT_19S0014G00520|VIT_16S0022G01710|VIT_18S0001G03910|VIT_05S0020G04570|VIT_06S0004G01390|VIT_00S0409G00010|VIT_05S0020G03220|VIT_17S0000G01790|VIT_11S0016G00630|VIT_01S0011G00950|VIT_16S0098G00080|VIT_07S0031G00120|VIT_14S0128G00510|VIT_16S0148G00120|VIT_16S0148G00280|VIT_12S0055G00580|VIT_06S0004G02630|VIT_16S0039G01260|VIT_08S0007G00060|VIT_11S0016G05440|VIT…
1883	1.3734e-06	0.00015847	34	309398	20352		purine nucleoside binding	VIT_00S0409G00050|VIT_00S0467G00030|VIT_19S0014G00520|VIT_16S0022G01710|VIT_18S0001G03910|VIT_05S0020G04570|VIT_06S0004G01390|VIT_00S0409G00010|VIT_05S0020G03220|VIT_17S0000G01790|VIT_11S0016G00630|VIT_01S0011G00950|VIT_16S0098G00080|VIT_07S0031G00120|VIT_14S0128G00510|VIT_16S0148G00120|VIT_16S0148G00280|VIT_12S0055G00580|VIT_06S0004G02630|VIT_16S0039G01260|VIT_08S0007G00060|VIT_11S0016G05440|VIT…
1882	1.4693e-06	0.00015847	34	310298	20352		nucleoside binding	VIT_00S0409G00050|VIT_00S0467G00030|VIT_19S0014G00520|VIT_16S0022G01710|VIT_18S0001G03910|VIT_05S0020G04570|VIT_06S0004G01390|VIT_00S0409G00010|VIT_05S0020G03220|VIT_17S0000G01790|VIT_11S0016G00630|VIT_01S0011G00950|VIT_16S0098G00080|VIT_07S0031G00120|VIT_14S0128G00510|VIT_16S0148G00120|VIT_16S0148G00280|VIT_12S0055G00580|VIT_06S0004G02630|VIT_16S0039G01260|VIT_08S0007G00060|VIT_11S0016G05440|VIT…
166	2.0445e-06	0.00019295	39	392498	20352		nucleotide binding	VIT_00S0409G00050|VIT_00S0467G00030|VIT_07S0005G00180|VIT_19S0014G00520|VIT_16S0022G01710|VIT_18S0041G02020|VIT_18S0001G03910|VIT_05S0020G04570|VIT_06S0004G01390|VIT_00S0409G00010|VIT_05S0020G03220|VIT_17S0000G01790|VIT_12S0057G00480|VIT_11S0016G00630|VIT_01S0011G00950|VIT_16S0098G00080|VIT_07S0031G00120|VIT_11S0016G04750|VIT_14S0128G00510|VIT_16S0148G00120|VIT_16S0148G00280|VIT_12S0055G00580|VIT…
4672	9.4112e-06	0.00068933	20	139998	20352		protein kinase activity	VIT_00S0409G00050|VIT_19S0014G00520|VIT_16S0022G01710|VIT_11S0016G05440|VIT_17S0000G03340|VIT_05S0020G04570|VIT_06S0004G01390|VIT_07S0005G04050|VIT_00S0409G00010|VIT_05S0020G03220|VIT_19S0014G00470|VIT_16S0098G00080|VIT_07S0031G00120|VIT_00S1353G00010|VIT_14S0128G00510|VIT_16S0148G00120|VIT_16S0148G00280|VIT_12S0055G00580|VIT_06S0004G02630|VIT_16S0039G01260
6793	1.0455e-05	0.00068933	23	179298	20352		phosphorus metabolic process	VIT_00S0409G00050|VIT_19S0014G00520|VIT_16S0022G01710|VIT_11S0016G05440|VIT_17S0000G03340|VIT_05S0020G04570|VIT_06S0004G01390|VIT_07S0005G04050|VIT_00S0409G00010|VIT_05S0020G03220|VIT_19S0014G00470|VIT_00S0301G00050|VIT_16S0098G00080|VIT_07S0031G00120|VIT_00S1353G00010|VIT_14S0128G00510|VIT_16S0148G00120|VIT_03S0063G02260|VIT_16S0148G00280|VIT_12S0055G00580|VIT_06S0004G02630|VIT_16S0039G01260|VIT…
6796	1.0455e-05	0.00068933	23	179298	20352		phosphate metabolic process	VIT_00S0409G00050|VIT_19S0014G00520|VIT_16S0022G01710|VIT_11S0016G05440|VIT_17S0000G03340|VIT_05S0020G04570|VIT_06S0004G01390|VIT_07S0005G04050|VIT_00S0409G00010|VIT_05S0020G03220|VIT_19S0014G00470|VIT_00S0301G00050|VIT_16S0098G00080|VIT_07S0031G00120|VIT_00S1353G00010|VIT_14S0128G00510|VIT_16S0148G00120|VIT_03S0063G02260|VIT_16S0148G00280|VIT_12S0055G00580|VIT_06S0004G02630|VIT_16S0039G01260|VIT…
16310	1.1987e-05	0.00068933	22	167698	20352		phosphorylation	VIT_00S0409G00050|VIT_19S0014G00520|VIT_16S0022G01710|VIT_11S0016G05440|VIT_17S0000G03340|VIT_05S0020G04570|VIT_06S0004G01390|VIT_07S0005G04050|VIT_00S0409G00010|VIT_05S0020G03220|VIT_19S0014G00470|VIT_00S0301G00050|VIT_16S0098G00080|VIT_07S0031G00120|VIT_00S1353G00010|VIT_14S0128G00510|VIT_16S0148G00120|VIT_03S0063G02260|VIT_16S0148G00280|VIT_12S0055G00580|VIT_06S0004G02630|VIT_16S0039G01260
6468	1.2985e-05	0.00068933	20	143098	20352		protein amino acid phosphorylation	VIT_00S0409G00050|VIT_19S0014G00520|VIT_16S0022G01710|VIT_11S0016G05440|VIT_17S0000G03340|VIT_05S0020G04570|VIT_06S0004G01390|VIT_07S0005G04050|VIT_00S0409G00010|VIT_05S0020G03220|VIT_19S0014G00470|VIT_16S0098G00080|VIT_07S0031G00120|VIT_00S1353G00010|VIT_14S0128G00510|VIT_16S0148G00120|VIT_16S0148G00280|VIT_12S0055G00580|VIT_06S0004G02630|VIT_16S0039G01260
16773	1.3133e-05	0.00068933	21	155798	20352		phosphotransferase activity, alcohol group as acceptor	VIT_00S0409G00050|VIT_19S0014G00520|VIT_16S0022G01710|VIT_11S0016G05440|VIT_17S0000G03340|VIT_05S0020G04570|VIT_06S0004G01390|VIT_07S0005G04050|VIT_00S0409G00010|VIT_05S0020G03220|VIT_19S0014G00470|VIT_16S0098G00080|VIT_07S0031G00120|VIT_00S1353G00010|VIT_14S0128G00510|VIT_16S0148G00120|VIT_03S0063G02260|VIT_16S0148G00280|VIT_12S0055G00580|VIT_06S0004G02630|VIT_16S0039G01260
6464	1.3695e-05	0.00068933	27	237498	20352		protein modification process	VIT_00S0409G00050|VIT_13S0019G00940|VIT_19S0014G00520|VIT_16S0022G01710|VIT_05S0020G04570|VIT_06S0004G01390|VIT_00S0409G00010|VIT_05S0020G03220|VIT_11S0016G00630|VIT_16S0098G00080|VIT_07S0031G00120|VIT_09S0002G05230|VIT_14S0128G00510|VIT_16S0148G00120|VIT_16S0148G00280|VIT_12S0055G00580|VIT_06S0004G02630|VIT_16S0039G01260|VIT_18S0001G09390|VIT_07S0005G02390|VIT_11S0016G05440|VIT_17S0000G03340|VIT…
16301	2.6127e-05	0.0012329	21	163098	20352		kinase activity	VIT_00S0409G00050|VIT_19S0014G00520|VIT_16S0022G01710|VIT_11S0016G05440|VIT_17S0000G03340|VIT_05S0020G04570|VIT_06S0004G01390|VIT_07S0005G04050|VIT_00S0409G00010|VIT_05S0020G03220|VIT_19S0014G00470|VIT_16S0098G00080|VIT_07S0031G00120|VIT_00S1353G00010|VIT_14S0128G00510|VIT_16S0148G00120|VIT_03S0063G02260|VIT_16S0148G00280|VIT_12S0055G00580|VIT_06S0004G02630|VIT_16S0039G01260
43687	6.5006e-05	0.0027538	24	215298	20352		post-translational protein modification	VIT_00S0409G00050|VIT_07S0005G02390|VIT_19S0014G00520|VIT_16S0022G01710|VIT_11S0016G05440|VIT_17S0000G03340|VIT_05S0020G04570|VIT_06S0004G01390|VIT_07S0005G04050|VIT_00S0409G00010|VIT_05S0020G03220|VIT_19S0014G00470|VIT_11S0016G00630|VIT_11S0078G00440|VIT_16S0098G00080|VIT_07S0031G00120|VIT_00S1353G00010|VIT_14S0128G00510|VIT_16S0148G00120|VIT_16S0148G00280|VIT_12S0055G00580|VIT_06S0004G02630|VIT…
43412	6.5655e-05	0.0027538	27	259298	20352		macromolecule modification	VIT_00S0409G00050|VIT_13S0019G00940|VIT_19S0014G00520|VIT_16S0022G01710|VIT_05S0020G04570|VIT_06S0004G01390|VIT_00S0409G00010|VIT_05S0020G03220|VIT_11S0016G00630|VIT_16S0098G00080|VIT_07S0031G00120|VIT_09S0002G05230|VIT_14S0128G00510|VIT_16S0148G00120|VIT_16S0148G00280|VIT_12S0055G00580|VIT_06S0004G02630|VIT_16S0039G01260|VIT_18S0001G09390|VIT_07S0005G02390|VIT_11S0016G05440|VIT_17S0000G03340|VIT…
4674	0.00016218	0.0064446	15	106198	20352		protein serine/threonine kinase activity	VIT_19S0014G00520|VIT_16S0022G01710|VIT_11S0016G05440|VIT_17S0000G03340|VIT_05S0020G04570|VIT_00S0409G00010|VIT_19S0014G00470|VIT_16S0098G00080|VIT_00S1353G00010|VIT_14S0128G00510|VIT_16S0148G00120|VIT_16S0148G00280|VIT_12S0055G00580|VIT_06S0004G02630|VIT_16S0039G01260
5524	0.00018124	0.0068418	26	259898	20352		ATP binding	VIT_00S0409G00050|VIT_19S0014G00520|VIT_16S0022G01710|VIT_05S0020G04570|VIT_06S0004G01390|VIT_00S0409G00010|VIT_05S0020G03220|VIT_17S0000G01790|VIT_11S0016G00630|VIT_16S0098G00080|VIT_07S0031G00120|VIT_14S0128G00510|VIT_16S0148G00120|VIT_16S0148G00280|VIT_12S0055G00580|VIT_06S0004G02630|VIT_16S0039G01260|VIT_08S0007G00060|VIT_11S0016G05440|VIT_17S0000G03340|VIT_07S0005G04050|VIT_10S0003G04390|VIT…
16772	0.00022604	0.0081267	21	189598	20352		transferase activity, transferring phosphorus-containing groups	VIT_00S0409G00050|VIT_19S0014G00520|VIT_16S0022G01710|VIT_11S0016G05440|VIT_17S0000G03340|VIT_05S0020G04570|VIT_06S0004G01390|VIT_07S0005G04050|VIT_00S0409G00010|VIT_05S0020G03220|VIT_19S0014G00470|VIT_16S0098G00080|VIT_07S0031G00120|VIT_00S1353G00010|VIT_14S0128G00510|VIT_16S0148G00120|VIT_03S0063G02260|VIT_16S0148G00280|VIT_12S0055G00580|VIT_06S0004G02630|VIT_16S0039G01260
51861	0.00080824	0.025426	2	998	20352		glycolipid binding	VIT_11S0052G00220|VIT_11S0052G00230
17089	0.00080824	0.025426	2	998	20352		glycolipid transporter activity	VIT_11S0052G00220|VIT_11S0052G00230
46836	0.00080824	0.025426	2	998	20352		glycolipid transport	VIT_11S0052G00220|VIT_11S0052G00230
16740	0.0017955	0.054224	29	351598	20352		transferase activity	VIT_00S0409G00050|VIT_19S0014G00520|VIT_16S0022G01710|VIT_05S0020G04570|VIT_06S0004G01390|VIT_00S0409G00010|VIT_05S0020G03220|VIT_17S0000G01790|VIT_05S0062G00300|VIT_16S0098G00080|VIT_07S0031G00120|VIT_09S0002G05230|VIT_14S0128G00510|VIT_16S0148G00120|VIT_03S0063G02260|VIT_00S0218G00150|VIT_16S0148G00280|VIT_12S0055G00580|VIT_06S0004G02630|VIT_16S0039G01260|VIT_11S0016G05440|VIT_17S0000G03340|VIT…
43531	0.0021136	0.061377	7	37198	20352		ADP binding	VIT_00S0467G00030|VIT_13S0019G01050|VIT_01S0011G00950|VIT_01S0011G00960|VIT_13S0156G00450|VIT_05S0102G01100|VIT_01S0011G01020
44267	0.0027433	0.076711	27	327498	20352		cellular protein metabolic process	VIT_00S0409G00050|VIT_13S0019G00940|VIT_19S0014G00520|VIT_16S0022G01710|VIT_05S0020G04570|VIT_06S0004G01390|VIT_00S0409G00010|VIT_05S0020G03220|VIT_11S0016G00630|VIT_16S0098G00080|VIT_07S0031G00120|VIT_09S0002G05230|VIT_14S0128G00510|VIT_16S0148G00120|VIT_16S0148G00280|VIT_12S0055G00580|VIT_06S0004G02630|VIT_16S0039G01260|VIT_18S0001G09390|VIT_07S0005G02390|VIT_11S0016G05440|VIT_17S0000G03340|VIT…
43546	0.0048153	0.11727	1	198	20352		molybdopterin cofactor binding	VIT_18S0001G03910
51751	0.0048153	0.11727	1	198	20352		alpha-1,4-mannosyltransferase activity	VIT_09S0002G05230
46857	0.0048153	0.11727	1	198	20352		oxidoreductase activity, acting on other nitrogenous compounds as donors, with NAD or NADP as acceptor	VIT_18S0001G03910
17168	0.0048153	0.11727	1	198	20352		5-oxoprolinase (ATP-hydrolyzing) activity	VIT_08S0007G00060
19538	0.0059118	0.13948	29	380598	20352		protein metabolic process	VIT_00S0409G00050|VIT_13S0019G00940|VIT_19S0014G00520|VIT_16S0022G01710|VIT_05S0020G04570|VIT_06S0004G01390|VIT_00S0409G00010|VIT_05S0020G03220|VIT_11S0016G00630|VIT_16S0098G00080|VIT_07S0031G00120|VIT_09S0002G05230|VIT_14S0128G00510|VIT_16S0148G00120|VIT_16S0148G00280|VIT_12S0055G00580|VIT_06S0004G02630|VIT_02S0025G02860|VIT_16S0039G01260|VIT_18S0001G09390|VIT_07S0005G02390|VIT_11S0016G05440|VIT…
46834	0.0079963	0.17756	2	2898	20352		lipid phosphorylation	VIT_00S0301G00050|VIT_03S0063G02260
46854	0.0079963	0.17756	2	2898	20352		phosphoinositide phosphorylation	VIT_00S0301G00050|VIT_03S0063G02260
5319	0.0085619	0.18469	2	2998	20352		lipid transporter activity	VIT_11S0052G00220|VIT_11S0052G00230
43171	0.0096076	0.18599	1	298	20352		peptide catabolic process	VIT_08S0007G00060
4321	0.0096076	0.18599	1	298	20352		fatty-acyl-CoA synthase activity	VIT_17S0000G01790
6751	0.0096076	0.18599	1	298	20352		glutathione catabolic process	VIT_08S0007G00060
10107	0.0096076	0.18599	1	298	20352		potassium ion import	VIT_11S0016G04750
42219	0.010276	0.19395	3	9398	20352		cellular amino acid derivative catabolic process	VIT_18S0164G00170|VIT_08S0007G00060|VIT_18S0164G00110
16661	0.014377	0.2647	1	398	20352		oxidoreductase activity, acting on other nitrogenous compounds as donors	VIT_18S0001G03910
6952	0.015094	0.2647	9	80198	20352		defense response	VIT_00S0467G00030|VIT_13S0019G01050|VIT_01S0011G00950|VIT_01S0011G00960|VIT_06S0004G03120|VIT_13S0156G00450|VIT_05S0102G01100|VIT_18S0001G09390|VIT_01S0011G01020
30384	0.015354	0.2647	3	10898	20352		phosphoinositide metabolic process	VIT_00S0301G00050|VIT_09S0002G05230|VIT_03S0063G02260
6406	0.015895	0.2647	2	4098	20352		mRNA export from nucleus	VIT_11S0016G00630|VIT_07S0005G02390
16758	0.016371	0.2647	7	54698	20352		transferase activity, transferring hexosyl groups	VIT_05S0062G00300|VIT_12S0055G00290|VIT_09S0002G05230|VIT_05S0062G00270|VIT_00S0218G00150|VIT_17S0000G07100|VIT_05S0062G00310
51028	0.016658	0.2647	2	4198	20352		mRNA transport	VIT_11S0016G00630|VIT_07S0005G02390
6405	0.017437	0.2647	2	4298	20352		RNA export from nucleus	VIT_11S0016G00630|VIT_07S0005G02390
45490	0.017437	0.2647	2	4298	20352		pectin catabolic process	VIT_06S0009G02560|VIT_06S0009G02570
51236	0.018231	0.2647	2	4398	20352		establishment of RNA localization	VIT_11S0016G00630|VIT_07S0005G02390
6403	0.018231	0.2647	2	4398	20352		RNA localization	VIT_11S0016G00630|VIT_07S0005G02390
50657	0.018231	0.2647	2	4398	20352		nucleic acid transport	VIT_11S0016G00630|VIT_07S0005G02390
50658	0.018231	0.2647	2	4398	20352		RNA transport	VIT_11S0016G00630|VIT_07S0005G02390
51168	0.01904	0.26738	2	4498	20352		nuclear export	VIT_11S0016G00630|VIT_07S0005G02390
48015	0.019124	0.26738	1	498	20352		phosphoinositide-mediated signaling	VIT_03S0063G02260
71554	0.020412	0.2802	6	44498	20352		cell wall organization or biogenesis	VIT_06S0009G02560|VIT_06S0009G02570|VIT_07S0005G02390|VIT_09S0002G05230|VIT_11S0016G04750|VIT_16S0098G00810
16791	0.021172	0.28544	4	21898	20352		phosphatase activity	VIT_00S0301G00050|VIT_07S0005G02390|VIT_04S0023G01400|VIT_18S0001G09390
5199	0.023848	0.2858	1	598	20352		structural constituent of cell wall	VIT_05S0020G03910
5242	0.023848	0.2858	1	598	20352		inward rectifier potassium channel activity	VIT_11S0016G04750
90333	0.023848	0.2858	1	598	20352		regulation of stomatal closure	VIT_11S0016G04750
44273	0.023848	0.2858	1	598	20352		sulfur compound catabolic process	VIT_08S0007G00060
16812	0.023848	0.2858	1	598	20352		hydrolase activity, acting on carbon-nitrogen (but not peptide) bonds, in cyclic amides	VIT_08S0007G00060
30151	0.023848	0.2858	1	598	20352		molybdenum ion binding	VIT_18S0001G03910
16207	0.023848	0.2858	1	598	20352		4-coumarate-CoA ligase activity	VIT_17S0000G01790
4721	0.024954	0.29438	3	13098	20352		phosphoprotein phosphatase activity	VIT_07S0005G02390|VIT_04S0023G01400|VIT_18S0001G09390
16408	0.028549	0.31317	1	698	20352		C-acyltransferase activity	VIT_17S0000G01790
8441	0.028549	0.31317	1	698	20352		3'(2'),5'-bisphosphate nucleotidase activity	VIT_00S0301G00050
10588	0.028549	0.31317	1	698	20352		cotyledon vascular tissue pattern formation	VIT_11S0078G00440
44247	0.028888	0.31317	2	5598	20352		cellular polysaccharide catabolic process	VIT_06S0009G02560|VIT_06S0009G02570
10876	0.029086	0.31317	3	13898	20352		lipid localization	VIT_11S0078G00440|VIT_11S0052G00220|VIT_11S0052G00230
46271	0.029865	0.31317	2	5698	20352		phenylpropanoid catabolic process	VIT_18S0164G00170|VIT_18S0164G00110
46274	0.029865	0.31317	2	5698	20352		lignin catabolic process	VIT_18S0164G00170|VIT_18S0164G00110
45330	0.029865	0.31317	2	5698	20352		aspartyl esterase activity	VIT_06S0009G02560|VIT_06S0009G02570
30258	0.032408	0.33095	3	14498	20352		lipid modification	VIT_00S0301G00050|VIT_03S0063G02260|VIT_16S0098G00810
22610	0.032876	0.33095	2	5998	20352		biological adhesion	VIT_07S0005G02390|VIT_11S0016G04750
7155	0.032876	0.33095	2	5998	20352		cell adhesion	VIT_07S0005G02390|VIT_11S0016G04750
6487	0.033905	0.33681	2	6098	20352		protein amino acid N-linked glycosylation	VIT_13S0019G00940|VIT_16S0098G00810
44282	0.036225	0.35519	9	93598	20352		small molecule catabolic process	VIT_18S0164G00170|VIT_08S0007G00060|VIT_18S0076G00310|VIT_07S0005G00180|VIT_04S0023G02730|VIT_18S0164G00110|VIT_09S0002G05560|VIT_16S0098G00810|VIT_10S0003G04390
42578	0.039709	0.3839	4	26698	20352		phosphoric ester hydrolase activity	VIT_00S0301G00050|VIT_07S0005G02390|VIT_04S0023G01400|VIT_18S0001G09390
71555	0.040169	0.3839	4	26798	20352		cell wall organization	VIT_06S0009G02560|VIT_06S0009G02570|VIT_07S0005G02390|VIT_11S0016G04750
16757	0.040701	0.38412	7	66298	20352		transferase activity, transferring glycosyl groups	VIT_05S0062G00300|VIT_12S0055G00290|VIT_09S0002G05230|VIT_05S0062G00270|VIT_00S0218G00150|VIT_17S0000G07100|VIT_05S0062G00310
45595	0.041449	0.38634	2	6798	20352		regulation of cell differentiation	VIT_07S0005G02390|VIT_11S0016G04750
8252	0.04252	0.38727	1	998	20352		nucleotidase activity	VIT_00S0301G00050
45488	0.042574	0.38727	2	6898	20352		pectin metabolic process	VIT_06S0009G02560|VIT_06S0009G02570
8150	0.044366	0.39877	86	1642398	20352		biological_process	VIT_00S0409G00050|VIT_00S0467G00030|VIT_02S0087G00280|VIT_18S0041G01650|VIT_07S0005G00180|VIT_05S0049G00180|VIT_18S0041G02020|VIT_18S0001G03910|VIT_13S0019G00880|VIT_06S0004G01390|VIT_00S0409G00010|VIT_05S0020G03220|VIT_05S0062G00300|VIT_11S0016G00630|VIT_16S0098G00080|VIT_11S0016G04750|VIT_14S0128G00510|VIT_07S0141G00920|VIT_00S0218G00150|VIT_12S0055G00580|VIT_16S0039G01260|VIT_08S0007G00060|VIT…
43086	0.046889	0.40825	3	16798	20352		negative regulation of catalytic activity	VIT_06S0009G02560|VIT_06S0009G02570|VIT_02S0025G02860
6749	0.047133	0.40825	1	1098	20352		glutathione metabolic process	VIT_08S0007G00060
9808	0.048366	0.40825	2	7398	20352		lignin metabolic process	VIT_18S0164G00170|VIT_18S0164G00110
4722	0.049558	0.40825	2	7498	20352		protein serine/threonine phosphatase activity	VIT_07S0005G02390|VIT_18S0001G09390
45010	0.049558	0.40825	2	7498	20352		actin nucleation	VIT_07S0005G02390|VIT_11S0016G04750
44092	0.051112	0.40825	3	17398	20352		negative regulation of molecular function	VIT_06S0009G02560|VIT_06S0009G02570|VIT_02S0025G02860
3824	0.051516	0.40825	55	964898	20352		catalytic activity	VIT_00S0409G00050|VIT_07S0005G00180|VIT_05S0049G00180|VIT_18S0041G02020|VIT_18S0001G03910|VIT_06S0004G01390|VIT_00S0409G00010|VIT_05S0020G03220|VIT_05S0062G00300|VIT_11S0016G00630|VIT_16S0098G00080|VIT_14S0128G00510|VIT_07S0141G00920|VIT_00S0218G00150|VIT_12S0055G00580|VIT_16S0039G01260|VIT_08S0007G00060|VIT_07S0005G02390|VIT_03S0110G00090|VIT_18S0164G00110|VIT_17S0000G03340|VIT_07S0005G04050|VIT…
30	0.051723	0.40825	1	1198	20352		mannosyltransferase activity	VIT_09S0002G05230
42126	0.051723	0.40825	1	1198	20352		nitrate metabolic process	VIT_18S0001G03910
42128	0.051723	0.40825	1	1198	20352		nitrate assimilation	VIT_18S0001G03910
30551	0.051723	0.40825	1	1198	20352		cyclic nucleotide binding	VIT_11S0016G04750
33036	0.05191	0.40825	8	84898	20352		macromolecule localization	VIT_11S0016G00630|VIT_07S0005G02390|VIT_07S0005G00180|VIT_11S0078G00440|VIT_11S0052G00220|VIT_11S0052G00230|VIT_16S0098G00810|VIT_18S0001G09390
6650	0.053291	0.41479	3	17698	20352		glycerophospholipid metabolic process	VIT_00S0301G00050|VIT_09S0002G05230|VIT_03S0063G02260
8152	0.056114	0.42552	62	1115898	20352		metabolic process	VIT_00S0409G00050|VIT_02S0087G00280|VIT_07S0005G00180|VIT_05S0049G00180|VIT_18S0041G02020|VIT_18S0001G03910|VIT_13S0019G00880|VIT_06S0004G01390|VIT_00S0409G00010|VIT_05S0020G03220|VIT_05S0062G00300|VIT_11S0016G00630|VIT_16S0098G00080|VIT_14S0128G00510|VIT_07S0141G00920|VIT_00S0218G00150|VIT_12S0055G00580|VIT_16S0039G01260|VIT_08S0007G00060|VIT_11S0016G02070|VIT_07S0005G02390|VIT_03S0110G00090|VIT…
9934	0.056292	0.42552	1	1298	20352		regulation of meristem structural organization	VIT_07S0005G02390
15931	0.056924	0.42552	2	8098	20352		nucleobase, nucleoside, nucleotide and nucleic acid transport	VIT_11S0016G00630|VIT_07S0005G02390
30599	0.056924	0.42552	2	8098	20352		pectinesterase activity	VIT_06S0009G02560|VIT_06S0009G02570
16405	0.060839	0.45033	1	1398	20352		CoA-ligase activity	VIT_17S0000G01790
8289	0.061654	0.45193	3	18798	20352		lipid binding	VIT_07S0005G02390|VIT_11S0052G00220|VIT_11S0052G00230
7165	0.062905	0.4554	6	58498	20352		signal transduction	VIT_05S0051G00150|VIT_13S0067G03450|VIT_18S0041G01650|VIT_00S0285G00020|VIT_05S0020G04570|VIT_03S0063G02260
10014	0.063334	0.4554	2	8598	20352		meristem initiation	VIT_11S0078G00440|VIT_11S0016G04750
16021	0.064653	0.45694	15	204598	20352		integral to membrane	VIT_05S0124G00280|VIT_04S0023G02730|VIT_07S0005G04050|VIT_10S0003G04390|VIT_13S0074G00540|VIT_13S0019G01380|VIT_05S0049G00940|VIT_05S0020G04380|VIT_00S1353G00010|VIT_10S0003G02840|VIT_09S0002G05230|VIT_11S0016G04750|VIT_14S0128G00510|VIT_06S0004G03120|VIT_08S0040G01230
10305	0.065364	0.45694	1	1498	20352		leaf vascular tissue pattern formation	VIT_11S0078G00440
42991	0.065364	0.45694	1	1498	20352		transcription factor import into nucleus	VIT_11S0016G00630
10090	0.068629	0.47308	2	8998	20352		trichome morphogenesis	VIT_07S0005G02390|VIT_11S0016G04750
46486	0.068925	0.47308	3	19698	20352		glycerolipid metabolic process	VIT_00S0301G00050|VIT_09S0002G05230|VIT_03S0063G02260
5315	0.069867	0.47522	1	1598	20352		inorganic phosphate transmembrane transporter activity	VIT_05S0049G00940
4857	0.072694	0.48391	2	9298	20352		enzyme inhibitor activity	VIT_06S0009G02560|VIT_06S0009G02570
6869	0.074066	0.48391	2	9398	20352		lipid transport	VIT_11S0052G00220|VIT_11S0052G00230
6506	0.07435	0.48391	1	1698	20352		GPI anchor biosynthetic process	VIT_09S0002G05230
16878	0.07435	0.48391	1	1698	20352		acid-thiol ligase activity	VIT_17S0000G01790
15114	0.07435	0.48391	1	1698	20352		phosphate transmembrane transporter activity	VIT_05S0049G00940
19439	0.075446	0.48685	2	9498	20352		aromatic compound catabolic process	VIT_18S0164G00170|VIT_18S0164G00110
35315	0.078231	0.49238	2	9698	20352		hair cell differentiation	VIT_07S0005G02390|VIT_11S0016G04750
10026	0.078231	0.49238	2	9698	20352		trichome differentiation	VIT_07S0005G02390|VIT_11S0016G04750
6817	0.07881	0.49238	1	1798	20352		phosphate transport	VIT_05S0049G00940
44260	0.078911	0.49238	32	525998	20352		cellular macromolecule metabolic process	VIT_00S0409G00050|VIT_06S0009G02560|VIT_13S0019G00940|VIT_19S0014G00520|VIT_16S0022G01710|VIT_13S0019G00880|VIT_05S0020G04570|VIT_06S0004G01390|VIT_00S0409G00010|VIT_05S0020G03220|VIT_11S0016G00630|VIT_16S0098G00080|VIT_07S0031G00120|VIT_09S0002G05230|VIT_14S0128G00510|VIT_16S0148G00120|VIT_16S0148G00280|VIT_12S0055G00580|VIT_06S0004G02630|VIT_16S0039G01260|VIT_18S0001G09390|VIT_11S0016G02070|VIT…
7015	0.081048	0.49819	2	9898	20352		actin filament organization	VIT_07S0005G02390|VIT_11S0016G04750
44238	0.081161	0.49819	47	824598	20352		primary metabolic process	VIT_00S0409G00050|VIT_06S0009G02560|VIT_07S0005G00180|VIT_13S0019G00940|VIT_19S0014G00520|VIT_16S0022G01710|VIT_13S0019G00880|VIT_05S0020G04570|VIT_06S0004G01390|VIT_00S0409G00010|VIT_05S0020G03220|VIT_17S0000G01790|VIT_11S0016G00630|VIT_16S0098G00080|VIT_07S0031G00120|VIT_09S0002G05230|VIT_14S0128G00510|VIT_16S0148G00120|VIT_03S0063G02260|VIT_16S0148G00280|VIT_12S0055G00580|VIT_06S0004G02630|VIT…
5681	0.08325	0.50688	1	1898	20352		spliceosomal complex	VIT_13S0019G00880
31224	0.085923	0.51897	15	213398	20352		intrinsic to membrane	VIT_05S0124G00280|VIT_04S0023G02730|VIT_07S0005G04050|VIT_10S0003G04390|VIT_13S0074G00540|VIT_13S0019G01380|VIT_05S0049G00940|VIT_05S0020G04380|VIT_00S1353G00010|VIT_10S0003G02840|VIT_09S0002G05230|VIT_11S0016G04750|VIT_14S0128G00510|VIT_06S0004G03120|VIT_08S0040G01230
22622	0.088234	0.5205	3	21898	20352		root system development	VIT_07S0005G02390|VIT_11S0078G00440|VIT_11S0016G04750
48364	0.088234	0.5205	3	21898	20352		root development	VIT_07S0005G02390|VIT_11S0078G00440|VIT_11S0016G04750
23046	0.089125	0.5205	6	64198	20352		signaling process	VIT_05S0051G00150|VIT_13S0067G03450|VIT_18S0041G01650|VIT_00S0285G00020|VIT_05S0020G04570|VIT_03S0063G02260
23060	0.089125	0.5205	6	64198	20352		signal transmission	VIT_05S0051G00150|VIT_13S0067G03450|VIT_18S0041G01650|VIT_00S0285G00020|VIT_05S0020G04570|VIT_03S0063G02260
48507	0.091027	0.5205	3	22198	20352		meristem development	VIT_07S0005G02390|VIT_11S0078G00440|VIT_11S0016G04750
5249	0.092065	0.5205	1	2098	20352		voltage-gated potassium channel activity	VIT_11S0016G04750
22843	0.092065	0.5205	1	2098	20352		voltage-gated cation channel activity	VIT_11S0016G04750
6518	0.092065	0.5205	1	2098	20352		peptide metabolic process	VIT_08S0007G00060
10119	0.096442	0.5205	1	2198	20352		regulation of stomatal movement	VIT_11S0016G04750
48366	0.096724	0.5205	3	22798	20352		leaf development	VIT_07S0005G02390|VIT_11S0078G00440|VIT_11S0016G04750
272	0.098575	0.5205	2	11098	20352		polysaccharide catabolic process	VIT_06S0009G02560|VIT_06S0009G02570
15698	0.098575	0.5205	2	11098	20352		inorganic anion transport	VIT_05S0049G00940|VIT_11S0016G04750
6505	0.1008	0.5205	1	2298	20352		GPI anchor metabolic process	VIT_09S0002G05230
16877	0.1008	0.5205	1	2298	20352		ligase activity, forming carbon-sulfur bonds	VIT_17S0000G01790
30036	0.10159	0.5205	2	11298	20352		actin cytoskeleton organization	VIT_07S0005G02390|VIT_11S0016G04750
9062	0.10464	0.5205	2	11498	20352		fatty acid catabolic process	VIT_04S0023G02730|VIT_16S0098G00810
9261	0.10505	0.5205	4	37298	20352		ribonucleotide catabolic process	VIT_18S0076G00310|VIT_07S0005G00180|VIT_09S0002G05560|VIT_10S0003G04390
6195	0.10505	0.5205	4	37298	20352		purine nucleotide catabolic process	VIT_18S0076G00310|VIT_07S0005G00180|VIT_09S0002G05560|VIT_10S0003G04390
9146	0.10505	0.5205	4	37298	20352		purine nucleoside triphosphate catabolic process	VIT_18S0076G00310|VIT_07S0005G00180|VIT_09S0002G05560|VIT_10S0003G04390
9154	0.10505	0.5205	4	37298	20352		purine ribonucleotide catabolic process	VIT_18S0076G00310|VIT_07S0005G00180|VIT_09S0002G05560|VIT_10S0003G04390
9203	0.10505	0.5205	4	37298	20352		ribonucleoside triphosphate catabolic process	VIT_18S0076G00310|VIT_07S0005G00180|VIT_09S0002G05560|VIT_10S0003G04390
9207	0.10505	0.5205	4	37298	20352		purine ribonucleoside triphosphate catabolic process	VIT_18S0076G00310|VIT_07S0005G00180|VIT_09S0002G05560|VIT_10S0003G04390
34762	0.10513	0.5205	1	2398	20352		regulation of transmembrane transport	VIT_11S0016G04750
34765	0.10513	0.5205	1	2398	20352		regulation of ion transmembrane transport	VIT_11S0016G04750
5618	0.10553	0.5205	3	23698	20352		cell wall	VIT_06S0009G02560|VIT_06S0009G02570|VIT_05S0020G03910
9143	0.10581	0.5205	4	37398	20352		nucleoside triphosphate catabolic process	VIT_18S0076G00310|VIT_07S0005G00180|VIT_09S0002G05560|VIT_10S0003G04390
9166	0.10581	0.5205	4	37398	20352		nucleotide catabolic process	VIT_18S0076G00310|VIT_07S0005G00180|VIT_09S0002G05560|VIT_10S0003G04390
6913	0.10617	0.5205	2	11598	20352		nucleocytoplasmic transport	VIT_11S0016G00630|VIT_07S0005G02390
51169	0.10617	0.5205	2	11598	20352		nuclear transport	VIT_11S0016G00630|VIT_07S0005G02390
9640	0.10771	0.52463	2	11698	20352		photomorphogenesis	VIT_11S0016G00630|VIT_11S0078G00440
16857	0.10945	0.52829	1	2498	20352		racemase and epimerase activity, acting on carbohydrates and derivatives	VIT_15S0048G00320
9933	0.1108	0.52829	2	11898	20352		meristem structural organization	VIT_11S0078G00440|VIT_11S0016G04750
34655	0.11126	0.52829	4	38098	20352		nucleobase, nucleoside, nucleotide and nucleic acid catabolic process	VIT_18S0076G00310|VIT_07S0005G00180|VIT_09S0002G05560|VIT_10S0003G04390
34656	0.11126	0.52829	4	38098	20352		nucleobase, nucleoside and nucleotide catabolic process	VIT_18S0076G00310|VIT_07S0005G00180|VIT_09S0002G05560|VIT_10S0003G04390
5388	0.11374	0.53089	1	2598	20352		calcium-transporting ATPase activity	VIT_05S0020G04380
15085	0.11374	0.53089	1	2598	20352		calcium ion transmembrane transporter activity	VIT_05S0020G04380
48532	0.11391	0.53089	2	12098	20352		anatomical structure arrangement	VIT_11S0078G00440|VIT_11S0016G04750
30312	0.11465	0.53105	3	24598	20352		external encapsulating structure	VIT_06S0009G02560|VIT_06S0009G02570|VIT_05S0020G03910
48827	0.11879	0.53682	3	24998	20352		phyllome development	VIT_07S0005G02390|VIT_11S0078G00440|VIT_11S0016G04750
43170	0.11932	0.53682	34	585898	20352		macromolecule metabolic process	VIT_00S0409G00050|VIT_06S0009G02560|VIT_13S0019G00940|VIT_19S0014G00520|VIT_16S0022G01710|VIT_13S0019G00880|VIT_05S0020G04570|VIT_06S0004G01390|VIT_00S0409G00010|VIT_05S0020G03220|VIT_11S0016G00630|VIT_16S0098G00080|VIT_07S0031G00120|VIT_09S0002G05230|VIT_14S0128G00510|VIT_16S0148G00120|VIT_16S0148G00280|VIT_12S0055G00580|VIT_06S0004G02630|VIT_02S0025G02860|VIT_16S0039G01260|VIT_18S0001G09390|VIT…
48469	0.12021	0.53682	2	12498	20352		cell maturation	VIT_07S0005G02390|VIT_11S0016G04750
48764	0.12021	0.53682	2	12498	20352		trichoblast maturation	VIT_07S0005G02390|VIT_11S0016G04750
48765	0.12021	0.53682	2	12498	20352		root hair cell differentiation	VIT_07S0005G02390|VIT_11S0016G04750
5488	0.1203	0.53682	63	1179498	20352		binding	VIT_00S0409G00050|VIT_00S0467G00030|VIT_00S0397G00010|VIT_18S0041G01650|VIT_07S0005G00180|VIT_05S0020G01360|VIT_18S0041G02020|VIT_18S0001G03910|VIT_06S0004G01390|VIT_00S0421G00040|VIT_01S0026G02460|VIT_00S0409G00010|VIT_05S0020G03220|VIT_12S0057G00480|VIT_11S0016G00630|VIT_16S0098G00080|VIT_11S0016G04750|VIT_14S0128G00510|VIT_07S0141G00920|VIT_12S0055G00580|VIT_16S0039G01260|VIT_08S0007G00060|VIT…
52542	0.12226	0.53682	1	2798	20352		defense response by callose deposition	VIT_18S0001G09390
70588	0.12226	0.53682	1	2798	20352		calcium ion transmembrane transport	VIT_05S0020G04380
55085	0.12229	0.53682	6	70198	20352		transmembrane transport	VIT_08S0058G01070|VIT_05S0049G00940|VIT_05S0020G04380|VIT_11S0016G04750|VIT_10S0003G04390|VIT_08S0040G01230
44248	0.12417	0.53779	9	120198	20352		cellular catabolic process	VIT_18S0164G00170|VIT_08S0007G00060|VIT_18S0076G00310|VIT_07S0005G00180|VIT_04S0023G02730|VIT_18S0164G00110|VIT_09S0002G05560|VIT_16S0098G00810|VIT_10S0003G04390
10054	0.12499	0.53779	2	12798	20352		trichoblast differentiation	VIT_07S0005G02390|VIT_11S0016G04750
9707	0.1265	0.53779	1	2898	20352		chloroplast outer membrane	VIT_07S0005G00180
44242	0.12659	0.53779	2	12898	20352		cellular lipid catabolic process	VIT_04S0023G02730|VIT_16S0098G00810
10053	0.12659	0.53779	2	12898	20352		root epidermal cell differentiation	VIT_07S0005G02390|VIT_11S0016G04750
44237	0.12679	0.53779	44	789198	20352		cellular metabolic process	VIT_00S0409G00050|VIT_06S0009G02560|VIT_07S0005G00180|VIT_13S0019G00940|VIT_19S0014G00520|VIT_16S0022G01710|VIT_13S0019G00880|VIT_05S0020G04570|VIT_06S0004G01390|VIT_00S0409G00010|VIT_05S0020G03220|VIT_17S0000G01790|VIT_11S0016G00630|VIT_16S0098G00080|VIT_07S0031G00120|VIT_09S0002G05230|VIT_14S0128G00510|VIT_16S0148G00120|VIT_03S0063G02260|VIT_16S0148G00280|VIT_12S0055G00580|VIT_06S0004G02630|VIT…
21700	0.12982	0.54222	2	13098	20352		developmental maturation	VIT_07S0005G02390|VIT_11S0016G04750
5267	0.13071	0.54222	1	2998	20352		potassium channel activity	VIT_11S0016G04750
9527	0.13071	0.54222	1	2998	20352		plastid outer membrane	VIT_07S0005G00180
10106	0.13071	0.54222	1	2998	20352		cellular response to iron ion starvation	VIT_11S0016G04750
23052	0.13424	0.55054	8	105298	20352		signaling	VIT_05S0051G00150|VIT_13S0067G03450|VIT_18S0041G01650|VIT_11S0078G00440|VIT_00S0285G00020|VIT_05S0020G04570|VIT_03S0063G02260|VIT_18S0001G09390
30029	0.13468	0.55054	2	13398	20352		actin filament-based process	VIT_07S0005G02390|VIT_11S0016G04750
16854	0.1349	0.55054	1	3098	20352		racemase and epimerase activity	VIT_15S0048G00320
3924	0.13795	0.55997	2	13598	20352		GTPase activity	VIT_18S0076G00310|VIT_07S0005G00180
10074	0.13907	0.5606	1	3198	20352		maintenance of meristem identity	VIT_07S0005G02390
6184	0.13959	0.5606	2	13698	20352		GTP catabolic process	VIT_18S0076G00310|VIT_07S0005G00180
9144	0.14287	0.56772	4	41898	20352		purine nucleoside triphosphate metabolic process	VIT_18S0076G00310|VIT_07S0005G00180|VIT_09S0002G05560|VIT_10S0003G04390
9205	0.14287	0.56772	4	41898	20352		purine ribonucleoside triphosphate metabolic process	VIT_18S0076G00310|VIT_07S0005G00180|VIT_09S0002G05560|VIT_10S0003G04390
5244	0.14736	0.57567	1	3398	20352		voltage-gated ion channel activity	VIT_11S0016G04750
22832	0.14736	0.57567	1	3398	20352		voltage-gated channel activity	VIT_11S0016G04750
46039	0.14786	0.57567	2	14198	20352		GTP metabolic process	VIT_18S0076G00310|VIT_07S0005G00180
9199	0.14905	0.57567	4	42598	20352		ribonucleoside triphosphate metabolic process	VIT_18S0076G00310|VIT_07S0005G00180|VIT_09S0002G05560|VIT_10S0003G04390
42545	0.14953	0.57567	2	14298	20352		cell wall modification	VIT_06S0009G02560|VIT_06S0009G02570
5261	0.15147	0.57567	1	3498	20352		cation channel activity	VIT_11S0016G04750
19827	0.15147	0.57567	1	3498	20352		stem cell maintenance	VIT_07S0005G02390
48864	0.15147	0.57567	1	3498	20352		stem cell development	VIT_07S0005G02390
6605	0.15173	0.57567	4	42898	20352		protein targeting	VIT_11S0016G00630|VIT_07S0005G00180|VIT_16S0098G00810|VIT_18S0001G09390
9141	0.15263	0.57573	4	42998	20352		nucleoside triphosphate metabolic process	VIT_18S0076G00310|VIT_07S0005G00180|VIT_09S0002G05560|VIT_10S0003G04390
44270	0.15353	0.57573	4	43098	20352		cellular nitrogen compound catabolic process	VIT_18S0076G00310|VIT_07S0005G00180|VIT_09S0002G05560|VIT_10S0003G04390
22834	0.15556	0.57573	1	3598	20352		ligand-gated channel activity	VIT_11S0016G04750
48863	0.15556	0.57573	1	3598	20352		stem cell differentiation	VIT_07S0005G02390
15276	0.15556	0.57573	1	3598	20352		ligand-gated ion channel activity	VIT_11S0016G04750
10073	0.15791	0.58157	2	14798	20352		meristem maintenance	VIT_07S0005G02390|VIT_11S0078G00440
904	0.1596	0.58481	2	14898	20352		cell morphogenesis involved in differentiation	VIT_07S0005G02390|VIT_11S0016G04750
33037	0.16369	0.58481	1	3798	20352		polysaccharide localization	VIT_18S0001G09390
52545	0.16369	0.58481	1	3798	20352		callose localization	VIT_18S0001G09390
45596	0.16369	0.58481	1	3798	20352		negative regulation of cell differentiation	VIT_07S0005G02390
9109	0.16369	0.58481	1	3798	20352		coenzyme catabolic process	VIT_08S0007G00060
4252	0.16468	0.58481	2	15198	20352		serine-type endopeptidase activity	VIT_02S0025G02870|VIT_02S0025G02860
9150	0.16541	0.58481	4	44398	20352		purine ribonucleotide metabolic process	VIT_18S0076G00310|VIT_07S0005G00180|VIT_09S0002G05560|VIT_10S0003G04390
9056	0.16575	0.58481	11	164298	20352		catabolic process	VIT_18S0164G00170|VIT_06S0009G02560|VIT_08S0007G00060|VIT_06S0009G02570|VIT_18S0076G00310|VIT_07S0005G00180|VIT_04S0023G02730|VIT_18S0164G00110|VIT_09S0002G05560|VIT_16S0098G00810|VIT_10S0003G04390
16788	0.16625	0.58481	6	76998	20352		hydrolase activity, acting on ester bonds	VIT_06S0009G02560|VIT_00S0301G00050|VIT_06S0009G02570|VIT_07S0005G02390|VIT_04S0023G01400|VIT_18S0001G09390
6312	0.16772	0.58481	1	3898	20352		mitotic recombination	VIT_11S0016G00630
19932	0.16772	0.58481	1	3898	20352		second-messenger-mediated signaling	VIT_03S0063G02260
6820	0.16808	0.58481	2	15398	20352		anion transport	VIT_05S0049G00940|VIT_11S0016G04750
6486	0.1715	0.58589	2	15598	20352		protein amino acid glycosylation	VIT_13S0019G00940|VIT_16S0098G00810
43413	0.1715	0.58589	2	15598	20352		macromolecule glycosylation	VIT_13S0019G00940|VIT_16S0098G00810
70085	0.1715	0.58589	2	15598	20352		glycosylation	VIT_13S0019G00940|VIT_16S0098G00810
9101	0.1715	0.58589	2	15598	20352		glycoprotein biosynthetic process	VIT_13S0019G00940|VIT_16S0098G00810
46700	0.17288	0.58644	4	45198	20352		heterocycle catabolic process	VIT_18S0076G00310|VIT_07S0005G00180|VIT_09S0002G05560|VIT_10S0003G04390
42546	0.17321	0.58644	2	15698	20352		cell wall biogenesis	VIT_09S0002G05230|VIT_16S0098G00810
15662	0.17573	0.58992	1	4098	20352		ATPase activity, coupled to transmembrane movement of ions, phosphorylative mechanism	VIT_05S0020G04380
9698	0.17665	0.58992	2	15898	20352		phenylpropanoid metabolic process	VIT_18S0164G00170|VIT_18S0164G00110
9100	0.17665	0.58992	2	15898	20352		glycoprotein metabolic process	VIT_13S0019G00940|VIT_16S0098G00810
10015	0.17837	0.58992	2	15998	20352		root morphogenesis	VIT_07S0005G02390|VIT_11S0016G04750
6575	0.1784	0.58992	3	30298	20352		cellular amino acid derivative metabolic process	VIT_18S0164G00170|VIT_08S0007G00060|VIT_18S0164G00110
48528	0.17971	0.58992	1	4198	20352		post-embryonic root development	VIT_11S0078G00440
6826	0.17971	0.58992	1	4198	20352		iron ion transport	VIT_11S0016G04750
70882	0.18182	0.59354	2	16198	20352		cellular cell wall organization or biogenesis	VIT_09S0002G05230|VIT_16S0098G00810
6163	0.18238	0.59354	4	46198	20352		purine nucleotide metabolic process	VIT_18S0076G00310|VIT_07S0005G00180|VIT_09S0002G05560|VIT_10S0003G04390
6813	0.18367	0.59515	1	4298	20352		potassium ion transport	VIT_11S0016G04750
15103	0.18761	0.60176	1	4398	20352		inorganic anion transmembrane transporter activity	VIT_05S0049G00940
10181	0.18761	0.60176	1	4398	20352		FMN binding	VIT_18S0041G02020
44425	0.1881	0.60176	16	261898	20352		membrane part	VIT_08S0007G00060|VIT_05S0124G00280|VIT_04S0023G02730|VIT_07S0005G04050|VIT_10S0003G04390|VIT_13S0074G00540|VIT_13S0019G01380|VIT_05S0049G00940|VIT_05S0020G04380|VIT_00S1353G00010|VIT_10S0003G02840|VIT_09S0002G05230|VIT_11S0016G04750|VIT_14S0128G00510|VIT_06S0004G03120|VIT_08S0040G01230
44264	0.19304	0.61223	4	47298	20352		cellular polysaccharide metabolic process	VIT_06S0009G02560|VIT_06S0009G02570|VIT_09S0002G05230|VIT_16S0098G00810
4091	0.19397	0.61223	2	16898	20352		carboxylesterase activity	VIT_06S0009G02560|VIT_06S0009G02570
156	0.19543	0.61223	1	4598	20352		two-component response regulator activity	VIT_13S0067G03450
19915	0.19543	0.61223	1	4598	20352		lipid storage	VIT_11S0078G00440
10167	0.19543	0.61223	1	4598	20352		response to nitrate	VIT_11S0016G04750
16887	0.19794	0.61755	4	47798	20352		ATPase activity	VIT_11S0016G00630|VIT_05S0020G04380|VIT_09S0002G05560|VIT_10S0003G04390
9695	0.20318	0.62753	1	4798	20352		jasmonic acid biosynthetic process	VIT_17S0000G01790
45036	0.20318	0.62753	1	4798	20352		protein targeting to chloroplast	VIT_07S0005G00180
15674	0.20447	0.62753	2	17498	20352		di-, tri-valent inorganic cation transport	VIT_05S0020G04380|VIT_11S0016G04750
48609	0.20447	0.62753	2	17498	20352		reproductive process in a multicellular organism	VIT_11S0016G00630|VIT_11S0078G00440
50826	0.20702	0.6328	1	4898	20352		response to freezing	VIT_11S0078G00440
42626	0.20974	0.63444	2	17798	20352		ATPase activity, coupled to transmembrane movement of substances	VIT_05S0020G04380|VIT_10S0003G04390
10051	0.21085	0.63444	1	4998	20352		xylem and phloem pattern formation	VIT_11S0078G00440
6950	0.21283	0.63444	12	192298	20352		response to stress	VIT_00S0467G00030|VIT_13S0019G01050|VIT_13S0019G00940|VIT_01S0011G00950|VIT_11S0078G00440|VIT_01S0011G00960|VIT_11S0016G04750|VIT_06S0004G03120|VIT_13S0156G00450|VIT_05S0102G01100|VIT_18S0001G09390|VIT_01S0011G01020
9790	0.21768	0.63444	3	33498	20352		embryonic development	VIT_11S0078G00440|VIT_03S0063G00930|VIT_09S0002G05230
51604	0.21845	0.63444	1	5198	20352		protein maturation	VIT_11S0016G00630
16042	0.21856	0.63444	2	18298	20352		lipid catabolic process	VIT_04S0023G02730|VIT_16S0098G00810
42623	0.21894	0.63444	3	33598	20352		ATPase activity, coupled	VIT_11S0016G00630|VIT_05S0020G04380|VIT_10S0003G04390
43492	0.2221	0.63444	2	18498	20352		ATPase activity, coupled to movement of substances	VIT_05S0020G04380|VIT_10S0003G04390
9694	0.22222	0.63444	1	5298	20352		jasmonic acid metabolic process	VIT_17S0000G01790
4888	0.22598	0.63444	1	5398	20352		transmembrane receptor activity	VIT_07S0005G00180
6644	0.22778	0.63444	3	34298	20352		phospholipid metabolic process	VIT_00S0301G00050|VIT_09S0002G05230|VIT_03S0063G02260
8219	0.22971	0.63444	1	5498	20352		cell death	VIT_06S0004G03120
85	0.22971	0.63444	1	5498	20352		G2 phase of mitotic cell cycle	VIT_11S0016G00630
51319	0.22971	0.63444	1	5498	20352		G2 phase	VIT_11S0016G00630
16265	0.22971	0.63444	1	5498	20352		death	VIT_06S0004G03120
5576	0.2302	0.63444	4	50998	20352		extracellular region	VIT_18S0164G00170|VIT_05S0020G03910|VIT_18S0164G00110|VIT_12S0057G00330
42802	0.23096	0.63444	2	18998	20352		identical protein binding	VIT_11S0016G04750|VIT_02S0025G02860
48046	0.23096	0.63444	2	18998	20352		apoplast	VIT_18S0164G00170|VIT_18S0164G00110
9909	0.23274	0.63444	2	19098	20352		regulation of flower development	VIT_07S0005G02390|VIT_11S0078G00440
9965	0.23274	0.63444	2	19098	20352		leaf morphogenesis	VIT_07S0005G02390|VIT_11S0016G04750
32504	0.23274	0.63444	2	19098	20352		multicellular organism reproduction	VIT_11S0016G00630|VIT_11S0078G00440
51179	0.23354	0.63444	15	253298	20352		localization	VIT_05S0124G00280|VIT_07S0005G02390|VIT_07S0005G00180|VIT_10S0003G04390|VIT_08S0058G01070|VIT_11S0016G00630|VIT_05S0049G00940|VIT_11S0078G00440|VIT_05S0020G04380|VIT_11S0016G04750|VIT_11S0052G00220|VIT_11S0052G00230|VIT_16S0098G00810|VIT_08S0040G01230|VIT_18S0001G09390
16820	0.23629	0.63444	2	19298	20352		hydrolase activity, acting on acid anhydrides, catalyzing transmembrane movement of substances	VIT_05S0020G04380|VIT_10S0003G04390
19637	0.23797	0.63444	3	35098	20352		organophosphate metabolic process	VIT_00S0301G00050|VIT_09S0002G05230|VIT_03S0063G02260
60089	0.23807	0.63444	2	19398	20352		molecular transducer activity	VIT_13S0067G03450|VIT_07S0005G00180
4871	0.23807	0.63444	2	19398	20352		signal transducer activity	VIT_13S0067G03450|VIT_07S0005G00180
9639	0.23985	0.63444	2	19498	20352		response to red or far red light	VIT_11S0016G00630|VIT_11S0078G00440
43069	0.24082	0.63444	1	5798	20352		negative regulation of programmed cell death	VIT_18S0001G09390
31968	0.24082	0.63444	1	5798	20352		organelle outer membrane	VIT_07S0005G00180
22621	0.24309	0.63444	3	35498	20352		shoot system development	VIT_07S0005G02390|VIT_11S0078G00440|VIT_11S0016G04750
48367	0.24309	0.63444	3	35498	20352		shoot development	VIT_07S0005G02390|VIT_11S0078G00440|VIT_11S0016G04750
7398	0.24341	0.63444	2	19698	20352		ectoderm development	VIT_07S0005G02390|VIT_11S0016G04750
8544	0.24341	0.63444	2	19698	20352		epidermis development	VIT_07S0005G02390|VIT_11S0016G04750
9913	0.24341	0.63444	2	19698	20352		epidermal cell differentiation	VIT_07S0005G02390|VIT_11S0016G04750
9259	0.24368	0.63444	4	52298	20352		ribonucleotide metabolic process	VIT_18S0076G00310|VIT_07S0005G00180|VIT_09S0002G05560|VIT_10S0003G04390
60548	0.24448	0.63444	1	5898	20352		negative regulation of cell death	VIT_18S0001G09390
10388	0.24448	0.63444	1	5898	20352		cullin deneddylation	VIT_11S0016G00630
16558	0.24448	0.63444	1	5898	20352		protein import into peroxisome matrix	VIT_16S0098G00810
338	0.24448	0.63444	1	5898	20352		protein deneddylation	VIT_11S0016G00630
10087	0.24448	0.63444	1	5898	20352		phloem or xylem histogenesis	VIT_11S0078G00440
51325	0.24813	0.63444	1	5998	20352		interphase	VIT_11S0016G00630
51329	0.24813	0.63444	1	5998	20352		interphase of mitotic cell cycle	VIT_11S0016G00630
30968	0.24813	0.63444	1	5998	20352		endoplasmic reticulum unfolded protein response	VIT_18S0001G09390
15706	0.24813	0.63444	1	5998	20352		nitrate transport	VIT_11S0016G04750
48523	0.24953	0.63444	3	35998	20352		negative regulation of cellular process	VIT_07S0005G02390|VIT_11S0078G00440|VIT_18S0001G09390
6631	0.24953	0.63444	3	35998	20352		fatty acid metabolic process	VIT_04S0023G02730|VIT_16S0098G00810|VIT_17S0000G01790
6625	0.25176	0.63444	1	6098	20352		protein targeting to peroxisome	VIT_16S0098G00810
71445	0.25176	0.63444	1	6098	20352		cellular response to protein stimulus	VIT_18S0001G09390
34620	0.25176	0.63444	1	6098	20352		cellular response to unfolded protein	VIT_18S0001G09390
6986	0.25176	0.63444	1	6098	20352		response to unfolded protein	VIT_18S0001G09390
44255	0.25468	0.63444	6	88698	20352		cellular lipid metabolic process	VIT_00S0301G00050|VIT_04S0023G02730|VIT_09S0002G05230|VIT_03S0063G02260|VIT_16S0098G00810|VIT_17S0000G01790
22603	0.25538	0.63444	1	6198	20352		regulation of anatomical structure morphogenesis	VIT_07S0005G02390
19867	0.25538	0.63444	1	6198	20352		outer membrane	VIT_07S0005G00180
4650	0.25538	0.63444	1	6198	20352		polygalacturonase activity	VIT_12S0057G00330
71216	0.25538	0.63444	1	6198	20352		cellular response to biotic stimulus	VIT_18S0001G09390
43574	0.25538	0.63444	1	6198	20352		peroxisomal transport	VIT_16S0098G00810
9987	0.25624	0.63444	50	961098	20352		cellular process	VIT_00S0409G00050|VIT_07S0005G00180|VIT_13S0019G00880|VIT_06S0004G01390|VIT_00S0409G00010|VIT_05S0020G03220|VIT_11S0016G00630|VIT_16S0098G00080|VIT_11S0016G04750|VIT_14S0128G00510|VIT_12S0055G00580|VIT_16S0039G01260|VIT_08S0007G00060|VIT_11S0016G02070|VIT_07S0005G02390|VIT_18S0164G00110|VIT_17S0000G03340|VIT_07S0005G04050|VIT_10S0003G04390|VIT_19S0014G00470|VIT_08S0058G01070|VIT_09S0002G05560|VIT…
6626	0.25897	0.63444	1	6298	20352		protein targeting to mitochondrion	VIT_11S0016G00630
9855	0.25897	0.63444	1	6298	20352		determination of bilateral symmetry	VIT_11S0078G00440
70585	0.25897	0.63444	1	6298	20352		protein localization in mitochondrion	VIT_11S0016G00630
50790	0.26117	0.63444	3	36898	20352		regulation of catalytic activity	VIT_06S0009G02560|VIT_06S0009G02570|VIT_02S0025G02860
6810	0.26374	0.63444	14	240298	20352		transport	VIT_05S0124G00280|VIT_07S0005G02390|VIT_07S0005G00180|VIT_10S0003G04390|VIT_08S0058G01070|VIT_11S0016G00630|VIT_05S0049G00940|VIT_05S0020G04380|VIT_11S0016G04750|VIT_11S0052G00220|VIT_11S0052G00230|VIT_16S0098G00810|VIT_08S0040G01230|VIT_18S0001G09390
9799	0.26611	0.63444	1	6498	20352		specification of symmetry	VIT_11S0078G00440
6984	0.26611	0.63444	1	6498	20352		ER-nucleus signaling pathway	VIT_18S0001G09390
23034	0.26767	0.63444	3	37398	20352		intracellular signaling pathway	VIT_13S0067G03450|VIT_03S0063G02260|VIT_18S0001G09390
22892	0.26807	0.63444	5	72298	20352		substrate-specific transporter activity	VIT_05S0049G00940|VIT_05S0020G04380|VIT_11S0016G04750|VIT_11S0052G00220|VIT_11S0052G00230
17038	0.26838	0.63444	2	21098	20352		protein import	VIT_11S0016G00630|VIT_16S0098G00810
22836	0.26966	0.63444	1	6598	20352		gated channel activity	VIT_11S0016G04750
9756	0.26966	0.63444	1	6598	20352		carbohydrate mediated signaling	VIT_11S0078G00440
48767	0.26966	0.63444	1	6598	20352		root hair elongation	VIT_11S0016G04750
10182	0.26966	0.63444	1	6598	20352		sugar mediated signaling pathway	VIT_11S0078G00440
6886	0.27115	0.63444	4	54898	20352		intracellular protein transport	VIT_11S0016G00630|VIT_07S0005G00180|VIT_16S0098G00810|VIT_18S0001G09390
15399	0.27195	0.63444	2	21298	20352		primary active transmembrane transporter activity	VIT_05S0020G04380|VIT_10S0003G04390
15405	0.27195	0.63444	2	21298	20352		P-P-bond-hydrolysis-driven transmembrane transporter activity	VIT_05S0020G04380|VIT_10S0003G04390
31408	0.27319	0.63444	1	6698	20352		oxylipin biosynthetic process	VIT_17S0000G01790
30234	0.27552	0.63444	2	21498	20352		enzyme regulator activity	VIT_06S0009G02560|VIT_06S0009G02570
17111	0.27598	0.63444	6	91298	20352		nucleoside-triphosphatase activity	VIT_11S0016G00630|VIT_18S0076G00310|VIT_07S0005G00180|VIT_05S0020G04380|VIT_09S0002G05560|VIT_10S0003G04390
22611	0.2767	0.63444	1	6798	20352		dormancy process	VIT_11S0078G00440
46489	0.2767	0.63444	1	6798	20352		phosphoinositide biosynthetic process	VIT_09S0002G05230
71322	0.2767	0.63444	1	6798	20352		cellular response to carbohydrate stimulus	VIT_11S0078G00440
10162	0.2767	0.63444	1	6798	20352		seed dormancy	VIT_11S0078G00440
46395	0.2773	0.63444	2	21598	20352		carboxylic acid catabolic process	VIT_04S0023G02730|VIT_16S0098G00810
16054	0.2773	0.63444	2	21598	20352		organic acid catabolic process	VIT_04S0023G02730|VIT_16S0098G00810
5976	0.27864	0.63556	4	55598	20352		polysaccharide metabolic process	VIT_06S0009G02560|VIT_06S0009G02570|VIT_09S0002G05230|VIT_16S0098G00810
51093	0.28019	0.63718	1	6898	20352		negative regulation of developmental process	VIT_07S0005G02390
5215	0.28355	0.64288	7	110698	20352		transporter activity	VIT_08S0058G01070|VIT_05S0049G00940|VIT_05S0020G04380|VIT_11S0016G04750|VIT_11S0052G00220|VIT_11S0052G00230|VIT_10S0003G04390
46907	0.28662	0.64362	5	74298	20352		intracellular transport	VIT_11S0016G00630|VIT_07S0005G02390|VIT_07S0005G00180|VIT_16S0098G00810|VIT_18S0001G09390
6346	0.28713	0.64362	1	7098	20352		methylation-dependent chromatin silencing	VIT_11S0078G00440
9832	0.28713	0.64362	1	7098	20352		plant-type cell wall biogenesis	VIT_09S0002G05230
65009	0.28728	0.64362	3	38898	20352		regulation of molecular function	VIT_06S0009G02560|VIT_06S0009G02570|VIT_02S0025G02860
34613	0.28832	0.644	4	56498	20352		cellular protein localization	VIT_11S0016G00630|VIT_07S0005G00180|VIT_16S0098G00810|VIT_18S0001G09390
9267	0.29058	0.644	1	7198	20352		cellular response to starvation	VIT_11S0016G04750
31669	0.29058	0.644	1	7198	20352		cellular response to nutrient levels	VIT_11S0016G04750
8509	0.294	0.644	1	7298	20352		anion transmembrane transporter activity	VIT_05S0049G00940
42594	0.294	0.644	1	7298	20352		response to starvation	VIT_11S0016G04750
31407	0.294	0.644	1	7298	20352		oxylipin metabolic process	VIT_17S0000G01790
5507	0.29513	0.644	2	22598	20352		copper ion binding	VIT_18S0164G00170|VIT_18S0164G00110
48580	0.29513	0.644	2	22598	20352		regulation of post-embryonic development	VIT_07S0005G02390|VIT_11S0078G00440
902	0.29513	0.644	2	22598	20352		cell morphogenesis	VIT_07S0005G02390|VIT_11S0016G04750
51234	0.29803	0.64845	14	246898	20352		establishment of localization	VIT_05S0124G00280|VIT_07S0005G02390|VIT_07S0005G00180|VIT_10S0003G04390|VIT_08S0058G01070|VIT_11S0016G00630|VIT_05S0049G00940|VIT_05S0020G04380|VIT_11S0016G04750|VIT_11S0052G00220|VIT_11S0052G00230|VIT_16S0098G00810|VIT_08S0040G01230|VIT_18S0001G09390
70727	0.30022	0.64889	4	57598	20352		cellular macromolecule localization	VIT_11S0016G00630|VIT_07S0005G00180|VIT_16S0098G00810|VIT_18S0001G09390
9845	0.30081	0.64889	1	7498	20352		seed germination	VIT_11S0078G00440
31667	0.30081	0.64889	1	7498	20352		response to nutrient levels	VIT_11S0016G04750
398	0.30419	0.65116	1	7598	20352		nuclear mRNA splicing, via spliceosome	VIT_13S0019G00880
50662	0.30438	0.65116	3	40198	20352		coenzyme binding	VIT_15S0048G00320|VIT_18S0041G02020|VIT_18S0001G03910
16462	0.30445	0.65116	6	94698	20352		pyrophosphatase activity	VIT_11S0016G00630|VIT_18S0076G00310|VIT_07S0005G00180|VIT_05S0020G04380|VIT_09S0002G05560|VIT_10S0003G04390
6470	0.30755	0.65409	1	7698	20352		protein amino acid dephosphorylation	VIT_18S0001G09390
7031	0.30755	0.65409	1	7698	20352		peroxisome organization	VIT_16S0098G00810
90351	0.3109	0.65448	1	7798	20352		seedling development	VIT_11S0078G00440
6816	0.3109	0.65448	1	7798	20352		calcium ion transport	VIT_05S0020G04380
4872	0.3109	0.65448	1	7798	20352		receptor activity	VIT_07S0005G00180
10431	0.31423	0.65448	1	7898	20352		seed maturation	VIT_11S0078G00440
10200	0.31423	0.65448	1	7898	20352		response to chitin	VIT_18S0001G09390
8236	0.31467	0.65448	2	23698	20352		serine-type peptidase activity	VIT_02S0025G02870|VIT_02S0025G02860
6200	0.31467	0.65448	2	23698	20352		ATP catabolic process	VIT_09S0002G05560|VIT_10S0003G04390
17171	0.31467	0.65448	2	23698	20352		serine hydrolase activity	VIT_02S0025G02870|VIT_02S0025G02860
16818	0.31634	0.65566	6	96098	20352		hydrolase activity, acting on acid anhydrides, in phosphorus-containing anhydrides	VIT_11S0016G00630|VIT_18S0076G00310|VIT_07S0005G00180|VIT_05S0020G04380|VIT_09S0002G05560|VIT_10S0003G04390
7005	0.31754	0.65566	1	7998	20352		mitochondrion organization	VIT_11S0016G00630
9743	0.31821	0.65566	2	23898	20352		response to carbohydrate stimulus	VIT_11S0078G00440|VIT_18S0001G09390
7292	0.32084	0.65566	1	8098	20352		female gamete generation	VIT_11S0016G00630
9560	0.32084	0.65566	1	8098	20352		embryo sac egg cell differentiation	VIT_11S0016G00630
6606	0.32084	0.65566	1	8098	20352		protein import into nucleus	VIT_11S0016G00630
50793	0.32152	0.65566	3	41498	20352		regulation of developmental process	VIT_07S0005G02390|VIT_11S0078G00440|VIT_11S0016G04750
42157	0.32413	0.65566	1	8198	20352		lipoprotein metabolic process	VIT_09S0002G05230
42158	0.32413	0.65566	1	8198	20352		lipoprotein biosynthetic process	VIT_09S0002G05230
6497	0.32413	0.65566	1	8198	20352		protein amino acid lipidation	VIT_09S0002G05230
375	0.32739	0.65566	1	8298	20352		RNA splicing, via transesterification reactions	VIT_13S0019G00880
377	0.32739	0.65566	1	8298	20352		RNA splicing, via transesterification reactions with bulged adenosine as nucleophile	VIT_13S0019G00880
34504	0.32739	0.65566	1	8298	20352		protein localization in nucleus	VIT_11S0016G00630
51170	0.32739	0.65566	1	8298	20352		nuclear import	VIT_11S0016G00630
51301	0.32881	0.65676	2	24498	20352		cell division	VIT_07S0005G02390|VIT_09S0002G05230
16817	0.33174	0.6599	6	97898	20352		hydrolase activity, acting on acid anhydrides	VIT_11S0016G00630|VIT_18S0076G00310|VIT_07S0005G00180|VIT_05S0020G04380|VIT_09S0002G05560|VIT_10S0003G04390
71496	0.33388	0.6599	1	8498	20352		cellular response to external stimulus	VIT_11S0016G04750
31668	0.33388	0.6599	1	8498	20352		cellular response to extracellular stimulus	VIT_11S0016G04750
51187	0.33388	0.6599	1	8498	20352		cofactor catabolic process	VIT_08S0007G00060
15082	0.3371	0.66452	1	8598	20352		di-, tri-valent inorganic cation transmembrane transporter activity	VIT_05S0020G04380
10413	0.34031	0.66669	1	8698	20352		glucuronoxylan metabolic process	VIT_16S0098G00810
43269	0.34031	0.66669	1	8698	20352		regulation of ion transport	VIT_11S0016G04750
32989	0.34113	0.66669	2	25198	20352		cellular component morphogenesis	VIT_07S0005G02390|VIT_11S0016G04750
5216	0.3435	0.66669	1	8798	20352		ion channel activity	VIT_11S0016G04750
45491	0.3435	0.66669	1	8798	20352		xylan metabolic process	VIT_16S0098G00810
45492	0.3435	0.66669	1	8798	20352		xylan biosynthetic process	VIT_16S0098G00810
9991	0.34667	0.67112	1	8898	20352		response to extracellular stimulus	VIT_11S0016G04750
10410	0.34983	0.67207	1	8998	20352		hemicellulose metabolic process	VIT_16S0098G00810
16810	0.34983	0.67207	1	8998	20352		hydrolase activity, acting on carbon-nitrogen (but not peptide) bonds	VIT_08S0007G00060
70592	0.34983	0.67207	1	8998	20352		cell wall polysaccharide biosynthetic process	VIT_16S0098G00810
48468	0.35337	0.67553	2	25898	20352		cell development	VIT_07S0005G02390|VIT_11S0016G04750
9888	0.35582	0.67553	3	44098	20352		tissue development	VIT_07S0005G02390|VIT_11S0078G00440|VIT_11S0016G04750
44038	0.35611	0.67553	1	9198	20352		cell wall macromolecule biosynthetic process	VIT_16S0098G00810
9644	0.35611	0.67553	1	9198	20352		response to high light intensity	VIT_13S0019G00940
70589	0.35611	0.67553	1	9198	20352		cellular component macromolecule biosynthetic process	VIT_16S0098G00810
10382	0.36541	0.68691	1	9498	20352		cellular cell wall macromolecule metabolic process	VIT_16S0098G00810
6635	0.36541	0.68691	1	9498	20352		fatty acid beta-oxidation	VIT_16S0098G00810
51049	0.36541	0.68691	1	9498	20352		regulation of transport	VIT_11S0016G04750
22838	0.36848	0.68691	1	9598	20352		substrate-specific channel activity	VIT_11S0016G04750
19829	0.36848	0.68691	1	9598	20352		cation-transporting ATPase activity	VIT_05S0020G04380
42625	0.36848	0.68691	1	9598	20352		ATPase activity, coupled to transmembrane movement of ions	VIT_05S0020G04380
16246	0.36848	0.68691	1	9598	20352		RNA interference	VIT_11S0078G00440
5516	0.37153	0.6892	1	9698	20352		calmodulin binding	VIT_06S0004G03120
19395	0.37153	0.6892	1	9698	20352		fatty acid oxidation	VIT_16S0098G00810
7276	0.37457	0.69122	1	9798	20352		gamete generation	VIT_11S0016G00630
6839	0.37457	0.69122	1	9798	20352		mitochondrial transport	VIT_11S0016G00630
30247	0.3776	0.69122	1	9898	20352		polysaccharide binding	VIT_16S0022G01710
34440	0.3776	0.69122	1	9898	20352		lipid oxidation	VIT_16S0098G00810
1871	0.3776	0.69122	1	9898	20352		pattern binding	VIT_16S0022G01710
10383	0.38061	0.69122	1	9998	20352		cell wall polysaccharide metabolic process	VIT_16S0098G00810
9561	0.38061	0.69122	1	9998	20352		megagametogenesis	VIT_11S0016G00630
5525	0.38277	0.69122	2	27598	20352		GTP binding	VIT_18S0076G00310|VIT_07S0005G00180
22804	0.38339	0.69122	3	46198	20352		active transmembrane transporter activity	VIT_05S0049G00940|VIT_05S0020G04380|VIT_10S0003G04390
22803	0.38361	0.69122	1	10098	20352		passive transmembrane transporter activity	VIT_11S0016G04750
35194	0.38361	0.69122	1	10098	20352		posttranscriptional gene silencing by RNA	VIT_11S0078G00440
15267	0.38361	0.69122	1	10098	20352		channel activity	VIT_11S0016G04750
46034	0.38619	0.69329	2	27798	20352		ATP metabolic process	VIT_09S0002G05560|VIT_10S0003G04390
41	0.38659	0.69329	1	10198	20352		transition metal ion transport	VIT_11S0016G04750
51649	0.38778	0.69378	5	84898	20352		establishment of localization in cell	VIT_11S0016G00630|VIT_07S0005G02390|VIT_07S0005G00180|VIT_16S0098G00810|VIT_18S0001G09390
30154	0.38993	0.69597	3	46698	20352		cell differentiation	VIT_11S0016G00630|VIT_07S0005G02390|VIT_11S0016G04750
16441	0.39251	0.69893	1	10398	20352		posttranscriptional gene silencing	VIT_11S0078G00440
19001	0.39471	0.69955	2	28298	20352		guanyl nucleotide binding	VIT_18S0076G00310|VIT_07S0005G00180
32561	0.39471	0.69955	2	28298	20352		guanyl ribonucleotide binding	VIT_18S0076G00310|VIT_07S0005G00180
7010	0.39641	0.70091	2	28398	20352		cytoskeleton organization	VIT_07S0005G02390|VIT_11S0016G04750
10035	0.3981	0.70133	2	28498	20352		response to inorganic substance	VIT_13S0019G00940|VIT_11S0016G04750
9416	0.39904	0.70133	3	47398	20352		response to light stimulus	VIT_11S0016G00630|VIT_13S0019G00940|VIT_11S0078G00440
16020	0.40104	0.70133	20	386898	20352		membrane	VIT_08S0007G00060|VIT_05S0124G00280|VIT_07S0005G02390|VIT_07S0005G00180|VIT_04S0023G02730|VIT_07S0005G04050|VIT_10S0003G04390|VIT_13S0074G00540|VIT_13S0019G01380|VIT_08S0058G01070|VIT_05S0049G00940|VIT_05S0020G04380|VIT_00S1353G00010|VIT_10S0003G02840|VIT_09S0002G05230|VIT_11S0016G04750|VIT_14S0128G00510|VIT_09S0002G05560|VIT_06S0004G03120|VIT_08S0040G01230
911	0.40129	0.70133	1	10698	20352		cytokinesis by cell plate formation	VIT_07S0005G02390
70646	0.40129	0.70133	1	10698	20352		protein modification by small protein removal	VIT_11S0016G00630
9793	0.40318	0.703	2	28798	20352		embryonic development ending in seed dormancy	VIT_11S0078G00440|VIT_03S0063G00930
5543	0.40419	0.70314	1	10798	20352		phospholipid binding	VIT_07S0005G02390
10333	0.40707	0.70491	1	10898	20352		terpene synthase activity	VIT_18S0001G05280
9414	0.40707	0.70491	1	10898	20352		response to water deprivation	VIT_11S0016G04750
32879	0.40994	0.70664	1	10998	20352		regulation of localization	VIT_11S0016G04750
33205	0.40994	0.70664	1	10998	20352		cell cycle cytokinesis	VIT_07S0005G02390
10016	0.41327	0.71075	2	29398	20352		shoot morphogenesis	VIT_07S0005G02390|VIT_11S0016G04750
51641	0.41758	0.7147	5	87998	20352		cellular localization	VIT_11S0016G00630|VIT_07S0005G02390|VIT_07S0005G00180|VIT_16S0098G00810|VIT_18S0001G09390
9415	0.41847	0.7147	1	11298	20352		response to water	VIT_11S0016G04750
9642	0.42129	0.7147	1	11398	20352		response to light intensity	VIT_13S0019G00940
19953	0.42129	0.7147	1	11398	20352		sexual reproduction	VIT_11S0016G00630
42579	0.42129	0.7147	1	11398	20352		microbody	VIT_17S0000G01790
5777	0.42129	0.7147	1	11398	20352		peroxisome	VIT_17S0000G01790
45184	0.42384	0.7147	4	68898	20352		establishment of protein localization	VIT_11S0016G00630|VIT_07S0005G00180|VIT_16S0098G00810|VIT_18S0001G09390
15031	0.42384	0.7147	4	68898	20352		protein transport	VIT_11S0016G00630|VIT_07S0005G00180|VIT_16S0098G00810|VIT_18S0001G09390
16311	0.42409	0.7147	1	11498	20352		dephosphorylation	VIT_18S0001G09390
16838	0.42688	0.71767	1	11598	20352		carbon-oxygen lyase activity, acting on phosphates	VIT_18S0001G05280
48509	0.42965	0.71767	1	11698	20352		regulation of meristem development	VIT_07S0005G02390
5730	0.42965	0.71767	1	11698	20352		nucleolus	VIT_11S0078G00440
3002	0.42965	0.71767	1	11698	20352		regionalization	VIT_11S0078G00440
34976	0.43516	0.72209	1	11898	20352		response to endoplasmic reticulum stress	VIT_18S0001G09390
70035	0.43516	0.72209	1	11898	20352		purine NTP-dependent helicase activity	VIT_11S0016G00630
8026	0.43516	0.72209	1	11898	20352		ATP-dependent helicase activity	VIT_11S0016G00630
15075	0.44022	0.72887	3	50598	20352		ion transmembrane transporter activity	VIT_05S0049G00940|VIT_05S0020G04380|VIT_11S0016G04750
10363	0.44333	0.73082	1	12198	20352		regulation of plant-type hypersensitive response	VIT_18S0001G09390
30244	0.44333	0.73082	1	12198	20352		cellulose biosynthetic process	VIT_09S0002G05230
8104	0.44543	0.73268	4	70898	20352		protein localization	VIT_11S0016G00630|VIT_07S0005G00180|VIT_16S0098G00810|VIT_18S0001G09390
16787	0.44663	0.73305	16	314398	20352		hydrolase activity	VIT_06S0009G02560|VIT_08S0007G00060|VIT_06S0009G02570|VIT_18S0076G00310|VIT_07S0005G02390|VIT_07S0005G00180|VIT_04S0023G01400|VIT_10S0003G04390|VIT_12S0057G00330|VIT_11S0016G00630|VIT_00S0301G00050|VIT_05S0020G04380|VIT_09S0002G05560|VIT_02S0025G02870|VIT_02S0025G02860|VIT_18S0001G09390
35556	0.44791	0.73356	2	31498	20352		intracellular signal transduction	VIT_13S0067G03450|VIT_03S0063G02260
9266	0.45115	0.73606	2	31698	20352		response to temperature stimulus	VIT_13S0019G00940|VIT_11S0078G00440
160	0.45138	0.73606	1	12498	20352		two-component signal transduction system (phosphorelay)	VIT_13S0067G03450
9314	0.45288	0.7369	3	51598	20352		response to radiation	VIT_11S0016G00630|VIT_13S0019G00940|VIT_11S0078G00440
48588	0.45404	0.73721	1	12598	20352		developmental cell growth	VIT_11S0016G04750
46474	0.45669	0.73991	1	12698	20352		glycerophospholipid biosynthetic process	VIT_09S0002G05230
4175	0.46241	0.74301	2	32398	20352		endopeptidase activity	VIT_02S0025G02870|VIT_02S0025G02860
51789	0.46455	0.74301	1	12998	20352		response to protein stimulus	VIT_18S0001G09390
43067	0.46714	0.74301	1	13098	20352		regulation of programmed cell death	VIT_18S0001G09390
80135	0.46714	0.74301	1	13098	20352		regulation of cellular response to stress	VIT_18S0001G09390
9553	0.46714	0.74301	1	13098	20352		embryo sac development	VIT_11S0016G00630
34220	0.46714	0.74301	1	13098	20352		ion transmembrane transport	VIT_05S0020G04380
70838	0.46972	0.74301	1	13198	20352		divalent metal ion transport	VIT_05S0020G04380
9408	0.46972	0.74301	1	13198	20352		response to heat	VIT_13S0019G00940
31969	0.46972	0.74301	1	13198	20352		chloroplast membrane	VIT_07S0005G00180
4713	0.46972	0.74301	1	13198	20352		protein tyrosine kinase activity	VIT_07S0005G04050
9887	0.47037	0.74301	2	32898	20352		organ morphogenesis	VIT_07S0005G02390|VIT_11S0016G04750
48519	0.47041	0.74301	3	52998	20352		negative regulation of biological process	VIT_07S0005G02390|VIT_11S0078G00440|VIT_18S0001G09390
10941	0.47229	0.74443	1	13298	20352		regulation of cell death	VIT_18S0001G09390
5789	0.47485	0.74604	1	13398	20352		endoplasmic reticulum membrane	VIT_09S0002G05230
42170	0.4774	0.74604	1	13498	20352		plastid membrane	VIT_07S0005G00180
42175	0.4774	0.74604	1	13498	20352		nuclear membrane-endoplasmic reticulum network	VIT_09S0002G05230
910	0.4774	0.74604	1	13498	20352		cytokinesis	VIT_07S0005G02390
48316	0.47826	0.74604	2	33398	20352		seed development	VIT_11S0078G00440|VIT_03S0063G00930
45088	0.47993	0.74711	1	13598	20352		regulation of innate immune response	VIT_18S0001G09390
8415	0.48245	0.74803	1	13698	20352		acyltransferase activity	VIT_17S0000G01790
42542	0.48496	0.74803	1	13798	20352		response to hydrogen peroxide	VIT_13S0019G00940
46873	0.48496	0.74803	1	13798	20352		metal ion transmembrane transporter activity	VIT_05S0020G04380
6790	0.48608	0.74803	2	33898	20352		sulfur metabolic process	VIT_08S0007G00060|VIT_00S0301G00050
6612	0.48746	0.74803	1	13898	20352		protein targeting to membrane	VIT_18S0001G09390
50776	0.48746	0.74803	1	13898	20352		regulation of immune response	VIT_18S0001G09390
2682	0.48746	0.74803	1	13898	20352		regulation of immune system process	VIT_18S0001G09390
6342	0.49241	0.75105	1	14098	20352		chromatin silencing	VIT_11S0078G00440
6397	0.49241	0.75105	1	14098	20352		mRNA processing	VIT_13S0019G00880
30243	0.49241	0.75105	1	14098	20352		cellulose metabolic process	VIT_09S0002G05230
45814	0.49487	0.75187	1	14198	20352		negative regulation of gene expression, epigenetic	VIT_11S0078G00440
10154	0.49537	0.75187	2	34498	20352		fruit development	VIT_11S0078G00440|VIT_03S0063G00930
5886	0.49593	0.75187	5	96298	20352		plasma membrane	VIT_13S0019G01380|VIT_08S0007G00060|VIT_07S0005G02390|VIT_11S0016G04750|VIT_06S0004G03120
226	0.49732	0.75246	1	14298	20352		microtubule cytoskeleton organization	VIT_07S0005G02390
44432	0.49976	0.75283	1	14398	20352		endoplasmic reticulum part	VIT_09S0002G05230
71212	0.49976	0.75283	1	14398	20352		subsynaptic reticulum	VIT_09S0002G05230
51239	0.50303	0.75283	2	34998	20352		regulation of multicellular organismal process	VIT_07S0005G02390|VIT_11S0078G00440
6629	0.50317	0.75283	6	117798	20352		lipid metabolic process	VIT_00S0301G00050|VIT_04S0023G02730|VIT_09S0002G05230|VIT_03S0063G02260|VIT_16S0098G00810|VIT_17S0000G01790
9117	0.50448	0.75283	4	76498	20352		nucleotide metabolic process	VIT_18S0076G00310|VIT_07S0005G00180|VIT_09S0002G05560|VIT_10S0003G04390
22402	0.50455	0.75283	2	35098	20352		cell cycle process	VIT_11S0016G00630|VIT_07S0005G02390
45017	0.5046	0.75283	1	14598	20352		glycerolipid biosynthetic process	VIT_09S0002G05230
30001	0.50607	0.75283	2	35198	20352		metal ion transport	VIT_05S0020G04380|VIT_11S0016G04750
6753	0.50654	0.75283	4	76698	20352		nucleoside phosphate metabolic process	VIT_18S0076G00310|VIT_07S0005G00180|VIT_09S0002G05560|VIT_10S0003G04390
44275	0.50911	0.75516	2	35398	20352		cellular carbohydrate catabolic process	VIT_06S0009G02560|VIT_06S0009G02570
48869	0.51787	0.76665	3	56898	20352		cellular developmental process	VIT_11S0016G00630|VIT_07S0005G02390|VIT_11S0016G04750
50660	0.52118	0.77004	1	15298	20352		FAD binding	VIT_18S0001G03910
48037	0.52498	0.77414	3	57498	20352		cofactor binding	VIT_15S0048G00320|VIT_18S0041G02020|VIT_18S0001G03910
9941	0.53146	0.78217	2	36898	20352		chloroplast envelope	VIT_07S0005G00180|VIT_13S0019G00940
33365	0.53945	0.79239	1	16098	20352		protein localization in organelle	VIT_11S0016G00630
33692	0.54166	0.79408	2	37598	20352		cellular polysaccharide biosynthetic process	VIT_09S0002G05230|VIT_16S0098G00810
55086	0.54498	0.7974	4	80498	20352		nucleobase, nucleoside and nucleotide metabolic process	VIT_18S0076G00310|VIT_07S0005G00180|VIT_09S0002G05560|VIT_10S0003G04390
9526	0.54741	0.79767	2	37998	20352		plastid envelope	VIT_07S0005G00180|VIT_13S0019G00940
50896	0.54803	0.79767	13	270598	20352		response to stimulus	VIT_00S0467G00030|VIT_13S0019G00940|VIT_01S0011G01020|VIT_11S0016G00630|VIT_13S0019G01050|VIT_01S0011G00950|VIT_11S0078G00440|VIT_01S0011G00960|VIT_11S0016G04750|VIT_06S0004G03120|VIT_13S0156G00450|VIT_05S0102G01100|VIT_18S0001G09390
302	0.54833	0.79767	1	16498	20352		response to reactive oxygen species	VIT_13S0019G00940
9409	0.55052	0.79932	1	16598	20352		response to cold	VIT_11S0078G00440
70647	0.55312	0.80155	2	38398	20352		protein modification by small protein conjugation or removal	VIT_11S0016G00630|VIT_11S0078G00440
6310	0.55488	0.80255	1	16798	20352		DNA recombination	VIT_11S0016G00630
44428	0.55878	0.80571	2	38798	20352		nuclear part	VIT_11S0078G00440|VIT_13S0019G00880
7389	0.56133	0.80571	1	17098	20352		pattern specification process	VIT_11S0078G00440
15672	0.56133	0.80571	1	17098	20352		monovalent inorganic cation transport	VIT_11S0016G04750
71669	0.56133	0.80571	1	17098	20352		plant-type cell wall organization or biogenesis	VIT_09S0002G05230
23033	0.5646	0.80873	4	82498	20352		signaling pathway	VIT_13S0067G03450|VIT_11S0078G00440|VIT_03S0063G02260|VIT_18S0001G09390
44036	0.56558	0.80873	1	17298	20352		cell wall macromolecule metabolic process	VIT_16S0098G00810
31347	0.57809	0.82248	1	17898	20352		regulation of defense response	VIT_18S0001G09390
8324	0.57819	0.82248	2	40198	20352		cation transmembrane transporter activity	VIT_05S0020G04380|VIT_11S0016G04750
22857	0.57902	0.82248	4	83998	20352		transmembrane transporter activity	VIT_05S0049G00940|VIT_05S0020G04380|VIT_11S0016G04750|VIT_10S0003G04390
271	0.57955	0.82248	2	40298	20352		polysaccharide biosynthetic process	VIT_09S0002G05230|VIT_16S0098G00810
4386	0.58217	0.82324	1	18098	20352		helicase activity	VIT_11S0016G00630
16052	0.58227	0.82324	2	40498	20352		carbohydrate catabolic process	VIT_06S0009G02560|VIT_06S0009G02570
48589	0.5842	0.82444	1	18198	20352		developmental growth	VIT_11S0016G04750
9651	0.58622	0.82575	1	18298	20352		response to salt stress	VIT_11S0016G04750
8380	0.58823	0.82703	1	18398	20352		RNA splicing	VIT_13S0019G00880
10608	0.59024	0.8283	1	18498	20352		posttranscriptional regulation of gene expression	VIT_11S0078G00440
80134	0.60204	0.84068	1	19098	20352		regulation of response to stress	VIT_18S0001G09390
31047	0.60204	0.84068	1	19098	20352		gene silencing by RNA	VIT_11S0078G00440
22891	0.6024	0.84068	3	64398	20352		substrate-specific transmembrane transporter activity	VIT_05S0049G00940|VIT_05S0020G04380|VIT_11S0016G04750
51253	0.60781	0.84357	1	19398	20352		negative regulation of RNA metabolic process	VIT_11S0078G00440
16481	0.60781	0.84357	1	19398	20352		negative regulation of transcription	VIT_11S0078G00440
45892	0.60781	0.84357	1	19398	20352		negative regulation of transcription, DNA-dependent	VIT_11S0078G00440
278	0.61912	0.85768	1	19998	20352		mitotic cell cycle	VIT_11S0016G00630
45934	0.62097	0.85867	1	20098	20352		negative regulation of nucleobase, nucleoside, nucleotide and nucleic acid metabolic process	VIT_11S0078G00440
10558	0.62465	0.8606	1	20298	20352		negative regulation of macromolecule biosynthetic process	VIT_11S0078G00440
51172	0.62465	0.8606	1	20298	20352		negative regulation of nitrogen compound metabolic process	VIT_11S0078G00440
7049	0.62648	0.86155	2	43898	20352		cell cycle	VIT_11S0016G00630|VIT_07S0005G02390
16835	0.6319	0.86585	1	20698	20352		carbon-oxygen lyase activity	VIT_18S0001G05280
6633	0.6319	0.86585	1	20698	20352		fatty acid biosynthetic process	VIT_17S0000G01790
31327	0.63547	0.86917	1	20898	20352		negative regulation of cellular biosynthetic process	VIT_11S0078G00440
9890	0.63724	0.87002	1	20998	20352		negative regulation of biosynthetic process	VIT_11S0078G00440
19748	0.64121	0.87385	2	45098	20352		secondary metabolic process	VIT_18S0164G00170|VIT_18S0164G00110
46483	0.64437	0.87658	4	91198	20352		heterocycle metabolic process	VIT_18S0076G00310|VIT_07S0005G00180|VIT_09S0002G05560|VIT_10S0003G04390
16049	0.64771	0.87953	1	21598	20352		cell growth	VIT_11S0016G04750
15291	0.65113	0.88259	1	21798	20352		secondary active transmembrane transporter activity	VIT_05S0049G00940
6970	0.65451	0.88469	1	21998	20352		response to osmotic stress	VIT_11S0016G04750
6811	0.65509	0.88469	3	69598	20352		ion transport	VIT_05S0049G00940|VIT_05S0020G04380|VIT_11S0016G04750
16458	0.6562	0.88469	1	22098	20352		gene silencing	VIT_11S0078G00440
9057	0.65782	0.8853	2	46498	20352		macromolecule catabolic process	VIT_06S0009G02560|VIT_06S0009G02570
31324	0.66284	0.89047	1	22498	20352		negative regulation of cellular metabolic process	VIT_11S0078G00440
16853	0.66612	0.89129	1	22698	20352		isomerase activity	VIT_15S0048G00320
30246	0.66774	0.89129	1	22798	20352		carbohydrate binding	VIT_16S0022G01710
44262	0.66784	0.89129	5	116698	20352		cellular carbohydrate metabolic process	VIT_06S0009G02560|VIT_06S0009G02570|VIT_13S0019G00940|VIT_09S0002G05230|VIT_16S0098G00810
6725	0.66817	0.89129	2	47398	20352		cellular aromatic compound metabolic process	VIT_18S0164G00170|VIT_18S0164G00110
9628	0.67287	0.89597	4	94598	20352		response to abiotic stimulus	VIT_11S0016G00630|VIT_13S0019G00940|VIT_11S0078G00440|VIT_11S0016G04750
22890	0.67417	0.89612	1	23198	20352		inorganic cation transmembrane transporter activity	VIT_05S0020G04380
8361	0.67576	0.89643	1	23298	20352		regulation of cell size	VIT_11S0016G04750
9653	0.67678	0.89643	3	71898	20352		anatomical structure morphogenesis	VIT_07S0005G02390|VIT_11S0078G00440|VIT_11S0016G04750
10228	0.68047	0.89975	1	23598	20352		vegetative to reproductive phase transition of meristem	VIT_11S0078G00440
48229	0.68203	0.90023	1	23698	20352		gametophyte development	VIT_11S0016G00630
22403	0.6897	0.90601	1	24198	20352		cell cycle phase	VIT_11S0016G00630
5975	0.69068	0.90601	7	165098	20352		carbohydrate metabolic process	VIT_06S0009G02560|VIT_15S0048G00320|VIT_06S0009G02570|VIT_13S0019G00940|VIT_09S0002G05230|VIT_16S0098G00810|VIT_12S0057G00330
32535	0.69121	0.90601	1	24298	20352		regulation of cellular component size	VIT_11S0016G04750
90066	0.69121	0.90601	1	24298	20352		regulation of anatomical structure size	VIT_11S0016G04750
48583	0.69719	0.91226	1	24698	20352		regulation of response to stimulus	VIT_18S0001G09390
7154	0.70449	0.91819	1	25198	20352		cell communication	VIT_11S0016G04750
71310	0.7071	0.91819	2	50998	20352		cellular response to organic substance	VIT_11S0078G00440|VIT_18S0001G09390
40007	0.70737	0.91819	1	25398	20352		growth	VIT_11S0016G04750
10628	0.71022	0.91819	1	25598	20352		positive regulation of gene expression	VIT_07S0005G02390
45893	0.71022	0.91819	1	25598	20352		positive regulation of transcription, DNA-dependent	VIT_07S0005G02390
45941	0.71022	0.91819	1	25598	20352		positive regulation of transcription	VIT_07S0005G02390
51254	0.71163	0.91819	1	25698	20352		positive regulation of RNA metabolic process	VIT_07S0005G02390
40029	0.71163	0.91819	1	25698	20352		regulation of gene expression, epigenetic	VIT_11S0078G00440
31981	0.71304	0.91819	1	25798	20352		nuclear lumen	VIT_11S0078G00440
7017	0.71583	0.91819	1	25998	20352		microtubule-based process	VIT_07S0005G02390
9250	0.71721	0.91819	1	26098	20352		glucan biosynthetic process	VIT_09S0002G05230
9605	0.71721	0.91819	1	26098	20352		response to external stimulus	VIT_11S0016G04750
45935	0.71859	0.91819	1	26198	20352		positive regulation of nucleobase, nucleoside, nucleotide and nucleic acid metabolic process	VIT_07S0005G02390
16569	0.71997	0.91819	1	26298	20352		covalent chromatin modification	VIT_11S0078G00440
51173	0.72133	0.91819	1	26398	20352		positive regulation of nitrogen compound metabolic process	VIT_07S0005G02390
48610	0.72269	0.91819	1	26498	20352		reproductive cellular process	VIT_11S0016G00630
32787	0.7262	0.91819	3	77598	20352		monocarboxylic acid metabolic process	VIT_04S0023G02730|VIT_16S0098G00810|VIT_17S0000G01790
6996	0.7286	0.91819	5	125398	20352		organelle organization	VIT_11S0016G00630|VIT_07S0005G02390|VIT_11S0078G00440|VIT_11S0016G04750|VIT_16S0098G00810
20037	0.72899	0.91819	2	53198	20352		heme binding	VIT_18S0001G03910|VIT_07S0141G00920
9506	0.73071	0.91819	1	27098	20352		plasmodesma	VIT_08S0007G00060
30054	0.73071	0.91819	1	27098	20352		cell junction	VIT_08S0007G00060
55044	0.73071	0.91819	1	27098	20352		symplast	VIT_08S0007G00060
5911	0.73071	0.91819	1	27098	20352		cell-cell junction	VIT_08S0007G00060
10557	0.73202	0.91819	1	27198	20352		positive regulation of macromolecule biosynthetic process	VIT_07S0005G02390
5515	0.73218	0.91819	19	437698	20352		protein binding	VIT_00S0467G00030|VIT_01S0011G02380|VIT_00S0397G00010|VIT_11S0016G02070|VIT_18S0041G01650|VIT_05S0020G03910|VIT_18S0001G06670|VIT_06S0004G01390|VIT_00S0421G00040|VIT_07S0005G04050|VIT_05S0051G00150|VIT_07S0031G00120|VIT_00S1353G00010|VIT_11S0016G04750|VIT_14S0128G00510|VIT_06S0004G03120|VIT_12S0055G00580|VIT_06S0004G02630|VIT_02S0025G02860
16071	0.73333	0.91819	1	27298	20352		mRNA metabolic process	VIT_13S0019G00880
6812	0.73848	0.9216	2	54198	20352		cation transport	VIT_05S0020G04380|VIT_11S0016G04750
10629	0.7385	0.9216	1	27698	20352		negative regulation of gene expression	VIT_11S0078G00440
44434	0.7421	0.9233	3	79598	20352		chloroplast part	VIT_07S0005G00180|VIT_13S0019G00940|VIT_04S0023G01400
10604	0.74231	0.9233	1	27998	20352		positive regulation of macromolecule metabolic process	VIT_07S0005G02390
46906	0.74769	0.92614	2	55198	20352		tetrapyrrole binding	VIT_18S0001G03910|VIT_07S0141G00920
6519	0.74902	0.92614	3	80498	20352		cellular amino acid and derivative metabolic process	VIT_18S0164G00170|VIT_08S0007G00060|VIT_18S0164G00110
33554	0.7495	0.92614	2	55398	20352		cellular response to stress	VIT_11S0016G04750|VIT_18S0001G09390
34637	0.7495	0.92614	2	55398	20352		cellular carbohydrate biosynthetic process	VIT_09S0002G05230|VIT_16S0098G00810
44435	0.75129	0.92637	3	80798	20352		plastid part	VIT_07S0005G00180|VIT_13S0019G00940|VIT_04S0023G01400
8654	0.75342	0.92637	1	28898	20352		phospholipid biosynthetic process	VIT_09S0002G05230
70011	0.75486	0.92637	2	55998	20352		peptidase activity, acting on L-amino acid peptides	VIT_02S0025G02870|VIT_02S0025G02860
10605	0.75582	0.92637	1	29098	20352		negative regulation of macromolecule metabolic process	VIT_11S0078G00440
6979	0.75582	0.92637	1	29098	20352		response to oxidative stress	VIT_13S0019G00940
9607	0.76012	0.93013	2	56598	20352		response to biotic stimulus	VIT_06S0004G03120|VIT_18S0001G09390
3723	0.76357	0.93125	2	56998	20352		RNA binding	VIT_11S0016G00630|VIT_19S0014G05300
16568	0.76405	0.93125	1	29798	20352		chromatin modification	VIT_11S0078G00440
16567	0.76749	0.93125	1	30098	20352		protein ubiquitination	VIT_11S0078G00440
16747	0.76749	0.93125	1	30098	20352		transferase activity, transferring acyl groups other than amino-acyl groups	VIT_17S0000G01790
48569	0.77089	0.93125	1	30398	20352		post-embryonic organ development	VIT_11S0078G00440
31328	0.77089	0.93125	1	30398	20352		positive regulation of cellular biosynthetic process	VIT_07S0005G02390
9891	0.77089	0.93125	1	30398	20352		positive regulation of biosynthetic process	VIT_07S0005G02390
50794	0.77335	0.93125	11	271498	20352		regulation of cellular process	VIT_05S0051G00150|VIT_13S0067G03450|VIT_11S0016G02070|VIT_07S0005G02390|VIT_18S0041G01650|VIT_11S0078G00440|VIT_00S0285G00020|VIT_11S0016G04750|VIT_05S0020G04570|VIT_03S0063G02260|VIT_18S0001G09390
32446	0.77533	0.93125	1	30798	20352		protein modification by small protein conjugation	VIT_11S0078G00440
12505	0.77643	0.93125	1	30898	20352		endomembrane system	VIT_09S0002G05230
9892	0.77643	0.93125	1	30898	20352		negative regulation of metabolic process	VIT_11S0078G00440
70887	0.77859	0.93125	2	58798	20352		cellular response to chemical stimulus	VIT_11S0078G00440|VIT_18S0001G09390
43233	0.78184	0.93125	1	31398	20352		organelle lumen	VIT_11S0078G00440
70013	0.78184	0.93125	1	31398	20352		intracellular organelle lumen	VIT_11S0078G00440
5783	0.78184	0.93125	1	31398	20352		endoplasmic reticulum	VIT_09S0002G05230
9055	0.78341	0.93125	2	59398	20352		electron carrier activity	VIT_18S0001G03910|VIT_07S0141G00920
3682	0.78397	0.93125	1	31598	20352		chromatin binding	VIT_13S0156G00370
6073	0.78608	0.93125	1	31798	20352		cellular glucan metabolic process	VIT_09S0002G05230
31325	0.78713	0.93125	1	31898	20352		positive regulation of cellular metabolic process	VIT_07S0005G02390
8233	0.78736	0.93125	2	59898	20352		peptidase activity	VIT_02S0025G02870|VIT_02S0025G02860
16051	0.78814	0.93125	2	59998	20352		carbohydrate biosynthetic process	VIT_09S0002G05230|VIT_16S0098G00810
9893	0.78817	0.93125	1	31998	20352		positive regulation of metabolic process	VIT_07S0005G02390
31967	0.79201	0.93243	2	60498	20352		organelle envelope	VIT_07S0005G00180|VIT_13S0019G00940
3006	0.79407	0.93243	3	86898	20352		reproductive developmental process	VIT_11S0016G00630|VIT_11S0078G00440|VIT_03S0063G00930
5829	0.79431	0.93243	2	60798	20352		cytosol	VIT_08S0007G00060|VIT_07S0005G00180
31974	0.79431	0.93243	1	32598	20352		membrane-enclosed lumen	VIT_11S0078G00440
7275	0.79552	0.93243	6	160798	20352		multicellular organismal development	VIT_11S0016G00630|VIT_07S0005G02390|VIT_11S0078G00440|VIT_03S0063G00930|VIT_09S0002G05230|VIT_11S0016G04750
31975	0.79658	0.93243	2	61098	20352		envelope	VIT_07S0005G00180|VIT_13S0019G00940
44042	0.80512	0.94061	1	33698	20352		glucan metabolic process	VIT_09S0002G05230
9908	0.80702	0.94061	1	33898	20352		flower development	VIT_11S0078G00440
48513	0.80855	0.94061	3	89198	20352		organ development	VIT_07S0005G02390|VIT_11S0078G00440|VIT_11S0016G04750
48731	0.80855	0.94061	3	89198	20352		system development	VIT_07S0005G02390|VIT_11S0078G00440|VIT_11S0016G04750
6396	0.81046	0.94138	2	62998	20352		RNA processing	VIT_13S0019G00880|VIT_19S0014G05300
65007	0.82381	0.95542	14	352898	20352		biological regulation	VIT_06S0009G02560|VIT_11S0016G02070|VIT_06S0009G02570|VIT_07S0005G02390|VIT_18S0041G01650|VIT_05S0020G04570|VIT_05S0051G00150|VIT_13S0067G03450|VIT_11S0078G00440|VIT_00S0285G00020|VIT_11S0016G04750|VIT_03S0063G02260|VIT_02S0025G02860|VIT_18S0001G09390
6732	0.82593	0.95641	1	35998	20352		coenzyme metabolic process	VIT_08S0007G00060
32502	0.82786	0.95717	6	167798	20352		developmental process	VIT_11S0016G00630|VIT_07S0005G02390|VIT_11S0078G00440|VIT_03S0063G00930|VIT_09S0002G05230|VIT_11S0016G04750
9570	0.83099	0.95895	1	36598	20352		chloroplast stroma	VIT_04S0023G01400
9791	0.83227	0.95895	3	93298	20352		post-embryonic development	VIT_11S0016G00630|VIT_11S0078G00440|VIT_03S0063G00930
16746	0.83428	0.95895	1	36998	20352		transferase activity, transferring acyl groups	VIT_17S0000G01790
44459	0.83509	0.95895	1	37098	20352		plasma membrane part	VIT_08S0007G00060
5506	0.83574	0.95895	2	66798	20352		iron ion binding	VIT_18S0001G03910|VIT_07S0141G00920
9532	0.83989	0.96224	1	37698	20352		plastid stroma	VIT_04S0023G01400
6325	0.84607	0.96785	1	38498	20352		chromatin organization	VIT_11S0078G00440
4497	0.84907	0.96919	1	38898	20352		monooxygenase activity	VIT_07S0141G00920
16829	0.84981	0.96919	1	38998	20352		lyase activity	VIT_18S0001G05280
48522	0.85489	0.97352	1	39698	20352		positive regulation of cellular process	VIT_07S0005G02390
51716	0.8592	0.97695	3	98598	20352		cellular response to stimulus	VIT_11S0078G00440|VIT_11S0016G04750|VIT_18S0001G09390
32501	0.86555	0.9827	6	177398	20352		multicellular organismal process	VIT_11S0016G00630|VIT_07S0005G02390|VIT_11S0078G00440|VIT_03S0063G00930|VIT_09S0002G05230|VIT_11S0016G04750
8610	0.86804	0.98404	2	72498	20352		lipid biosynthetic process	VIT_09S0002G05230|VIT_17S0000G01790
22414	0.87143	0.9864	3	101298	20352		reproductive process	VIT_11S0016G00630|VIT_11S0078G00440|VIT_03S0063G00930
16874	0.87421	0.98807	1	42598	20352		ligase activity	VIT_17S0000G01790
50789	0.87732	0.98985	11	301798	20352		regulation of biological process	VIT_05S0051G00150|VIT_13S0067G03450|VIT_11S0016G02070|VIT_07S0005G02390|VIT_18S0041G01650|VIT_11S0078G00440|VIT_00S0285G00020|VIT_11S0016G04750|VIT_05S0020G04570|VIT_03S0063G02260|VIT_18S0001G09390
48608	0.87841	0.98985	2	74598	20352		reproductive structure development	VIT_11S0078G00440|VIT_03S0063G00930
3	0.88232	0.99277	3	103898	20352		reproduction	VIT_11S0016G00630|VIT_11S0078G00440|VIT_03S0063G00930
5198	0.88433	0.99355	1	44298	20352		structural molecule activity	VIT_05S0020G03910
48518	0.88715	0.99524	1	44798	20352		positive regulation of biological process	VIT_07S0005G02390
31090	0.88978	0.99671	2	77098	20352		organelle membrane	VIT_07S0005G00180|VIT_09S0002G05230
6508	0.89151	0.99689	2	77498	20352		proteolysis	VIT_02S0025G02870|VIT_02S0025G02860
4553	0.89258	0.99689	1	45798	20352		hydrolase activity, hydrolyzing O-glycosyl compounds	VIT_12S0057G00330
46914	0.89442	0.99747	7	211498	20352		transition metal ion binding	VIT_18S0164G00170|VIT_01S0011G02380|VIT_18S0001G06670|VIT_18S0164G00110|VIT_18S0001G03910|VIT_07S0141G00920|VIT_06S0004G02630
42221	0.89685	0.99871	4	135098	20352		response to chemical stimulus	VIT_13S0019G00940|VIT_11S0078G00440|VIT_11S0016G04750|VIT_18S0001G09390
46983	0.90269	0.99997	1	47798	20352		protein dimerization activity	VIT_11S0016G02070
16798	0.90506	0.99997	1	48298	20352		hydrolase activity, acting on glycosyl bonds	VIT_12S0057G00330
48856	0.90624	0.99997	4	138098	20352		anatomical structure development	VIT_07S0005G02390|VIT_11S0078G00440|VIT_03S0063G00930|VIT_11S0016G04750
51276	0.90738	0.99997	1	48798	20352		chromosome organization	VIT_11S0078G00440
8270	0.909	0.99997	3	111298	20352		zinc ion binding	VIT_01S0011G02380|VIT_18S0001G06670|VIT_06S0004G02630
30529	0.91009	0.99997	1	49398	20352		ribonucleoprotein complex	VIT_13S0019G00880
16043	0.91028	0.99997	5	166198	20352		cellular component organization	VIT_11S0016G00630|VIT_07S0005G02390|VIT_11S0078G00440|VIT_11S0016G04750|VIT_16S0098G00810
44281	0.91094	0.99997	10	291898	20352		small molecule metabolic process	VIT_18S0164G00170|VIT_08S0007G00060|VIT_18S0076G00310|VIT_07S0005G00180|VIT_04S0023G02730|VIT_18S0164G00110|VIT_09S0002G05560|VIT_16S0098G00810|VIT_10S0003G04390|VIT_17S0000G01790
44085	0.91285	0.99997	2	82998	20352		cellular component biogenesis	VIT_09S0002G05230|VIT_16S0098G00810
10033	0.92646	0.99997	2	87198	20352		response to organic substance	VIT_11S0078G00440|VIT_18S0001G09390
51186	0.9277	0.99997	1	53798	20352		cofactor metabolic process	VIT_08S0007G00060
30528	0.92852	0.99997	2	87898	20352		transcription regulator activity	VIT_13S0067G03450|VIT_11S0016G02070
46872	0.92868	0.99997	11	325298	20352		metal ion binding	VIT_18S0164G00170|VIT_01S0011G02380|VIT_07S0005G02390|VIT_18S0001G06670|VIT_04S0023G01400|VIT_05S0020G04380|VIT_18S0164G00110|VIT_18S0001G03910|VIT_07S0141G00920|VIT_06S0004G02630|VIT_18S0001G09390
43167	0.93737	0.99997	11	330598	20352		ion binding	VIT_18S0164G00170|VIT_01S0011G02380|VIT_07S0005G02390|VIT_18S0001G06670|VIT_04S0023G01400|VIT_05S0020G04380|VIT_18S0164G00110|VIT_18S0001G03910|VIT_07S0141G00920|VIT_06S0004G02630|VIT_18S0001G09390
43169	0.93737	0.99997	11	330598	20352		cation binding	VIT_18S0164G00170|VIT_01S0011G02380|VIT_07S0005G02390|VIT_18S0001G06670|VIT_04S0023G01400|VIT_05S0020G04380|VIT_18S0164G00110|VIT_18S0001G03910|VIT_07S0141G00920|VIT_06S0004G02630|VIT_18S0001G09390
6259	0.938	0.99997	1	56898	20352		DNA metabolic process	VIT_11S0016G00630
55114	0.94968	0.99997	5	184798	20352		oxidation reduction	VIT_18S0164G00170|VIT_18S0164G00110|VIT_18S0041G02020|VIT_18S0001G03910|VIT_07S0141G00920
19752	0.95055	0.99997	3	128098	20352		carboxylic acid metabolic process	VIT_04S0023G02730|VIT_16S0098G00810|VIT_17S0000G01790
43436	0.95055	0.99997	3	128098	20352		oxoacid metabolic process	VIT_04S0023G02730|VIT_16S0098G00810|VIT_17S0000G01790
6082	0.95091	0.99997	3	128298	20352		organic acid metabolic process	VIT_04S0023G02730|VIT_16S0098G00810|VIT_17S0000G01790
6355	0.95114	0.99997	4	157698	20352		regulation of transcription, DNA-dependent	VIT_13S0067G03450|VIT_11S0016G02070|VIT_07S0005G02390|VIT_11S0078G00440
45449	0.95197	0.99997	4	158198	20352		regulation of transcription	VIT_13S0067G03450|VIT_11S0016G02070|VIT_07S0005G02390|VIT_11S0078G00440
51252	0.95279	0.99997	4	158698	20352		regulation of RNA metabolic process	VIT_13S0067G03450|VIT_11S0016G02070|VIT_07S0005G02390|VIT_11S0078G00440
42180	0.95376	0.99997	3	129898	20352		cellular ketone metabolic process	VIT_04S0023G02730|VIT_16S0098G00810|VIT_17S0000G01790
46394	0.95491	0.99997	1	63298	20352		carboxylic acid biosynthetic process	VIT_17S0000G01790
16053	0.95491	0.99997	1	63298	20352		organic acid biosynthetic process	VIT_17S0000G01790
5739	0.95513	0.99997	1	63398	20352		mitochondrion	VIT_03S0063G00930
16491	0.95764	0.99997	5	190098	20352		oxidoreductase activity	VIT_18S0164G00170|VIT_18S0164G00110|VIT_18S0041G02020|VIT_18S0001G03910|VIT_07S0141G00920
9507	0.95978	0.99997	3	133598	20352		chloroplast	VIT_07S0005G00180|VIT_13S0019G00940|VIT_04S0023G01400
16705	0.96098	0.99997	1	66198	20352		oxidoreductase activity, acting on paired donors, with incorporation or reduction of molecular oxygen	VIT_07S0141G00920
5575	0.96511	0.99997	35	899998	20352		cellular_component	VIT_06S0009G02560|VIT_05S0124G00280|VIT_07S0005G00180|VIT_13S0019G00940|VIT_13S0019G00880|VIT_17S0000G01790|VIT_13S0019G01380|VIT_09S0002G05230|VIT_11S0016G04750|VIT_14S0128G00510|VIT_06S0004G03120|VIT_11S0052G00220|VIT_18S0164G00170|VIT_08S0007G00060|VIT_11S0016G02070|VIT_06S0009G02570|VIT_07S0005G02390|VIT_05S0020G03910|VIT_04S0023G02730|VIT_04S0023G01400|VIT_18S0164G00110|VIT_07S0005G04050|VIT…
9536	0.96664	0.99997	3	138498	20352		plastid	VIT_07S0005G00180|VIT_13S0019G00940|VIT_04S0023G01400
10556	0.96664	0.99997	4	168598	20352		regulation of macromolecule biosynthetic process	VIT_13S0067G03450|VIT_11S0016G02070|VIT_07S0005G02390|VIT_11S0078G00440
65008	0.96883	0.99997	1	70698	20352		regulation of biological quality	VIT_11S0016G04750
19219	0.96927	0.99997	4	170898	20352		regulation of nucleobase, nucleoside, nucleotide and nucleic acid metabolic process	VIT_13S0067G03450|VIT_11S0016G02070|VIT_07S0005G02390|VIT_11S0078G00440
44446	0.96956	0.99997	6	227898	20352		intracellular organelle part	VIT_07S0005G00180|VIT_13S0019G00940|VIT_11S0078G00440|VIT_04S0023G01400|VIT_09S0002G05230|VIT_13S0019G00880
44422	0.96976	0.99997	6	228098	20352		organelle part	VIT_07S0005G00180|VIT_13S0019G00940|VIT_11S0078G00440|VIT_04S0023G01400|VIT_09S0002G05230|VIT_13S0019G00880
51171	0.97025	0.99997	4	171798	20352		regulation of nitrogen compound metabolic process	VIT_13S0067G03450|VIT_11S0016G02070|VIT_07S0005G02390|VIT_11S0078G00440
31326	0.97109	0.99997	4	172598	20352		regulation of cellular biosynthetic process	VIT_13S0067G03450|VIT_11S0016G02070|VIT_07S0005G02390|VIT_11S0078G00440
6139	0.97124	0.99997	8	283398	20352		nucleobase, nucleoside, nucleotide and nucleic acid metabolic process	VIT_11S0016G00630|VIT_11S0016G02070|VIT_18S0076G00310|VIT_07S0005G00180|VIT_09S0002G05560|VIT_13S0019G00880|VIT_10S0003G04390|VIT_19S0014G05300
9889	0.9715	0.99997	4	172998	20352		regulation of biosynthetic process	VIT_13S0067G03450|VIT_11S0016G02070|VIT_07S0005G02390|VIT_11S0078G00440
44464	0.97206	0.99997	32	845498	20352		cell part	VIT_06S0009G02560|VIT_05S0124G00280|VIT_07S0005G00180|VIT_13S0019G00940|VIT_13S0019G00880|VIT_17S0000G01790|VIT_13S0019G01380|VIT_09S0002G05230|VIT_11S0016G04750|VIT_14S0128G00510|VIT_06S0004G03120|VIT_11S0052G00220|VIT_08S0007G00060|VIT_11S0016G02070|VIT_06S0009G02570|VIT_07S0005G02390|VIT_05S0020G03910|VIT_04S0023G02730|VIT_04S0023G01400|VIT_07S0005G04050|VIT_10S0003G04390|VIT_13S0074G00540|VIT…
5623	0.97206	0.99997	32	845498	20352		cell	VIT_06S0009G02560|VIT_05S0124G00280|VIT_07S0005G00180|VIT_13S0019G00940|VIT_13S0019G00880|VIT_17S0000G01790|VIT_13S0019G01380|VIT_09S0002G05230|VIT_11S0016G04750|VIT_14S0128G00510|VIT_06S0004G03120|VIT_11S0052G00220|VIT_08S0007G00060|VIT_11S0016G02070|VIT_06S0009G02570|VIT_07S0005G02390|VIT_05S0020G03910|VIT_04S0023G02730|VIT_04S0023G01400|VIT_07S0005G04050|VIT_10S0003G04390|VIT_13S0074G00540|VIT…
10468	0.97378	0.99997	4	175298	20352		regulation of gene expression	VIT_13S0067G03450|VIT_11S0016G02070|VIT_07S0005G02390|VIT_11S0078G00440
3677	0.97632	0.99997	4	178098	20352		DNA binding	VIT_11S0016G02070|VIT_05S0020G01360|VIT_01S0026G02460|VIT_13S0156G00370
60255	0.98066	0.99997	4	183598	20352		regulation of macromolecule metabolic process	VIT_13S0067G03450|VIT_11S0016G02070|VIT_07S0005G02390|VIT_11S0078G00440
3700	0.98093	0.99997	1	80498	20352		transcription factor activity	VIT_11S0016G02070
80090	0.98225	0.99997	4	185898	20352		regulation of primary metabolic process	VIT_13S0067G03450|VIT_11S0016G02070|VIT_07S0005G02390|VIT_11S0078G00440
5634	0.98556	0.99997	4	191398	20352		nucleus	VIT_11S0016G02070|VIT_07S0005G02390|VIT_11S0078G00440|VIT_13S0019G00880
10467	0.98588	0.99997	4	191998	20352		gene expression	VIT_11S0016G00630|VIT_11S0016G02070|VIT_13S0019G00880|VIT_19S0014G05300
[truncated: 27 more rows]
[truncated: 77 more columns]

## Sheet: Root_up
Additional file 4 - BinGO result for overrespresented GO biological process functional categories of significant up-regulated genes in roots from the Turkey Post-Hoc test (p<0.05).
ontology: namespace
curator: bingo
Selected ontology file : bundle://108.0:1/data/GO_Full
[truncated: 1,308 more rows]
[truncated: 205 more columns]

## Sheet: CellCulture_up
File created with bingo (c) on Nov 1, 2015 at 6:31:36 PM
ontology: namespace
curator: bingo
[truncated: 738 more rows]
[truncated: 138 more columns]
