# Supplementary material for: Abscisic acid transcriptomic signaling varies with grapevine organ
Source: BMC Plant Biol. 2016 Mar 22;16:72. doi: 10.1186/s12870-016-0763-y (PMC4802729; doi:10.1186/s12870-016-0763-y)
Supplement: Additional file 5: — Validation of microarray data by qPCR and the primer sequences and primer efficiency of reference genes and target genes. (XLS 188 kb) [file 12870_2016_763_MOESM5_ESM.xls]

## Sheet: Validation of microarray
Additional file 5 - Validation of microarray data by qPCR and the primer sequences and primer efficiency of reference genes and target genes.
	sample	Ct tri
		GAPDH(VIT_17s0000g10430)	ACT7(VIT_04s0044g00580)	MYB121(VIT_14s0083g01060)	ERF17 (VIT_11s0016g00670)	DREB2H (VIT_13s0067g01960)	CBF1 (VIT_16s0100g00380)	MBF1(VIT_11s0016g04080)	HYD1(VIT_18s0001g10500)	NCED1(VIT_19s0093g00550)	ERF6(VIT_16s0013g00900)	NAC1(VIT_19s0027g00230)	WRKY33(VIT_08s0058g00690)
	1899-12-31 01:10:00	10.8026	12.0012	24.16	22.1395	23.3037	23.4635	18.8162	23.0432	20.1949	23.3354	22.9367	19.928
		10.93	12.2736	24.5	22.285	23.435	23.5265	19.0534	23.2763	20.5157	23.6505	23.0293	19.948
		11.2494	12.9046	25.31	22.6498	23.4485	23.9733	19.1069	23.2862	20.7673	23.9338	23.1429	20.6348
	1:100	14.3848	15.2811	27.84	26.7298	26.4568	25.9582	21.8604	24.5708	23.492	26.7565	25.2245	23.7935
		14.5068	15.722	28.01	26.8055	26.6773	26.4292	22.1726	25.1483	24.1988	26.8946	25.4813	23.8604
		14.6403	15.7673	28.45	27.0298	26.7939	26.9526	22.4625	25.4247	24.4232	27.4683	26.1323	24.6011
	1:1000	18.0151	19.1978	30.23	30.01	30.3665	29.7978	25.3403	29.1865	27.9399	29.7535	29.087	27.0868
		18.0344	19.434	31.49	31.0741	30.6914	30.1879	25.3748	29.3288	28.1745	30.0955	30.0721	27.2014
		18.45	19.782	32.05	31.2106	30.7169	30.7679	26.3693	29.4702	28.1921	30.3841	30.1917	27.3121
	1:10000	20.7632	22.241	34.16	32.5703	32.7704	33.5911	29.156	32.7657	30.2786	34.2999	32.319	30.1815
		20.7837	22.3471	35.06	33.164	33.0225	33.6389	30.0002	32.9655	30.6096	34.5436	33.0727	30.321
		21.0593	22.7575	35.65	33.2407	35.1026	33.7463	30.2516	33.3439	30.6833	34.8474	33.2392	30.9493
	standard curves
	cDNA amount	log cDNA	GAPDH	ACT7	MYB121	ERF17	DREB2H	CBF1	MBF1	HYD1	NCED1	ERF6	NAC1	WRKY33
	10000	4	10.99	12.3931	24.66	22.36	23.4	23.6544	18.9922	23.2019	20.4926	23.6399	23.0363	20.1703
	1000	3	14.51	15.5901	28.1	26.86	26.64	26.4467	22.1652	25.0479	24.038	27.0398	25.6127	24.085
	100	2	18.17	19.4713	31.26	30.76	30.59	30.2512	25.6948	29.3285	28.1022	30.0777	29.7836	27.2001
	10	1	20.87	22.4485	34.96	32.99	33.63	33.6588	29.8026	33.025	30.5238	34.5636	32.877	30.4839
	slope		-3.33	-3.405	-3.406	-3.579	-3.464	-3.382	-3.596	-3.375	-3.416	-3.581	-3.369	-3.406
	efficiency		0.9975	0.9665	0.9665	0.9022	0.9436	0.9759	0.8971	0.9783	0.9622	0.9022	0.9807	0.9661
	axis intercept		24.46	25.99	38.26	37.19	37.23	36.96	33.15	36.09	34.33	37.78	36.25	33.99
	R2		0.99589	0.99762	0.99913	0.97942	0.99765	0.99662	0.99659	0.97749	0.99067	0.9929	0.99259	0.99748
Genes	Samples	Mean Normalised Expression from qPCR	SE of Mean Normalized Expression
MYB121	BC	9.3572e-05	2.1776e-05
	BA	5.37817e-05	1.77557e-05
	SC	0.000438575	9.61864e-05
	SA	0.000129451	2.11192e-05
	LC	9.80976e-05	5.60348e-05
	LA	0.000485998	0.000192441
	RC	0.0312139	0.00343755
	RA	0.30731	0.0834874
ERF17	BC	0.214016	0.037031
	BA	0.0690952	0.0169925
	SC	0.0490313	0.0108271
	SA	0.0766151	0.0226892
	LC	0.148208	0.0362538
	LA	0.214875	0.0473562
	RC	0.158006	0.0266724
	RA	0.286256	0.0453173
DREB2H	BC	0.00406727	0.00091326
	BA	0.00316652	0.000610106
	SC	0.00218697	0.000472439
	SA	0.00192814	0.000301413
	LC	0.0280766	0.00509694
	LA	0.0650933	0.0160556
	RC	0.025832	0.00544041
	RA	0.184391	0.0266931
CBF1	BC	0.00023287	3.96132e-05
	BA	0.00212405	0.000281681
	SC	0.00296594	0.00059383
	SA	0.00215057	0.000270286
	LC	0.00159639	0.000198002
	LA	0.00241644	0.00032035
	RC	0.00323917	0.000443198
	RA	0.013999	0.00157652
MBF1	BC	0.266034	0.0310727
	BA	0.116269	0.0207463
	SC	0.029789	0.00316622
	SA	0.0221859	0.00529031
	LC	0.172767	0.0182327
	LA	0.334327	0.0330899
	RC	0.081257	0.0145207
	RA	2.55538	0.207895
																																								NCED1
																																								ERF6

## Sheet: Primer sequences
Additional file 5- Primer sequences of reference genes and candidate genes
Name	VIT ID	Forward Primer sequence 5'-3'	Reverse Primer sequence 5'-3'
GAPDH	VIT_17s0000g10430	CCACAGACTTCATCGGTGACA	TTCTCGTTGAGGGCTATTCCA
ACT7	VIT_04s0044g00580	CTTGCATCCCTCAGCACCTT	TCCTGTGGACAATGGATGGA
MYB121	VIT_14s0083g01060	CGATCATCAAGCAAGGCAACA	GTGTCGTCCAGGTTCCACAA
ERF17	VIT_11s0016g00670	TGGCTCGTCTGCAATTCTC	CCTTGCGAGCGTGTTTAG
DREB2H	VIT_13s0067g01960	AGCCAGATGACTAGACGATGG	AAGTTACACTCCCCTGGTGC
CBF1	VIT_16s0100g00380	ACCCTCACCCGCTCGTATG	CCGCGTCTCCCGAAACTT
MBF1	VIT_11s0016g04080	TGGACAGGGTATCGGTGGAT	CACTGCCTTACCGTTCTCGT
HYD1	VIT_18s0001g10500	ATGGACTTCCAGCCAGATTG	GGACATCTCTCCAACCCAGA
NCED1	VIT_19s0093g00550	GCAGAGGACGAGAGTGTAAAGGA	GCAGAGTAAAAACACATGAAGCTAGTG
ERF6	VIT_16s0013g00900	CAAAGTGGCGGTAGCCTGT	TATGCCCTCCATGTCTCTCTCC
NAC1	VIT_19s0027g00230	GCTTCTCCGATATGTGCTCCC	CCCAAGTCTGGCATTCCTCC
WRKY33	VIT_08s0058g00690	AAAGCAAAGTGGTGGGTCTG	GGGCCTCAAAAACAAATTGA
