# Supplementary material for: Abscisic acid transcriptomic signaling varies with grapevine organ
Source: BMC Plant Biol. 2016 Mar 22;16:72. doi: 10.1186/s12870-016-0763-y (PMC4802729; doi:10.1186/s12870-016-0763-y)
Supplement: Additional file 6: — Array verification by qPCR for 10 differentially expressed genes. Scatter plots are shown for a correlation between gene expression measured by microarray (y axis) and qPCR (x axis) for 10 differentially expressed genes. Log2 of fold change between treatment and control was plotted. Pearson’s correlation test: R 2 = 0.6868, P < 0.0001. (XLS 165 kb) [file 12870_2016_763_MOESM6_ESM.xls]

## Sheet: Additional file 6
Additional file 6 - Array verification by qPCR for 10 differentially expressed genes.
Genes	Log2 Fold Change (NME)	Log2 Fold Change (Microarray)
MYB121	0.114315	-0.11731
	3.18198	0.437692
	2.68087	0.310547
	3.2074	3.98503
	1.83145	2.86989
	4.55235	3.1039
	-3.4298	-0.35659
	-3.44854	-0.347557
	1.18669	0.00596985
	-1.51614	-0.495218
	-0.208137	-0.850702
	-0.176085	0.23332
ERF17	0.385853	0.0191894
	2.14103	1.59823
	3.09791	1.25018
	1.33885	2.26842
	0.0540555	2.15122
	1.18088	1.30698
	1.12633	0.908382
	1.13038	1.88215
	-1.08564	-0.67375
	-3.14365	-0.661137
	2.04543	-1.18171
DREB2A	1.42529	0.520448
	0.815289	-0.241181
	1.38199	0.554558
	2.99426	3.52286
	0.0642283	2.53603
	4.04147	3.88955
	-0.155397	0.978757
	0.144046	0.113411
	-0.494783	-0.186072
	0.923965	0.230001
	0.462516	-0.760488
	-3.57977	0.554218
MBF1	1.34193	-0.134802
	0.441471	-0.51837
	1.14005	1.17631
	0.195198	-0.570125
	1.50922	0.428791
	6.4	6.30081
	7.06824	6.96547
	-0.138523	0.687681
	-0.347041	-0.196815
	-0.985211	-0.368753
CBF1	0.554067	4.22312
	4.84543	3.839
	3.45636	2.52076
	1.78557	2.16089
	1.92022	0.783401
	-1.66431	-1.86312
	-0.975566	0.174146
	0.656016	2.11716
	-6.43252	-5.52352
	-2.15711	-1.9403
	0.224987	0.528055
	-3.0533	-2.83092
	0.697766	-0.21844
	-1.97496	-2.17895
HYD1	1.05446	-0.0194134
	-0.471619	-0.842334
	-4.0862	-2.10498
	-1.82606	-1.09286
	0.257814	-3.09148
	-2.93023	-2.29044
	-1.93135	-1.28434
	-6.59181	-1.33801
	-2.37055	-1.32195
	-2.64009	-1.92212
	-0.983178	-2.06556
	-1.29138	-3.27495
	-2.03911	-2.11434
	-3.10394	-1.78666
NAC	-1.45408	-2.08156
	-2.96772	-0.264907
	1.67029	0.235665
	0.257562	0.0205661
	4.05857	0.997754
	2.05309	1.39927
	0.599999	0.050614
	0.0391813	1.51714
	3.64345	2.41497
	5.5143	3.89672
	4.67205	3.52013
	6.14166	5.12078
	8.35084	6.23583
	6.27638	5.59965
WRKY33	1.54354	2.64509
	4.13124	2.27668
	2.4184	1.38613
	1.13861	0.840511
	1.42369	1.30808
	0.873269	1.38684
	0.36635	1.77137
	-1.68779	2.13537
	0.182702	-0.396259
	0.658756	1.86162
	0.780616	1.80279
	3.28649	2.55883
	3.33214	3.39483
	2.60691	2.02219
NCED1	2.68609	1.44064
	1.61003	0.892586
	1.7716	0.418153
	0.989455	1.04595
	1.66965	1.1986
	3.21149	2.81818
	1.66822	1.95208
	4.02318	2.01757
	2.02598	1.16959
	4.38203	3.14724
	5.76048	4.38876
	5.4984	3.62697
	6.55296	4.04382
	6.65184	4.54628
ERF6	1.12347	0.500885
	2.12303	0.25735
	3.10594	1.76664
	2.60594	1.57245
	1.1017	0.569468
	0.388514	-0.0034531
	1.71012	0.905679
	0.98434	2.37675
	1.07843	1.43974
	-0.631791	1.48701
	3.05006	2.78278
	3.13618	1.69274
	4.77637	2.27399
	4.23477	1.38837
